# Supplementary material for: Transcriptomic Characterization of Phototransduction Genes of the Asian Citrus Psyllid Diaphorina citri Kuwayama
Source: Insects. 2024 Dec 4;15(12):966. doi: 10.3390/insects15120966 (PMC11678440; doi:10.3390/insects15120966)
Supplement: Supplementary file 1 [file insects-15-00966-s001.zip]

Archive with 3 entries (3 files):
- Supplementary Data File 1-Summary of transcriptome-sequencing results generated from Diaphorina citri.pdf
- Supplementary Data File 2-The sequences of all transcripts.fa
- Supplementary Data File 3-KEGG pathway enrichment of phototransduction genes.csv
