# Supplementary material for: Transcriptomic Characterization of Phototransduction Genes of the Asian Citrus Psyllid Diaphorina citri Kuwayama
Source: Insects. 2024 Dec 4;15(12):966. doi: 10.3390/insects15120966 (PMC11678440; doi:10.3390/insects15120966)
Supplement: Supplementary file 1 [file insects-15-00966-s001.zip › Supplementary Data File 2-The sequences of all transcripts.fa]

>MSTRG.1.1 gene=MSTRG.1
acagacagacacacagacagacacacggacacacagacacacccacggaccaatggctgaaactttggat
ttaggctctagggacctcaaaacgtgttttggcactaaaaactgaccatcgaaattttgacccgattaca
ttactttccttcctataggataaggaaagtaaaaatgagttttttgctatgtttttgtttttaattaatt
tctgaattaattaagatacctacctacatcaaaaaatttcagtcaaaattaatttccccttcaaaaatgt
aaaataaccgtgatctattcaaaaagaatttaaatttacgcgcgtttctaacatggaaatttcattttcg
taatacgaaaaaaacccccatgttcaagccaaaacatcgtaactccgatccccgtgttcaaaaccccaaa
atgtgtgtcatgcgcagaaaccaaaactcgtcgagcatcgtcacgatccccaaaaaaaatgcgttgcgaa
atctgtctatttATACGACTTTTTCTTTGTGTCACTACGTTATTGATTGAAGTTATTGACATTCTTGACT
AACACAGAGCATTTGTATCCCAATATCATCTGGTTCAATTTCATTCGTCCTTATACTTCCTTGGTGGAAA
TTTTTAAACAGAGTGGAGACCCAAGTAAGCATCTATATCTAGAATTTGCTGTTGAAAGTGATTTTAGGTG
GAACATAAAGAAATTCAC
>rna-XM_008469211.1 gene=LOC103504879 CDS=1-1023
ATGGGAGACTGGAGTCATTGTGTTGCAAACTTGAAAGATGAAGCTGATATTGTAGTAGTGGGATCTTGTC
TTGTAGAATTCATTACCTATGTTCAAACGCTTCCTAAACCCGAAGAAACAGTGAAAGGTTATCATTTTGA
ACAACGCTTTAGCGGCAAGGGAGCCAATCAATGTGTAGCAGCCGCCAAACTCAGAGCTTCGGTAGCTTTG
ATATCAAAACTAGGAAATGATAAATTTGGCAAAAGCTATTTAGAAGAGTTGAGAAAATACAATTCCATCA
ACACGAAATACATTTGGCTATTGCAAGATGTTACCACAGGAGTATGCTCTAAGGTAATTTCCAACAAAGG
TACCCATCAAACAAACATTATTCCTGGTGCCAATACTTACCTGTCTGCATCAGACATAGATGCTGCAAAG
AATTTGCTACTTAAAGCCAAAGTTATAATGTTTCAAGGTGAAACACCATGGGAAACAACTTTATATTGTT
TGAGTAAACTTCATGTTTCATTGGAATCAAGAGCTAAAATCATAGTTAATCCATCGCCAGCAGTTTATCC
GTTAAATCCTATTGTTATGATTCTTGCTGATATTATTTGTATCAATGAACAAGAAGCAGAAATCATCACT
GACATGAAAATCAACAATGAAGAAGACCTTGCAGACTGTATGGAGAAACTGCTTGACATGAAATGTAATA
CTGTCATCATAACATTGGGAGGAAGTGGTGTTGTGTACGCCACTAGAGATAATCCTAGACTGAAAACCAT
TACTGTGGATCATGTAGAGTATCCTATTGAATCTGAAGGCGTTGGTGATTGCTTTGTAGGAGCTTTAGCA
TATTATTTGTGCTACTTTCCTCAACTTCCCCTGGGTGAAATAATTCTCAGATCCTGCCACGTTGCCAGAC
AGAGTTTGTTCAATGTCGGACTTCAGAATAGTTTTCCTGACAAGGAGACCTTACCTGATAACTTGTTTTC
TCTTAAATGTGAATTGAATACATCAAACTTACTGGACATCTAg
>rna-XM_008469312.2 gene=LOC103504972 CDS=180-1037
CCCTCTTTCTTGGGTCAGTCTGCTCTGTGATGTGTTCAAGTGTTTTGATCAAATCAAGTTGTAAATAAAT
CACAGTTTGAAAAATCTAGTTGggagtcagtcagtgagtgtGCAGTTCGAAGGGTCAACCAACTTCTTGT
GCATTTGTGTAATTTTACTAATCGTCTGTTTCCGCAATAATGATGTTATTTCAAATCTACTTAACTCTGT
TCGCTGTGAAACTCAGTCGCGTTCTGTCTCAAGAGACCTGTAACAGAGACCCGGAAGCAGTCAAAGGCTC
CAAGACGTTTGCTGATGGCAGGTTCACGCTCAGCCTAAAAGAAGAAGTGTCGTATTACATTCCTGGGAAT
ACCTATACTGTGATTTTATCTTCCAGTGCCCCTCTCAATTCGGAAGACAATCCTCCCAAGTTTACCAGCT
TCAACATAATTGTCGAACCTCTTCAGGATAACTCCGCCCCCAGCCCAAACGATGGGGAAACCTCCGTGGG
GATTTTCGATCTCAGTATGGACGATTCCATGATCAAAATGAGTGATACGTGTAGAAATATGATCGAACAA
GCCTCGTACATACCGAAGACGGAGGTGCAAGTGCTGTACACTGCCCCGCCTACCAGATCTGGTTGTGTGA
TTTTCAAGGCTTCAGTTGTGGAGCAGAAAGATCTTTGGTATCAAGATGACGGACCTTTGAGTTTAATCCT
CTGTGAAGATTCTGAAAGCAAATTCGGTTCCAGTTCCAGCAACAAATATTGTTGTGCCTGTGACGAGGCC
AAATATGAGatggCATTCGAAGGACTTTGGTCGAGATATACTCACCCCAGAGATTTTCCTAGGGACAGTT
GGCTCACGAGATTCAGCGATATAATTGGAGCATCCCACACCAACATCTACacgttCTGGAAACTTGGCGG
AATAGCATCAGAAGGTCTCAGGCAAGTTGCAGAAAGAGGCTCCACAAGAACTCTAGAGGCCGAGTTGAAA
GCTCagAAATACCGAACACATGGGAATTTGATAGACGCAGCCATGAACATCAAATAA
>MSTRG.7.4 gene=gene-LOC103504972
CTCTTTCTTGGGTCAGTCTGCTCTGTGATGTGTTCAAGTGTTTTGATCAAATCAAGTTGTAAATAAATCA
CAGTTTGAAAAATCTAGTTGggagtcagtcagtgagtgtGCAGTTCGAAGGGTCAACCAACTTCTTGTGC
ATTTGTGTAATTTTACTAATCGCAATAATGATGTTATTTCAAATCTACTTAACTCTGTTCGCTGTGAAAC
TCAGTCGCGTTCTGTCTCAAGAGACCTGTAACAGAGACCCGGAAGCAGTCAAAGGCTCCAAGACGTTTGC
TGATGGCAGGTTCACGCTCAGCCTAAAAGAAGAAGTGTCGTATTACATTCCTGGGAATACCTATACTGTG
ATTTTATCTTCCAGTGCCCCTCTCAATTCGGAAGACAATCCTCCCAAGTTTACCAGCTTCAACATAATTG
TCGAACCTCTTCAGGATAACTCCGCCCCCAGCCCAAACGATGGGGAAACCTCCGTGGGGATTTTCGATCT
CAGTATGGACGATTCCATGATCAAAATGAGTGATACGTGTAGAAATATGATCGAACAAGCCTCGTACATA
CCGAAGACGGAGGTGCAAGTGCTGTACACTGCCCCGCCTACCAGATCTGGTTGTGTGATTTTCAAGGCTT
CAGTTGTGGAGCAGAAAGATCTTTGGTATCAAGATGACGGACCTTTGAGTTTAATCCTCTGTGAAGATTC
TGAAAGCAAATTCGGTTCCAGTTCCAGCAACAAATATTGTTGTGCCTGTGACGAGGCCAAATATGAGatg
gCATTCGAAGGACTTTGGTCGAGATATACTCACCCCAGAGATTTTCCTAGGGACAGTTGGCTCACGAGAT
TCAGCGATATAATTGGAGCATCCCACACCAACATCTACacgttCTGGAAACTTGGCGGAATAGCATCAGA
AGGTCTCAGGCAAGTTGCAGAAAGAGGCTCCACAAGAACTCTAGAGGCCGAGTTGAAAGCTCag
>MSTRG.7.5 gene=gene-LOC103504972
CCTCTTTCTTGGGTCAGTCTGCTCTGTGATGTGTTCAAGTGTTTTGATCAAATCAAGTTGTAAATAAATC
ACAGTTTGAAAAATCTAGTTGggagtcagtcaGCAATAATGATGTTATTTCAAATCTACTTAACTCTGTT
CGCTGTGAAACTCAGTCGCGTTCTGTCTCAAGAGACCTGTAACAGAGACCCGGAAGCAGTCAAAGGCTCC
AAGACGTTTGCTGATGGCAGGTTCACGCTCAGCCTAAAAGAAGAAGTGTCGTATTACATTCCTGGGAATA
CCTATACTGTGATTTTATCTTCCAGTGCCCCTCTCAATTCGGAAGACAATCCTCCCAAGTTTACCAGCTT
CAACATAATTGTCGAACCTCTTCAGGATAACTCCGCCCCCAGCCCAAACGATGGGGAAACCTCCGTGGGG
ATTTTCGATCTCAGTATGGACGATTCCATGATCAAAATGAGTGATACGTGTAGAAATATGATCGAACAAG
CCTCGTACATACCGAAGACGGAGGTGCAAGTGCTGTACACTGCCCCGCCTACCAGATCTGGTTGTGTGAT
TTTCAAGGCTTCAGTTGTGGAGCAGAAAGATCTTTGGTATCAAGATGACGGACCTTTGAGTTTAATCCTC
TGTGAAGATTCTGAAAGCAAATTCGGTTCCAGTTCCAGCAACAAATATTGTTGTGCCTGTGACGAGGCCA
AATATGAGatggCATTCGAAGGACTTTGGTCGAGATATACTCACCCCAGAGATTTTCCTAGGGACAGTTG
GCTCACGAGATTCAGCGATATAATTGGAGCATCCCACACCAACATCTACacgttCTGGAAACTTGGCGGA
ATAGCATCAGAAGGTCTCAGGCAAGTTGCAGAAAGAGGCTCCACAAGAACTCTAGAGGCCGAGTTGAAAG
CTCag
>MSTRG.7.2 gene=gene-LOC103504972
CCCTCTTTCTTGGGTCAGTCTGCTCTGTGATGTGTTCAAGTGTTTTGATCAAATCAAGTTGTAAATAAAT
CACAGTTTGAAAAATCTAGTTGggagtcagtcagtgagtgtGCAGTTCGAAGGGTCAACCAACTTCTTGT
GCATTTGTGCAATAATGATGTTATTTCAAATCTACTTAACTCTGTTCGCTGTGAAACTCAGTCGCGTTCT
GTCTCAAGAGACCTGTAACAGAGACCCGGAAGCAGTCAAAGGCTCCAAGACGTTTGCTGATGGCAGGTTC
ACGCTCAGCCTAAAAGAAGAAGTGTCGTATTACATTCCTGGGAATACCTATACTGTGATTTTATCTTCCA
GTGCCCCTCTCAATTCGGAAGACAATCCTCCCAAGTTTACCAGCTTCAACATAATTGTCGAACCTCTTCA
GGATAACTCCGCCCCCAGCCCAAACGATGGGGAAACCTCCGTGGGGATTTTCGATCTCAGTATGGACGAT
TCCATGATCAAAATGAGTGATACGTGTAGAAATATGATCGAACAAGCCTCGTACATACCGAAGACGGAGG
TGCAAGTGCTGTACACTGCCCCGCCTACCAGATCTGGTTGTGTGATTTTCAAGGCTTCAGTTGTGGAGCA
GAAAGATCTTTGGTATCAAGATGACGGACCTTTGAGTTTAATCCTCTGTGAAGATTCTGAAAGCAAATTC
GGTTCCAGTTCCAGCAACAAATATTGTTGTGCCTGTGACGAGGCCAAATATGAGatggCATTCGAAGGAC
TTTGGTCGAGATATACTCACCCCAGAGATTTTCCTAGGGACAGTTGGCTCACGAGATTCAGCGATATAAT
TGGAGCATCCCACACCAACATCTACacgttCTGGAAACTTGGCGGAATAGCATCAGAAGGTCTCAGGCAA
GTTGCAGAAAGAGGCTCCACAAGAACTCTAGAGGCCGAGTTGAAAGCTCag
>MSTRG.7.3 gene=gene-LOC103504972
CCCTCTTTCTTGGGTCAGTCTGCTCTGTGATGTGTTCAAGTGTTTTGATCAAATCAAGTTGTAAATAAAT
CACAGTTTGAAAAATCTAGTTGggagtcagtcagtgagtgtGCAGTTCGAAGGGTCAACCAACTTCTTGT
GCATTTGTGTAATTTTACTAATCGTCTGTTTCCGTAAGATAATTctGCAATAATGATGTTATTTCAAATC
TACTTAACTCTGTTCGCTGTGAAACTCAGTCGCGTTCTGTCTCAAGAGACCTGTAACAGAGACCCGGAAG
CAGTCAAAGGCTCCAAGACGTTTGCTGATGGCAGGTTCACGCTCAGCCTAAAAGAAGAAGTGTCGTATTA
CATTCCTGGGAATACCTATACTGTGATTTTATCTTCCAGTGCCCCTCTCAATTCGGAAGACAATCCTCCC
AAGTTTACCAGCTTCAACATAATTGTCGAACCTCTTCAGGATAACTCCGCCCCCAGCCCAAACGATGGGG
AAACCTCCGTGGGGATTTTCGATCTCAGTATGGACGATTCCATGATCAAAATGAGTGATACGTGTAGAAA
TATGATCGAACAAGCCTCGTACATACCGAAGACGGAGGTGCAAGTGCTGTACACTGCCCCGCCTACCAGA
TCTGGTTGTGTGATTTTCAAGGCTTCAGTTGTGGAGCAGAAAGATCTTTGGTATCAAGATGACGGACCTT
TGAGTTTAATCCTCTGTGAAGATTCTGAAAGCAAATTCGGTTCCAGTTCCAGCAACAAATATTGTTGTGC
CTGTGACGAGGCCAAATATGAGatggCATTCGAAGGACTTTGGTCGAGATATACTCACCCCAGAGATTTT
CCTAGGGACAGTTGGCTCACGAGATTCAGCGATATAATTGGAGCATCCCACACCAACATCTACacgttCT
GGAAACTTGGCGGAATAGCATCAGAAGGTCTCAGGCAAGTTGCAGAAAGAGGCTCCACAAGAACTCTAGA
GGCCGAGTTGAAAGCTCag
>rna-Trnai-aau gene=Trnai-aau
GGCCCATTAGCTCAGTTGGTTAGAGCGTCGTGCTAATAACGCgaaggtcgtgagttcgatcctCCCATGG
Gcca
>rna-Trnai-aau-2 gene=Trnai-aau
GGCCCATTAGCTCAGTTGGTTAGAGCGTCGTGCTAATAACGCgaaggtcgtgagttcgatcctCCCATGG
gcca
>MSTRG.10.1 gene=gene-LOC103504813
ggtggtgtagtggtcaaggcgctcgcctgAGTTGATACATCATATTTTGTCCAGTGTTGTGAATAACTTT
GAACacagtacataataaaatttcatttcaaaaacaacatcagaaaatctcattttgagAAGGAtcttca
taataattatctgtTTCAACTTCTTAAGCACGTAAAGAGATCTCTCAATCATGATTAGTACGATTGGCGT
GACTGTCGCCTTATTTGGTGCATGCTTGGCTGCAAGCATATCTCCCACTCCCACAATCAAGAATAGTGTG
GTGCACCCTGCTTTTGTAAATGCTGGGAGAGTTCCTGGGCTGAAGATCTGGAGAATAGAGaaaTTCGAAC
CCGTCCCTGTTCCGGAAAAAAGCTATGGCAAATTCTACTCTGGTGATTCATACATCGTTTTGAACacgaa
agaagagaaaggaaacaagaagaagaccttCTCCTGGGACGTGCACTTCTGGTTGGGCAAGGAAACTTCC
CAGGATGAATCTGGAGCAGCTGCTATCCTGGCTGTAGATCTGGATGATAGTCTGGGAGGAGCTCCTGTGC
AACACAGAGAAGTTGAAGAGCACGAGAGTCAACTTTTCCTTTCCTACTTCCAACCTGGAATCCGTTATTT
GCCCGGTGGAGTAGCTTCAGGTTTCAATCACGTTGACATCAACGCCCCTGGCGAGAAGAAGTTGTACCAA
ATCAAGGGCAAGAAAAACATCAGAGTTCGTCAGGTTGCCCTTTCAGTCGGCTCCATGAACAAGGGTGACT
GCTTCGCTTTGGACACCGGAAGAGAAGTTCTAGTCTATGTTGGATCCAAGGCCGCCAGAACCGAAAGGCT
GAAGGCCATCAGTGTTGCCAACCAGATCAGAGATCAAGATCACAATGGAAGAGCCACCGTATCTATCATT
GATGAAAACAGCTCTCCTGTTGAAGTCACTCGATTCTTCACTGAGCTAGGTTCTGGTTCCAACAACCAAG
TAGCGGATGTGCCATATGGTGGGGATGACGCCGAATTTGAAACCAAACAGGACAAAGCTGTGAAACTGTA
CAAAATCAGCGATGCTTCAGGAAATGTCAAGTCCGAGCTTATCGAGCAGATTCCACTGGCACAGAAGTCT
CTCAACCAAGGAGACACTTTCATCCTGGATACAGTAACCTCAGGGATCTACGTATGGATAGGCAAGGATT
CCACTACAGCTGAAAAAGTTGAGGGTCTGAAAAGAGGCCAAGCTTTCCTTACGAACAACAACTATCCTGC
TTGGACTAAGctttcacGAGTTGTGCAAGGAGCTGAGCCCTCCGCTTTCAGGCAATACTTCGCAGACTGG
AGAGATCAAGACTTCCTTGGAGGTTTGGgcggaggaaaaggaggaagcaCTAGTGCACCAGctaaaaaag
aagaaaagaaattcagATCCGGATAAGAATGCACCGAGATCAGAAGAATTACAAAATCAAAACGACTTAC
TTCTTTAAGTTTACTGATCAAAATTAAACAACATTGCGTCTGtgttaatattaaatttagtgattttatt
tttcttttgtgtattAATTCATAGGGACTGAACTGATTTCTGCtgatattgtttttctttagcTTAAAAA
GCATAATCATTTTTCACTCGTGTGATTTTATACAATTAGGTGAATTTTCGAAGTGATTGTTAAGACCAGT
CAAATTCAATCTAACATGCTTGCCACGAAGTTTCTGGTTAAATATTGTTGTAGGTACCCATACCCAcgta
caattttcattttcttttcgtaCCTAAGTTGTTGCAAGAATTCTCTTTCAAAATGCATATCTAGGTTAAT
ATGTACCCGAATTGCAAAAAGTACAATAGAcatttttgctatttttactGTCACATATTGTGTAAAATAC
ATAGAAATCTATGAATGTACCTATACGACTTGTTTCTAGCagtcttgtaaaataaaataatacaattatt
attctatttacttttttaccgGAGTTCGAGTTTCACCATTCTTCAAATTTTTTTTCGCAGATTGAGC
>MSTRG.11.1 gene=MSTRG.11
GTCTCAAGACAAAATTAGGCCTAAATGAGATAAAGGACAGTTTGTACATCTTACATAATCAAGTCagcca
ataaaatttataaataaatagttacctatttattttaaagatttACCTGTTTCCTTATATTTTACTTACC
AAAAATCAGAGTCTTCAGTCTATCTTGAATGAAAATCATTTAACTTAGTATATTAAACTGTGATTTGGTC
TAAAATTTGGTTGGTAAAATATGAAGACTTACGGGAAATTTATACAAAGCAATAGTACACACTGCATTAT
GTGCTTCATTCAAAACTGTCTCTAATATTATAATTTCATGTTTTGGTCATTTCAAGGGTAACCAATTAAA
CCAAGCAATcttggttgattttaaattttggatTGAAATTTAACCAATCAGGATGTTTAGATTCATCCAA
GATGAAACCCAGATTGTGAACCTGGCCATTATCCTACATAGTATGAGACAAACTGAACATTTGACATTTC
ATTATCTCTTCACTGTTGAGTCTTcttattaattataatttctAGTCCAGAGGTAAATTAGGTAATATAT
TATTGTATAAAACTTTAGATTCTGGAGCTTTCAACGAAGCCTTttttaaggattttttttatgaactatt
GTAACCTCAATAAGTATTATGTATTCTTCTAGAGTTCCTAGATTTTTAGCAATTTACTCTTACTTTGTAA
TAGGAAATGAGCTCCCTTGGAA
>MSTRG.12.1 gene=MSTRG.12
ggGTAAAACTGTGGACACGCCCTATCCAGACTGGATCCTTGCCATTGCTATAGCGATGATAACTGCAAGT
ATACTCCCCATATTCATCGTCTGCATACTAAGGCGATCCCAGTGTATCAAATACGACATGGACATCCATC
AAGCAGCAATAAGGAGAATTGAAACAACTGTGTCAACTAAGGAAATGATTGTGGATGTGGACTCCGATGA
ATTCCGAGATgaggacgaagaggaagaagaagagaacaacgTTCAACGTAACAAGACATTCAAAATGGAG
GTGATGGATTTCTAGCAATCGGAAAACGAATGCCAAACCTACTTGTAAACTTGGCCATGATTACCCCGCA
TCGTTCATTAATTTGGTGGACGAAACTCGTGCAGTCTTGGAAGAATTTCGCTGTGACCTAGTTGTACTCA
AAGTACACCGAGGATTGTTGTCTTTACATGTtagagatgaaggagaaaccGTGAAAATCTACTGTGGACT
GAGAAGATATGTTAATTTTCTATGCTATAATATGTTGTATAGTGTACTTGGTATACTGTCGGGACTAGGA
AAGTAGAAGCGAAACAGAGGACTTAGGTATAGACAAAGAATTTGTAATTAAACTTCAACTTAGCACACTT
TACTCGAGAcatattgtagatacctatttttaacttttataaTACTTTGATGTCATAGTTGGTATAGTAT
AAACTCTTGGAAAAACCTATTTTTATGTAAacctattacttatttattttttaagtaacttgtacagggt
gttttttAAAGTTGATGACCGAAAAACGGTAGATTTTTGGGACctttgaactttggaaaataAAGACTGA
GACTGGAAGCTTCGCCGTAAGGTTAACTAGATATTAGCTAATGGATAGGCAAATAGTGAATATCACCAAT
AGCTAATCAAAAACCAGTCCCAGTCATTATATTGACTCTTGGGACTTCCAAAGGATCACAAATCAATGTA
TGTAGCTGTGTTTTGACtacttttttacaataattgTTTCATTTATTCGTACagaactaggctggccaca
aagtaacaattttcaaatcaattctcACATAGTCTATTATTCAACATTTCTGCCAgttattttcctccct
tcttttttcctttggaTCCCGAAAATTTCCCGTTTAAATTTGCGCTCAAGTTTCAGAAACACCTTGTCTT
AGAATCTATAAATAAGTTATATTGTGGTTAAGAAAATCTCCGCCTCAATGTGTGATATCTATTGATAATT
GTTGTCACGCACCTATAGATTTATTATTGGTCAGTATTTATGTTAACTATTTAAGTAGTCTATGTTTCTA
TACCAACCATTTTCGGTGTCTATTCTTCTGAGTGTACCCAACTTcctgaggacaactgagtagcgaTCAG
GGACATTGCAATACATGAAGTTTGGGAATTAATT
>MSTRG.13.1 gene=gene-LOC103524833
ATGACTACTGAAGACTGGAGGAACTGCCTGGTCTGTCAACAGGGCCAGCAGCAACAGCAGCAAGGCAGCA
AAAACGAGGGCGTTCAAACGGGAATATCAGGGAAAACCACTACAGGGACTTGTACCCCCCGCATGATGTC
TGCAAAGTCCAGGGACGACTACAGCAATACCACGGGGAGGCTGCCACGCATGTCGTCCAAGGAACATGAG
ATGCGGCAAGCCAGGCTTCAGACTGTTCAgggagtttttttccccccaagtctGTTTCGATGGCACAATT
GGTTTTCAGGCTCCCGATCTTCGCACGAAATTGGACGGATCCAAGCGGGTCGGAGTATGTATCTGGATCT
CGACCGACAGCCAGGCGACATTTCCCCGCCGTCTGACAACGTCCTATTCGACAACCAATGCTACGCGACG
ACTCCAAGCTCCAGTAACGGTAATTCTGACTTGGACCAACCTTCTACACTCAAATCAGGCAGAGGAGGAC
GCTGCTATCATGAAACGGCCAGCACTCCAAGTTCGCCAACCAGTAGGCTGCTGTTAGAATATGAAATGCA
CCTCCGTAACACTCTTGCTAAAGGCATGGATGCTGAAAGCTATAGTCTGCACACCTTTGAGGCTCTTCTT
ACTCAGAGCATGGAAAATCTCGAATTTGCGCAACAATTACCTCCAGTTAATAGTAGAAGCCCTTATCCTA
TCAGAAGACGAGCACCCAACGGAACCCTCGGGAAATCTTCGACTCTGccgaacaacaagaacaacagcAG
TTTTGAACGACCCGCCAGTAGTGCTGCCATCCGTGATAGAGAAGGTTACTACAGCGATCGGAACGAACTG
ATGAGAGAGCGAGGCTACATGAGCGACAGAGAGAGGGACAAGGGATACTTGAGTGATCAGAATGCACCAA
GAATGAGAAACGATTACAACCGATGCGCCTCCTGTCTGGGTGAGTCTGCCCGCGCACAATGGTTTCGCCA
CAGTGACGGCTGGCGGTCCGGCAGTTCCACCATGGGCAGTGCCACTTCTGGTCTGAGTGTGTCCAACTAC
CACTCCGACCATTCACGAAGCAAACGATCTTCGGCTTGGGATTCGTTGCCGTCGCTACGAAACGAGAATA
GCCTGAACGACAGCGGCTACAAGTCCGTACGCACGAATTCGTTGGAACAAAGACAAGACAGCTTACGCTC
TGACTACACCAGTGATAGAGAATCTCGCTACGGAATCACTCAACAAACTTCAATTGAAAGCACAGATTCC
AGGCTTTGCTATTTGACTTCTTCTGAGGTAAGACATCCCCTGTACAATCGTAGAATTCCTCAGTGTGAAA
AAATGGTATTCCTCAGTGTGAAAAAATGGTTGCTGAGAAAGAAGCACCAGATAGAGCTAGCCAGAAAGCG
GGGCTGGAAAGGCTATTGGGTGTGTCTCAAAGGCACAACGCTCCTATTTTACCCCTGTGATTCGAGAGAA
GGGAGGTCGGTGGATGCAGCCCCTAAACATTTGATCATCGTGGATGGTGCCATCATGCAGCCTATACCAG
AACACCCGAAGCGGGATTATATCTTCTGTCTGAGCACAGCTTTTGGAGACGCCTACTTGTTTCAAgCACC
TTGTCAAGTCGAGCTGGAGAATTGGGTGAACAGCATTCACAGTGCTTGTGCTGCAGCTTTCGCCAGACAC
AGAGGCAAGACTGGAACCTTACATTTACTCCAGGAGGAAATATTCCGTCTGGAAAAAGCAATAGACTCGG
ACAACAAGTTGAAGCACATGGCAGATCTCCAAATGAGTGTTTTGGCAGAACCAGAAACCAAACAGCAAAT
CAACGAGCAAATAACCCAATGGGAGGAGAATTTGGAGAGACTTCACTGCGAGCAGTTCAGGTTGAGATGT
TACATGGCCAGTCTGCAGAATGGAGAGCTGCCCAATCCTAAGAGTTTGCTCACTCACGTGTCTCGCAACA
CCAAGTGCATCCTCAACAATCTGGGCGTGTTCACCGTTTCGTCATTCCACGCGTTCATCTGCGCCAGATC
CCCGTCACTGCTGAACAACTTGCTCGCCGGTAGAGGTGCTACTAAGCGGAGACCGCCCCTGCTATCCAGA
TCCAATTCGGGGTCTAGTCGAAGATCCTTGCAGTCCGCCTCTTCCCGCGACGAGCCGGACAAATCGGTGA
AAGTGTCACTACCTGAAAACCAATATGCTCATGTTTATTTAAAAGATTCAATGACTGTAGAAGAATTTCT
AGCCAATGCTTGCTCTCGGAAGAATTTAAACCCCATGGAACACTTTGTCCGGGTGAAAAAACGTCGGGAG
ATGGAGGACCACAATTATTTTGTGCCGCCCCGAGGGGATTTGATTGAAACATATCTGAGTACACACGAGG
TGGTAGAAGTGTGTGCGAAGATCCTGTACCAAGTGGAGTTGCAGAGGACAACGCTGGATCACATGTGGGG
GTTTTCCGTGGAGGCAGAACTGACTGAAAACGCAGAGAGACAGGACGAACTGTGCTGCTACGTTAGTCGG
GTTGAGGACAAGAGTGTCGCCATGCATAACGGTCTGATCAAAGGTGACGAGATCATGGTCATCAATGGTG
CTATAGTGTCCGATCTGGACATGATGTATCTCGAGTCGGTTCTTCAGGAAGAGCTGTCCCTATGCATGAT
GATGCGAAGTTCGCGCACAGAGCCACCCGAGACCGCAGGGTCGGGAATGCTGAGCGCAACGGATGATATG
ATTGAGTCGCTAGTGTGCCCTCCGCCACCGTCAGATCCTCCAATGATATCCGAGGAAATGATCTGCGATC
TGATCGTCCCTGCGCCCAGTTGGAgCAAAGAGCACAATATTTCCGAGCAGCCACCCGAGAAAGTGAAAAT
GCCAGGTAGTTTATACAATCGAGATCTACTCATGAgtaataacaacaacagcagcacaatcaacaacaac
aatgtcaACTCCAACAACAAAGGAGAAACCTatgaaatagaaaatttaatcAAGAGTGCTGGTGAAGTAA
CTGGCTTCTGCAGATCCCCAGTGGAAACTCACAGAACCAGCCCGACTGGAAGTATGGCTAACCAAAGCTC
TTTGAATCCTTCGCGACAACTGACCGATGCCGAAAAACTTAGCAAAGTGATCATAGAATTAATTGAAACC
GAGAGGACCTATGTGAAGaacCTCAATGGGCtcttggaaaattatttagaacCTCTGAAGAAAGAAACGT
TTCTGTCTGGTGCTGAAATTAATGCTTTATTTGGAAACATTTTAGAGATAGTTGCTTTCCAACGTCAATT
TCTACAAAATTTAGTTGAAGCTTTAGAAAACGAAGCTGATTTTCATCACTTTGATCAATCTAGTCAATTT
AAGAACATATTGTTCTCAATTGGGAGTGCTTTCCTTTACTACGTGAACCACTTCAAACTCTACAGCTCAT
TCTGTGCAAGTCattcaaaagctcaaaaagttCTTCATCCAAACGAAGGCAACCAAGCACTACAAGAATT
TCTTAGCTCTCGAAATCCGAGACAGCAGCACTCGTCTACTTTAGAATCCTATTTGATCAAACCCATTCAG
AGGATACTCAAATACCCTCTGCTCCTGCAGCAACTTTGTAATTTAACTGATCCTCACTGTGATGAACATT
TGCATTTAGTTGAAGCACTCAAAGGAATGGAAAAAGTGGCGGAGCACATTAACGAAATGCAACGAATTCA
CGAAGAATACGGTGCCATATTTGACCATCTTTTCCGTCAACATCAGAAATCCTGCAAACAACCTATCGAC
CTGAGTCCAGGAGATCTACTTTACTATGGCGGAGTCGAGTGGCTCAATATTTCCGACTTTTTAGGAAAAA
TTAAGAAGGGTTTAGAATTGCATGCGATGTGCTTTGTGTTTAAATCGGCTGTGGTGTTCCTTTGCAAGGA
AAGGTTGaggcagaagaaaaagttaATAGGCGTGTCAAACAAAGGCTGTTCCAACGAAGTGGAAATCATC
AGGTACCAAGTTTTGGTGCCCGTGACTGAAGTTCAAGTCCGCGCCAGCTCAGCTAAGGACATGGACTCAC
ACTTCCTGTGGGAGCTGATTCACCTGAGAAGTCAAATACAGAGACGCACTGAAAAAGTTTACGTTCTTTC
AAACAGcaCGGCAGAGTTCAGGAATGCATTCTTGAAGACGATCAGACAGATTATTAGGGAAAGTGTAAGG
AACATGAGTATACCAATGACAAAGCCCGGAGTTGCTACCCAAATCGTCAGCAATACGCTGGGAAGGCACT
CCTCTACAGgaaAGTCCGCTCAAGAACAGTCAATGAACAAAAGTTCTCTCAATCCAGGGTGCTCGCAAAC
GttagagaaaagtaaaaagcctCCGAGGCCCCCTCAGCGGCACTCTTCGGGGAGTATTGAATACGAACAG
CAAGCCATCATAGGACAACCACAACAGGGTACTCAACCTAGCTATGTGCAAGAACCTCAGAGCACACACT
CGACCTTTCGGGGTCGAAATAAACCTCTGAACGAAAGTCAAGTTAGTCAAGATGAAGGTGACAAAGAAGT
CAAGCATGACTGTGATCCGGGTACAAAATCGGAAGGGGAGGAAGACAGCATCACGGGAGCAGTAAAGAAA
ACCCTAGGGCGAACTCCAAATCATTTGACCTTGAGCACAACATCAACATTATCAGCTGGGAGTACAGGCA
GCCAGGCAAAGCTGATACAATCCTCGCAACATCCAGTGAATTACCAGCCACCTATCGTGAAAGATTTAGg
aTCACCAGTGTGGAAGCCTCGAGATTTCGGTGAAGCATCAACATTACCCAGAAAGAACAAAGCACCTTCA
ACGAGCGTCACTGACACACGCACACTAGTCCGGGCGAAGCCCCCAAATCCATCTGACAACAAACTGAAAC
CATGAAGTCAGGGATTAGGGCTTCGGCTAGGCAAAAttgtaaagtaaaaataaataacaaaacgTAACTG
ATTTAATCAACAAAAATCAGTTGGggccaattttattttttgaaaaggtcCTCGAGAACATATCCCCTGT
ATCACACACAGTATTTCACATTAATTgattgcttttcttttttttaTTCCTCATTTTTTGAACTATCGTG
CTCACAAATATTCCAGAAACATGTTTCAATAatctttatatttcattttttatcttgatgttttgatttg
atttttgttattttgttttgtaatttgtatgttACCCTTTGATGTTGATCTTGATAATTCAAGTGTTGCC
AAATATAAAAGGATTTGAAACGgttaatttctattctatcgTGTACCTAGGATGACTAGAGTTTCAAAGA
GCGAATGAGGGGAAGTCCAATCAAACACCAGAAACATCAGGGTGCAGTTTCTCAATCATAAGTCCAAACT
ATGGGAGAGCTTGTAATAA
>rna-XM_026832402.1 gene=LOC103524833 CDS=1-4905
ATGACTACTGAAGACTGGAGGAACTGCCTGGTCTGTCAACAGGGCCAGCAGCAACAGCAGCAAGGCAGCA
AAAACGAGGGCGTTCAAACGGGAATATCAGGGAAAACCACTACAGGGACTTGTACCCCCCGCATGATGTC
TGCAAAGTCCAGGGACGACTACAGCAATACCACGGGGAGGCTGCCACGCATGTCGTCCAAGGAACATGAG
ATGCGGCAAGCCAGGCTTCAGACTGTTCAgggagtttttttccccccaagtctGTTTCGATGGCACAATT
GGTTTTCAGGCTCCCGATCTTCGCACGAAATTGGACGGATCCAAGCGGGTCGGAGTATGTATCTGGATCT
CGACCGACAGCCAGGCGACATTTCCCCGCCGTCTGACAACGTCCTATTCGACAACCAATGCTACGCGACG
ACTCCAAGCTCCAGTAACGGTAATTCTGACTTGGACCAACCTTCTACACTCAAATCAGGCAGAGGAGGAC
GCTGCTATCATGAAACGGCCAGCACTCCAAGTTCGCCAACCAGTAGGCTGCTGTTAGAATATGAAATGCA
CCTCCGTAACACTCTTGCTAAAGGCATGGATGCTGAAAGCTATAGTCTGCACACCTTTGAGGCTCTTCTT
ACTCAGAGCATGGAAAATCTCGAATTTGCGCAACAATTACCTCCAGTTAATAGTAGAAGCCCTTATCCTA
TCAGAAGACGAGCACCCAACGGAACCCTCGGGAAATCTTCGACTCTGccgaacaacaagaacaacagcAG
TTTTGAACGACCCGCCAGTAGTGCTGCCATCCGTGATAGAGAAGGTTACTACAGCGATCGGAACGAACTG
ATGAGAGAGCGAGGCTACATGAGCGACAGAGAGAGGGACAAGGGATACTTGAGTGATCAGAATGCACCAA
GAATGAGAAACGATTACAACCGATGCGCCTCCTGTCTGGGTGAGTCTGCCCGCGCACAATGGTTTCGCCA
CAGTGACGGCTGGCGGTCCGGCAGTTCCACCATGGGCAGTGCCACTTCTGGTCTGAGTGTGTCCAACTAC
CACTCCGACCATTCACGAAGCAAACGATCTTCGGCTTGGGATTCGTTGCCGTCGCTACGAAACGAGAATA
GCCTGAACGACAGCGGCTACAAGTCCGTACGCACGAATTCGTTGGAACAAAGACAAGACAGCTTACGCTC
TGACTACACCAGTGATAGAGAATCTCGCTACGGAATCACTCAACAAACTTCAATTGAAAGCACAGATTCC
AGGCTTTGCTATTTGACTTCTTCTGAGGTAAGACATCCCCTGTACAATCGTAGAATTCCTCAGTGTGAAA
AAATGGTATTCCTCAGTGTGAAAAAATGGTTGCTGAGAAAGAAGCACCAGATAGAGCTAGCCAGAAAGCG
GGGCTGGAAAGGCTATTGGGTGTGTCTCAAAGGCACAACGCTCCTATTTTACCCCTGTGATTCGAGAGAA
GGGAGGTCGGTGGATGCAGCCCCTAAACATTTGATCATCGTGGATGGTGCCATCATGCAGCCTATACCAG
AACACCCGAAGCGGGATTATATCTTCTGTCTGAGCACAGCTTTTGGAGACGCCTACTTGTTTCAAgCACC
TTGTCAAGTCGAGCTGGAGAATTGGGTGAACAGCATTCACAGTGCTTGTGCTGCAGCTTTCGCCAGACAC
AGAGGCAAGACTGGAACCTTACATTTACTCCAGGAGGAAATATTCCGTCTGGAAAAAGCAATAGACTCGG
ACAACAAGTTGAAGCACATGGCAGATCTCCAAATGAGTGTTTTGGCAGAACCAGAAACCAAACAGCAAAT
CAACGAGCAAATAACCCAATGGGAGGAGAATTTGGAGAGACTTCACTGCGAGCAGTTCAGGTTGAGATGT
TACATGGCCAGTCTGCAGAATGGAGAGCTGCCCAATCCTAAGAGTTTGCTCACTCACGTGTCTCGCAACA
CCAAGTGCATCCTCAACAATCTGGGCGTGTTCACCGTTTCGTCATTCCACGCGTTCATCTGCGCCAGATC
CCCGTCACTGCTGAACAACTTGCTCGCCGGTAGAGGTGCTACTAAGCGGAGACCGCCCCTGCTATCCAGA
TCCAATTCGGGGTCTAGTCGAAGATCCTTGCAGTCCGCCTCTTCCCGCGACGAGCCGGACAAATCGGTGA
AAGTGTCACTACCTGAAAACCAATATGCTCATGTTTATTTAAAAGATTCAATGACTGTAGAAGAATTTCT
AGCCAATGCTTGCTCTCGGAAGAATTTAAACCCCATGGAACACTTTGTCCGGGTGAAAAAACGTCGGGAG
ATGGAGGACCACAATTATTTTGTGCCGCCCCGAGGGGATTTGATTGAAACATATCTGAGTACACACGAGG
TGGTAGAAGTGTGTGCGAAGATCCTGTACCAAGTGGAGTTGCAGAGGACAACGCTGGATCACATGTGGGG
GTTTTCCGTGGAGGCAGAACTGACTGAAAACGCAGAGAGACAGGACGAACTGTGCTGCTACGTTAGTCGG
GTTGAGGACAAGAGTGTCGCCATGCATAACGGTCTGATCAAAGGTGACGAGATCATGGTCATCAATGGTG
CTATAGTGTCCGATCTGGACATGATGTATCTCGAGTCGGTTCTTCAGGAAGAGCTGTCCCTATGCATGAT
GATGCGAAGTTCGCGCACAGAGCCACCCGAGACCGCAGGGTCGGGAATGCTGAGCGCAACGGATGATATG
ATTGAGTCGCTAGTGTGCCCTCCGCCACCGTCAGATCCTCCAATGATATCCGAGGAAATGATCTGCGATC
TGATCGTCCCTGCGCCCAGTTGGAgCAAAGAGCACAATATTTCCGAGCAGCCACCCGAGAAAGTGAAAAT
GCCAGGTAGTTTATACAATCGAGATCTACTCATGAgtaataacaacaacagcagcacaatcaacaacaac
aatgtcaACTCCAACAACAAAGGAGAAACCTatgaaatagaaaatttaatcAAGAGTGCTGGTGAAGTAA
CTGGCTTCTGCAGATCCCCAGTGGAAACTCACAGAACCAGCCCGACTGGAAGTATGGCTAACCAAAGCTC
TTTGAATCCTTCGCGACAACTGACCGATGCCGAAAAACTTAGCAAAGTGATCATAGAATTAATTGAAACC
GAGAGGACCTATGTGAAGaacCTCAATGGGCtcttggaaaattatttagaacCTCTGAAGAAAGAAACGT
TTCTGTCTGGTGCTGAAATTAATGCTTTATTTGGAAACATTTTAGAGATAGTTGCTTTCCAACGTCAATT
TCTACAAAATTTAGTTGAAGCTTTAGAAAACGAAGCTGATTTTCATCACTTTGATCAATCTAGTCAATTT
AAGAACATATTGTTCTCAATTGGGAGTGCTTTCCTTTACTACGTGAACCACTTCAAACTCTACAGCTCAT
TCTGTGCAAGTCattcaaaagctcaaaaagttCTTCATCCAAACGAAGGCAACCAAGCACTACAAGAATT
TCTTAGCTCTCGAAATCCGAGACAGCAGCACTCGTCTACTTTAGAATCCTATTTGATCAAACCCATTCAG
AGGATACTCAAATACCCTCTGCTCCTGCAGCAACTTTGTAATTTAACTGATCCTCACTGTGATGAACATT
TGCATTTAGTTGAAGCACTCAAAGGAATGGAAAAAGTGGCGGAGCACATTAACGAAATGCAACGAATTCA
CGAAGAATACGGTGCCATATTTGACCATCTTTTCCGTCAACATCAGAAATCCTGCAAACAACCTATCGAC
CTGAGTCCAGGAGATCTACTTTACTATGGCGGAGTCGAGTGGCTCAATATTTCCGACTTTTTAGGAAAAA
TTAAGAAGGGTTTAGAATTGCATGCGATGTGCTTTGTGTTTAAATCGGCTGTGGTGTTCCTTTGCAAGGA
AAGGTTGaggcagaagaaaaagttaATAGGCGTGTCAAACAAAGGCTGTTCCAACGAAGTGGAAATCATC
AGGTACCAAGTTTTGGTGCCCGTGACTGAAGTTCAAGTCCGCGCCAGCTCAGCTAAGGACATGGACTCAC
ACTTCCTGTGGGAGCTGATTCACCTGAGAAGTCAAATACAGAGACGCACTGAAAAAGTTTACGTTCTTTC
AAACAGcaCGGCAGAGTTCAGGAATGCATTCTTGAAGACGATCAGACAGATTATTAGGGAAAGTGTAAGG
AACATGAGTATACCAATGACAAAGCCCGGAGTTGCTACCCAAATCGTCAGCAATACGCTGGGAAGGCACT
CCTCTACAGgaaAGTCCGCTCAAGAACAGTCAATGAACAAAAGTTCTCTCAATCCAGGGTGCTCGCAAAC
GttagagaaaagtaaaaagcctCCGAGGCCCCCTCAGCGGCACTCTTCGGGGAGTATTGAATACGAACAG
CAAGCCATCATAGGACAACCACAACAGGGTACTCAACCTAGCTATGTGCAAGAACCTCAGAGCACACACT
CGACCTTTCGGGGTCGAAATAAACCTCTGAACGAAAGTCAAGTTAGTCAAGATGAAGGTGACAAAGAAGT
CAAGCATGACTGTGATCCGGGTACAAAATCGGAAGGGGAGGAAGACAGCATCACGGGAGCAGTAAAGAAA
ACCCTAGGGCGAACTCCAAATCATTTGACCTTGAGCACAACATCAACATTATCAGCTGGGAGTACAGGCA
GCCAGGCAAAGCTGATACAATCCTCGCAACATCCAGTGAATTACCAGCCACCTATCGTGAAAGATTTAGg
aTCACCAGTGTGGAAGCCTCGAGATTTCGGTGAAGCATCAACATTACCCAGAAAGAACAAAGCACCTTCA
ACGAGCGTCACTGACACACGCACACTAGTCCGGGCGAAGCCCCCAAATCCATCTGACAACAAACTGAAAC
CATGAAGTCAGGGATTAGGGCTTCGGCTAGGCAAAAttgtaaagtaaaaataaataacaaaacgTAACTG
ATTTAATCAACAAAAATCAGTTGGggccaattttattttttgaaaaggtcCTCGAGAACATATCCCCTGT
ATCACACACAGTATTTCACATTAATTgattgcttttctttttttttattcctcatTTTTTGAACTATCGT
GCTCACAAATATTCCAGAAACATGTTTCAATAatctttatatttcatt
>rna-XM_017442365.1 gene=LOC103504813 CDS=1-936
ATGTCTGACGATGACCGCATGTCCCTCACTACCGCCGTGAGCGATGAAGAAGATGTGGAAAGCGCGCACA
TATCCCCATACCGGGCAAAGCAGACTGGAACAGCGGCGGCCTCTTTCAACTGCACCGGAATCCGTTATTT
GCCCGGTGGAGTAGCTTCAGGTTTCAATCACGTTGACATCAACGCCCCTGGCGAGAAGAAGTTGTACCAA
ATCAAGGGCAAGAAAAACATCAGAGTTCGTCAGGTTGCCCTTTCAGTCGGCTCCATGAACAAGGGTGACT
GCTTCGCTTTGGACACCGGAAGAGAAGTTCTAGTCTATGTTGGATCCAAGGCCGCCAGAACCGAAAGGCT
GAAGGCCATCAGTGTTGCCAACCAGATCAGAGATCAAGATCACAATGGAAGAGCCACCGTATCTATCATT
GATGAAAACAGCTCTCCTGTTGAAGTCACTCGATTCTTCACTGAGCTAGGTTCTGGTTCCAACAACCAAG
TAGCGGATGTGCCATATGGTGGGGATGACGCCGAATTTGAAACCAAACAGGACAAAGCTGTGAAACTGTA
CAAAATCAGCGATGCTTCAGGAAATGTCAAGTCCGAGCTTATCGAGCAGATTCCACTGGCACAGAAGTCT
CTCAACCAAGGAGACACTTTCATCCTGGATACAGTAACCTCAGGGATCTACGTATGGATAGGCAAGGATT
CCACTACAGCTGAAAAAGTTGAGGGTCTGAAAAGAGGCCAAGCTTTCCTTACGAACAACAACTATCCTGC
TTGGACTAAGctttcacGAGTTGTGCAAGGAGCTGAGCCCTCCGCTTTCAGGCAATACTTCGCAGACTGG
AGAGATCAAGACTTCCTTGGAGGTTTGGgcggaggaaaaggaggaagcaCTAGTGCACCAGctaaaaaag
aagaaaagaaattcagATCCGGATAA
>rna-XM_008482233.3 gene=LOC103514153 CDS=141-581
CCCATAGCAAAATCGAGAGGGGGTAACGTACCCCCCATATATAAATAGTATCGAGCTATAGTGTTCCCTT
ATTATTCTAAGACCATAAAGACAACTAATCCTATTTTGGGTGTACCTAGGAGAACACAAAACTAATCAAC
ATGCaacttttgATCTTAGCTGGTGCTTTGGCCATGGCCATGGCTGCTCCCCAAAACTACGCCGCCCAGC
CACAATACCAGACTACCCCAGCCACCATCCTGCAACAAGACACCCAAGTCAACCCAGACGGTTCCTACCA
ATACAGTTTCCAAACCAGCAATGGTATCGCTGCCCAAGAAAGCGGTTTCCTGAAGAACGCTGGCAACCCA
GAAGCTGAGGTTCAAGTTGCCCAAGGTGCTTACACCTACACCGGTGCTGACGGCAACCCATACTCCCTCC
AGTACACCGCTGACGAAGAAGGTTTCAAGCCATCAGCCAACTACCTGCCAACCCCACCCCCAATCCCAGC
TGAAATCGTCAAAGCTCTGGAATTCCTGGCTAGTCAGCCCAAGATCGACTACGACGATAAGGGTTTCCCT
CTGGGACAGAGACGGTTCTAAGTCACACGAGTCTTAGGTTAGGTTCTCTGTTGTAATTGATTCTTTCATG
TCTTCAACTATGTTTTCATCTTCTCCCATCAATCTAGTTTCTTCCTGTATAAATGTTATCTCGTTTTTCC
ATGTGCATTCAATATGAGTTTATCCTATGATGCTATAATATGGAAACATGAGATGTTACCACTATCTCTT
GTGGTACcttcaaaataaaaactagGCCATATTATTATTGATACTAGAGCATGTAATCTGTAAACATCCA
ATTCAGATTCCTCTGATTGGATTTTCTGACTAATTTTCTTTGTGTGCCATTATTGTTGTATGATAGAAAA
AACCACTTGTTTTTTTATAAATCTATCAATCAATAATTACTGAATTGTTTAAAAATTGCTCAGTTTCTTT
ATACATAAACTCCTTTGATATTTGAATATTATATTCCTAGAGATCTCTGTAAATATATTTCTTAAGAAC
>rna-XR_003390288.1 gene=LOC113465649
taggtatttttgactttttatcttgttttttacTAACTTTTTTTCTATGGTTTTTTCAAAGGTGTTGAAA
AATGGTATCGACTCATTTCTTGCGTTTTgcatcttgttttatttttttaagggcCACATGTGGTCCGCGA
AACTTTCAGGCTGTGCCCCCTCaagcttgatttttgctcttttagtACAGAGTGGACTCCAAAAATAGAG
CATCCACcccccatcccctcaagaaaatcttGGATACGGACCTGCTTCCCTGTGTTTGTGGCCGGGTACA
ATCGTTGGGTCCCTACTctatggaaattgaaaataaaagaagaaaaacattccagctttttttttgtaga
aagtGTTCTTAAGAAATATATTTACAGAGATCTCTAGGAATATAATATTCAAATATCAAAGGAGTTTATG
TATAAAGAAACTGAGCAATTTTTAAACAATTCAGTAATTATTGATTGATAGATTTATAAAAAAACAAGTG
GTTTTTTCTATCATACAACAATAATGGCACACAAAGAAAATTAGTCAGAAAATCCAATCAGAGGAATCTG
AATTGGATGTTTACAGATTACATGCTCTAGTATCAATAATAATATGGCctagtttttattttgaagGTAC
CACAAGAGATAGTGGTAACATCTCATGTTTCCATATTATAGCATCATAGGATAAACTCATATTGAATGCA
CATGGAAAAACGAGATAACATTTATACAGGAAGAAACTAGATTGATGGGAGAAGATGAAAACATAGTTGA
AGACATGAAAGAATCAATTACAACAGAGAACCTAACCTAAGACTCGTGTGACTTAGAACCGTCTCTGTCC
CAGAGGGAAACCCTTATCGTCGTAGTCGATCTTGGGC
>rna-XM_026820295.1 gene=LOC103505070 CDS=129-7181
aaaaaaattcactcaaaaaaatgtaataaacgatagttttttcttgtttcattaatttgtgatttttaat
ttaattatttttagggTGCTTTGAACACGGCTTGAATCTTTTAAATGTAGGGTTCATAATGAAGTACAAG
TTCCCTGCAAAACCCTTAAAATGCAGGCAAAAAAATCTGACACTAATCTCCATCAAGAAGAACGAAGTAG
CCAAGCATGATTCTTTGCTCATTGCAAAGCAAATCTCTCAAGGACTTGAtgttttcagctctttttttgg
CAAAGATAACACGGAGGAGagTTTACCCTTCAAAGGCTTTTCAAGTTTTGAAACTGAAAAAGCTGGTCAg
cttttaaagaagaaaatctatgAAATCAATGTCAAAAATAAAAGTTCTTTGAAGTCCAACCCATTCCGAT
GtacaaatgtaaataaaatatcaaatagTATTAAGTTACCAAACAATAGTTTAGTATTATCAAAGACTGA
TCAAACTGGAAGCAATGATTTCAAATCAGGCAATGGCATTTTGAGAAAAGCAAGACTTAATATTGCATCT
GACTACAAAGTTCAGGATGGATTGTTTTCACCAAGTGAATCATGGGTACAATTAAATGGAGATGAAGGAC
TGAAACCAATTCAAAATGTaagcaaaacaaaaaaagaagaaagcattAGTCTCGCATCTTTGCTCAAGTC
ACGGAAAAACATTTTGAACAAGAAAGTTTGGAACAAAGAGAGTACAGCTAGCAGTTTCAAACCTGGTTTT
GCAGAGAATAGGCTCAAAGCAGAAGCAACTAATGTGAAAGGACCAAGGATCAAACATGTTTGTCGGAGTG
CATCGGTTGTGTTGAAACTTCCTGTGGCAACCATTGTTGACCATCAGGATCAGCTGAGTTCTACTAGTCA
GAAAGCTGATGAAGTCACTGCAAAGAAAAGTTCCACAACAAGCAAGGAATCATCAGAAGAGAGTGAAACA
GCTGGTGATACATCAAGCAAAGAAGATTTACTTGAAGAACCATCAGATCAGATCTCTACAAAATCCTTGC
CTTATGAAGCATCCTCACAAGTTTTGGATAAATCTATTGCAAGGAAGCTACAAGACTTCTGGGAGGACCC
TGAGCTCCTGAAGAAAGATCAGCTAATATCCATTGACTATTGGCAGAACTATGACCCTGATGAAGTCTGT
GAAACTGGCTTTGCTTTGGTTGGATCTCAGCCAGAATTTCCCCTTGCTATTTGTTTCCTCTGTGGAAGTG
CTGGGTTTGATCAGTGTCAGCTGCTTCACTGTCTTATCTGCTGTGAGCCATACCACGAGTATTGTCTCCA
CAGCATCCTTGGGCCACGacccctttctcttctccccaTCCCCTCATCGTCTGTCAAAGACTGGCTGTGC
CCAAGTTGTGTCCGCTGCGAGGTTTGCTCTCAGTATGGCAGCGGCTTGAGTCAAATTTCATGTCGTCAAT
GCTTGACCTGTTACCATGCCGAGTGTATGAGTGGAGAGAGACAACATCAGATGATACACTGCATAAAGTG
CAAGAGGTGGATTCATACAGAATGTAACAAGACATTGTATAAAGGAAAACAACAGGCTCCAACTAATTCT
GAGAGCCGCATTTGTCAGTATTGCTACAATGAAGAAGACGTTGATAAAACTCCAAGTCCTCCAAATGTAC
AAAGTGACCACGAAAAGGAAATCAAACTTAATAGTCTCAATATACTCAACagtttaaaaacaaacaagaa
attaTTCGAACTTCTCAAATGGAATACAAACACATCTTCCGCCAGCGAGCTAAAGAAAATCAAGAGGAAA
AAGTACAACTCAGTTGTCAAGTCTAAATCTCTGAGTGGTTCAGATCCAGATTTAAATCTAAGTCAAGATC
AACGATCTGACCTGATTATCGAAGCGCTAGATGATATTAATGTGAAAGCAAGTAAATTACCTAGTAAGAG
AGGTGTTAGCCTGGATTCTTCAAATGAGTTAGAGTTCAAAGAAAACAATTCTCTCTGCAATAATTTGTTC
AATGCAAAACGAGATTTTGATCTAAAATTCCCGCCCGCGATCGTAGACAATTTTAAAACGTCGAAGAATT
TGATTTCCATAAAAGAAAAGATTGATAATTACGAGTACAGGTCGTTTCTGGATTTACACAATGATATTTT
GAATGTACTTTATAGTATAGACTGTGTGGATTTGTTAGAACTCTACAGTGATATTGTTCAAGAAATTCTC
TCATGGCTCGACAATAATGTTCATAGTGAAACAGATATGCTCATGAAACAAGATTTGTTCAATGAAACCA
ATTTGATATTCGATGCCATTAAGCAGAGAAATAAGCTAAAGCAAAATAGTGTTGGAACAAATTGGAACGT
TAACCAGAAGGCTAAAAATTTAGAAGAAACGGAAAATATCAGCAAGAAATCCCAAggaaatggaatgaaa
aatgagaaGTCCAAATACATTCTCAGTacacaaaatgaagaagataatAGACCTTGTGTATTGTGTAAGA
AGCTAGGTGAGGGAATCGATAGCTTAGAAGGGCGCCTCTTGTATTGTGGACAGAACGAGTGGGTACATTG
TAACTGTGCTCTGTGGTCTTCTGAAGTATTTGAAGAGGTAGATGGCTCGTTGCAAAATATTCATAGCGCT
ATCAAAAGAAGCAAATTCATCCAATGTACTTACTGTAGTAAAAGAGGAGCCACTGTAGGATGTTGCTCTA
AGAATTGTTTCAACACCTACCACTTTGTATGTGCTAAGAAGAGCAAGTGTTATTTCCTTGAAAGTAAAAT
GATTTATTGTAATGTTCATGCTGAAGAATTTGGAAAGAATTCATGTAAACTTGAAGATAACTTGTTTGTG
AATAGACCTATCTATGTAGAGCAGaattacaaaagaagaaaacaccTCCCAGCAGACAGTATTAAACTTA
TGATTGGCGCTTTCAAGATTCATTCCTTCGGGAAAAACATACTGACTGTTTGCGATGATGAAGATTTGAC
AATTCCCGTAGACTTTCACTGTTCTCGTCTATTCTGGTCCACGCGTGAACCTTACAAGATGATAGAATAT
GATGTCAAAACCAAGACCGAATATTTCCTTATGGACAGTGAAGATCAGGGGGTTAATGTGACAGTGTCTC
ACGAGATAATGAGTGGGAAATGTGGTTCTACCCTTCACAATGATACAGTGAAAGATGTTCTAACAGTCAT
GGTGGATCAGATTTGTACGAAGGAAGACACGGATGACAATCAGCTTCTAACACCTGAAGTAAAAGACGCT
ATATTTAAAGACCTCCATCACGAGTTTATTGATGGACTTTTCATGAACGATTTTCTTCTGCGATACGACG
ATATATTGAATGACCCTGTTGAAGACAACGCTGCTATTCTGCATGTAAAGATACAAGAGGATAATAGACG
AGAGAAAGATTGGACCAAGAAGTTTGTAAATTCTTCTGTAGAACTTTTACAGCAAGTAGACGGTATGAAT
GATAGTGATGAGGAAGATATGGAAAGTTCTGAAGAGCCAGTGACTTGTGTAAGATGTCATAGAACATATC
GTACTACATGTAGCTATCAAAATCATCTCAGTGATTGTACAGTGGTCGAGTATTTGTTATCAAGTGACAG
TGAAGGGGAGGAAGAACTAGTAGGACTACACGAAGCAATTAACGAGGAAGTTAACTACACAACATCCATT
CAGAACCATAATGTTTCAGTAGAGCAAATGATTCAACCACAGTACTTGGACACTATAGTACAACAGGGGA
CACCACAACTTTCACTCATTAATAATATCTCaagttcttctttgtcttctaaTTTGCCAGTACTTATGAA
TAGCATGAAACAAGACCAATGGATAATGCAAACACCCCCAGCTCAAGTAACGCCTCAGTTCAACACAAGC
ATACAACAGATTCCATCAGGAGATCAGAACTATCTTGACTTATTTGAAAATTCCCAAGTTGTGATAAACA
ATCAAATGCTGAACAATCAAGTGGTGGATAACAATCAAACGTTCATTATGAACAATGACACTGAGAACTC
TTACTTCAATGTAGACTTGGATATCAATGGCAAAGGGAGACCACCTTTCACATTTCAACAAAACACCCAA
GCGCCTACACTCATGATACAACCATCACAAGTACCACAGGTCCCTCAGCTTTCTTATATCCAAACTCCAC
AGCCTCAATACATCGCCATAGCTCCATCCACTTACACAATACAACCTACTGTTGTTGTCCAACCCAATAT
AATGCCGCAGTATATTACTTACCAACCTACTTACTCCATGGTAAATACTCCGCAAACGTATATCGTAGTA
AACAATGTGCCTTCCATGCAAAATGTAACCCAGCCACAAATTATCATCAATAACGAACCGAAAATTGCAA
CCAAACAAGTGAGAACTATTCAGAAAACACAAACTAAACATTACTACAAGAAAACATCGTATAATAGTAA
TCAAGTGGACTGTGTGAAAGTTGTAAAATCTACGACACAAAAAACTACCATTAAGACAGAAGAAGCATCA
GCCCCCATGAGTTATACTGAAGATTTGTTACCAATCGCAGCACCAACCTCTTCCCCTGTACAACAACGAC
AGAAAACTATGTCTACTAATCAAACTTTGCTACACAACCCTTCCGTATACATAGACTATCCGAGAACTAA
CACCATACGGACTAATTCTGTTCAAACTCCAGACACACCTACATGTATACGAGTAGACAGTGCACTACAG
AATCGTCTACTTTATTCCAAGTCACCAAAGAAGAAATTTATTCAGTATAAAAAACTCAAAATTCTACCGA
AAAGTGTACAAAGATTAGCGAACACACAATCAACTTCTATCAATGCTGAAGGAAATGTAAATAGTCTCAA
GTCCAAACTGAACAACGACAATTTTGGCTGTGATAATAGTTTAGCTGCAAGCATTAGTAAATTACACTCT
GTAGACATAAATAGCAAACCAAAAATCAATCAGATCTGTGATATAAAGATAGATTCCAAGCTACCTAATT
TTCCTCCCTTaccaaagaaaaatgaattagTCACTTTGCAAATGGCACAGCAACCTAGTGTGAATTCCAC
ATCACCACTAtcaaagaaggagaaaactaaattaaataaaaagtgcAAAAAATCACCATCTCTAACTTTT
AACAATGAGAAAATAAGAGTTTATCCTCCTCCAAgcaaaaagttcaaatcaaCATCAACAGCGCTGATGA
AAAAATCCCCGGATATGAAAACTAATCTCCTACCCAAAGTTTACAAAGTGTATTCTAAGAATTCTGACAA
GAAAAATGGCAGAAATGAAAAGTCTTACAACGATTATACTAAGCAATTTACTGATTTCAGTTCGAATTCT
TCAAATGTAACTGGACAATTTAATTCTATGCCAAATATTTATTCTGCTGACAATATTACATTGGATATGT
CTAGTCTAAGCTATCTACCAAATATTGATAGCAAGCAACCATCTCCTGTATCCTCGAAATTGTCAAATTA
CTCCAATCTCCTTTCTCAACAACAAAGTCCGCTGGAAACttataaagaaaatattgtacTAAATAGTTCC
AACTCAGACATAAATGATCATTATACCTTTACATGCAACTCTCCTGAACCGAGCAAACTGAATGGAGATA
GAAGTAAAGAGTATGACTTTTTCGACGAGTCCGATAAGAAATCAGAGCAActtcagaaagaagaaaagaa
catcaAAGAAATCCATTTCAACTGTGCATCTTATCTTGAAGAATTcgaaaaacaaatcaaacaagatCTA
GAAAGGCTTAATCAATTTGATTCCGACACTGATAGAAATGTCGCTGAAAAGTTGGTTGAATCTCAGGTAG
TGGAAAATCCTCCAATAGACAACAAAGAAAGCTATGAAGGACAATATTCCAACAAGTTACCAAATCTTGA
TGATTGTGAACTGCCAAACGTTAGCGAAACACAAACTAATTTATCTATGAAAATCCAAACGTCACCCGTA
AGATCACAACGGCcaccaataaaaacaaatggaTCTCCAGTAAGAATAAGCGAGTTACCAGCAAGAAAAC
TAGTCGAATCACCGAAGAAAGAGGCAGCTTCAGAAAAGCGAAGTGACAAGAAATCAGAGGAGAGTCAAGA
AATTAATCACAGCAAATCTAACTTGGacatggaagagaaagaaaacatcaCTTGGAATCTACAAGAGCCG
ACGCCATCGCCAAGTAAAAATACCACACAGAAAATCGTTTTCGAAATCAAATCTTCCGATGGCGCGTTCT
GTTGTCAATCTTCTGATCTGGACGAAGCTTGGAAGAAAGTGTTTGACGCTGTACAAGCGACGAGGTTAGA
ACAGCAGCTGCCACCATTGCCTGCGAGTACACTCAAGAAACTGAAGTCACTGGGAAAGGAGAATAAAACT
GTCAAGCATATCCTGGGACAAATTCCTGGTGGTCATTTCATGAACTATGACGACTCGGATTCATCTCACA
ACAAAGACCAATCACACCTTCCCGCGGACAGCTGTGCTCGCACGGAAATATGGAAATGTAGCAAGAGAAA
GTACGACATGTTTGCGTGGCTGTGTTCCCCTCATAGAAAGCCACCACGTCTGTTGCATGCAGCGCCGGAT
AGCAATGAGTTGTATGCTAACAGGCGAAGCTCAGCCAATCTGCCCACTACACTGCGATATCGACATCTAG
GGGCATTGGCCAAGAGAACGCTCACTGTATTCCGTTCTGATATTCATGGAAGAGGATTGTTCTGTCTCTG
TGACATTGATGGCGGTGAAATAATTTCTATCatttacctatattgaaatatttcttaCTTTGCATAGGTC
ATACGAGCTTCAGTCTCGGATAAGAGAGAAAAGCAGTACATGGACAAAGGCATCGGTTGCTATATGTTCA
AGATTGATGATCGGTTTGTCATTGATGCCACGATGAAAGGAAATGCGGCCCGGTTCATTAACCATTCCTG
TGATcCCAATTGTTACTCTCGCGTGGTGGAAATTATGGGCAAACCTCACATTATCATCTTCGCTCTGCGC
AAAATTAACAAAGGAGAAGAACTAACGTATGACTATAAGTTTCCTATTGAAGATGATAACAAGATATCTT
GCCATTGTTTGGCCATGCGCTGTAGGCGATATCTCAACTGAGCTGAGGGATAGTTATCGAAATTCTTAAT
AGAAGATACCTTATACCTTTGTGAATCATGCGTCCCTATACTCGCACATACATATACTACGTAATGCTGA
ACGCTTCATGGCTcatattttgtcaaattttcatcaaatatgAAATGTTTTGACAGGAGGGTCTCTTGTT
TACCAAGAACCACCGACCTCTGGAGTACGAGTCCATGTACCTAACCCCTTTACCTCTGGGTAGGCGTAAA
GAGTATTCAGTGTGATTATTTCTGGTTTTGGGGTATAAAGGAGGATGGGTATTTCATTCCTATCAGTGTC
TTATGATCCCTCAATTGTAGATATTGAATGCTTTGCTAGTCATAATATCAGGAAGAGTTACAAACTCTAT
AGAACTCATTGAGACTGAACAGGTCATTAGTCTCAGtctggtattttatttttcactatcTCTCTATAAG
CTCTCAAGATGtagattgtattttttttttttaattacaaaaaaaagttgaactccATTTTTACCGATGT
TAAATTGAAACTTGAtgccatatttttttattattccgtTAGGTAcgaataatatgtatgtacaaataaa
ataatcaaatgttTGCGTCACTCTTCCATGCCAATTCAATCGCCTACAATTGAGGACTGAGAAGGTTTTG
AATAGGACGTTTTGCCATAGTCTTTCCTGGAATTCCCGTTATGATTTCGGACATAGCCACCCTATTCAAG
ATCATTGAACTCGTCTCACTGAATTCTTTCTGTAAAATATCTGTATATACTTGTGTTTTTGTATATCTTC
CTTGTGCTTTTCCTAATTTCCTTGTGCTTCTGTACTCATTAATAACTTGTATGTTTAATGTATAGTCATT
CAGAAATCCAATTCGAAGAAAGTGACCCACTGagactttctctttcttcctttttttaaggaaaagaaat
gcgagaaaagtttcttttctgctacaaatttttcgaaaagaaaatgaaattcaatgttttttttatgttt
ggaaAGTTGAGGAAACTTTCTGGTAAATAATTTTGGACTGCTTCACCGTAGTACAAATTAAGTTGTATgg
atattttctcttttattttatgtaattcATTTGGTTCAACCTTTTTGTATAGATTTCCTAACTAAACTAT
TCTTAAAATGCCGATAATATATCTTCTCTGAGCGAGAGTTTTAAAAACGCAAGTGACATATTTTAACCTG
AATTACTGCAAAGCAGTGTACATAGAATTGTATAGTTTGTGTATATTTTTCTCAATGTTTGTGTCACAGA
TCTTCATAAAAtcttttgctttattttaacAGAATGTATTGTGAATTTTGTTTATGTAgtagttattatt
atattcttttttgttatattcaccttttttttttagttcttttcaCCATGTAACAATGTTTTAATAGTTG
TGTTAATAGTGGGTTTTGTCAAATGATTTCGCTTTACGTACTTACATTAAATGATCTTCTTGTGATGTAG
CAAAGCTGAGATACATGATAGGCAATACTAAAAGTAACGGGACTCCCAATGAAGTTCCACTCCCATTTGA
TAGCAACGAGAGGTACAGCTATAAATTTGACAAAGTCCATGTCAGTGATTTTTACCGTTTAATTTCATAT
GAGTTTGGAaatatgtttctttttctttacaaaatgtTCAAACGTTTAAGGTgtaaattataatattaat
agTCCCTGAACCACAGTCAGTTTATAATAGAAAGTCGCGtatcttgattttaaatttcccTCTTGCAGTC
TTAGGCCTTGTAACACCTGCAAGCTAGCGAATATGTTAAGGGATAAAGTTTAAATgtgaggaagaggaag
tgaTGTAGAATGTACTTTTGATTATaaatttttaacaaaatatgtGCCTTATTGTATGGagatatttctt
atttatttaatattggAAATTTAATATTCGTTCAATATagatttgttattgtttattgtatggACAgcta
aagattaaaaaaaaaaaaaaaagatttataaattttatgtagAATATTAAGTATTGTGGATGAAATGatt
atcatcaaaatcggagtGATGGTGTTATTTTACACCAGAAAACGTTTTATTCATTTCCAAGATTTGATAT
CCAATGAACATAAATTTGTGAGATAAAAATCTTAACCATTGCAATACAAATATTCAAAGTCAACTTTATC
GGTTGTCCATACATTGGAATCAtttaaatgttcttttttttctaattcagtatttttcttctttttttat
gattgtcAACTAATATTTAATGTCATAGACCAAATTTTAACACACGCATTTCTCTGTTCTTCAACACTTG
CATTTGTTAGATATTTTGAGTTAGgct
>rna-XM_017443243.2 gene=LOC103505164 CDS=1-1419
ATGACATTTCAGCTCTCATTTCTAAGAGTTCAAATCATACCAACTTCAGGTAAAAGACACAAAGTTTTAG
GTGTAGAAGTTCTTTCATTAAGTATTCAACTGATATGgtccaagttcaaacttcaattCCCAAATGACTG
TGACAGTAATTTTGTCGATGTTTTTCCTAAAGAGACGGATTTGCTTTCTAggattcacaacttttgtggc
tcCATAGCAGATAACGTCGATTCCCCGGACAACATTCTCAATATTAGATTTGTAGCCGATCCGAAGGCTT
TCAATTCAACGTTCGAGGCTTTCTATACAGCGTATCgagaaaaacagaaaggagaagaaaaagGATGTGC
GGAAGACGAATATGACTGCGAGGACGGGAAGTGCATAGACAAAGCGCTCAAGTGTAACGGCAGGGTTAAT
TGCCGATATAGGTGGGATGAAGATGAGAGTGACTGCAAGCAAGGAAAAGATGCCGCGTCTTTCATGGAGG
ATAAAGACATTCTGATTATCCTGGCCATCTTTTGCATTATCCTTGGAGGAATGTGCATAGCATTCCTGTG
TAAAATTGTCAAGAAATTGGTGCATGACCACAAAATCATCAAGCAAAACTTGAAAGCATCTCGAGAATCT
CGACTCAATGAGTTAGGGGCAGCCCATGTGGACGTTTTGCACTCTACAATGGGCCCCATCATTTCCAACT
CGGGCCCGCCCTGCAGTTCGGAGAGTGGGGGTTCGAGTCCGAGTGGAGGGGATGAGGGTCTCGCCTGCTA
CGTCCCGGGAGAGGAGATTGTCACGATAAGCGGCGGAAGATTCTCCAATGGCTCCTGTGATAAACATAGT
CAAGTGCTCGGGCCCCGCAGTAGTAGGGCAAGTGTACAGGACTATTGTGAAGAAGAGGACGGGTTAAGAA
TGCAGAGGGGTTCCAGACTAAGTCGAGATATGAATCCCTTCTACGAGCATGGAGGAGGTGAAGAATTCAT
GAAAGACTCATCGTGTCAAACAAGGGAGAGTTTGTTTCAAACCGAGCTCAGTGGTGGAGAACAGAACAAT
TCTTCCGAGTCAACCACACCTCCTCCAACCCCACCTCTCCCTCCGTCACTGCATCAACTGTTACCCCGCG
ATCTGATGAGACATCAGACGCCCACCTTCTCCACATTCGCCCCCCCTCCCCCGCCCCACCCGGGTGGTAC
CACCCGTCGGAAACACACGATGGTGCCCGTGCCTCCCCCCCTTGCCCCTTCCCTCACCCGGGGCGGGGAA
CTTCCACATCAATTCCAAGCAGAGGCCGTCATCGAGATGACAGACTACCCTCCCGCGTCCCGCGAACCTA
GCAACGGGTCCCGGCCTAGCAACGGGAGGAACCGTCCCTACTCGGTTCAATCTACCAAGTCTGCACCGGA
CGTTATAGTGTCCCATTGACAGTGGGAGCCTTACAAGCGACGCTTTCCCAAGCTGTTCTAGCCCGGGGAC
GTCGCGTCGTGTAGAAGGGTTTCTCCGTCTTGCGGTCCAAACCACACAACTCTAAAGGTCGGTCTGACTA
AAAAGAGGTTAAGATAAAGGGAATACGAGCAGAATGGTTATCCTGCAGGAATATTGGTGACACAGGGTAA
ACCCGCGAACACTTGTAACGATTTTACTCTTACTGAAATCTCATGAGAATACGAAACGCTACCCTCTGTT
AGGTAAGTCCGACCTTCGGGGTACAGAACGAATTTAAGAACGCGTATTTTTTACCCagctaatatttttt
ttaaatttatttgtaaagttatacctactcgtacagtTTTCCTTCCAATTGTGGAaacgagggaaaaagg
aaaacaaaagttgagggaacatttttatttcgtttcacTTCCAGCGAGGGTCAAAACGGAAACCCCCTGA
TTTGTTTTTgctttttcctttaaaaaatgttatttttggcGTCAACAATCGTCTACGTTCTTATTCTCAG
ATAAATTTCATCTCCACGAAGCTTTTTATATTGCTTCGACTTTCCAAC
>MSTRG.6.1 gene=gene-LOC103505164
ttttttttttttacatcccaATACTCGAAACAAAATAAGCTTTAATAAGAATACTTACCCCCTCTACGTT
CTAATTCTGAGAATacaaattttgctgatttttgtCTTCAACCACTTGTATCTTAGAGAACTAGGTATGA
CCTGGgtcctttatatttttatttccaccGTTATTTATCTCTAATTTGAAACTCGAAAGTATTTTCTCGT
TCTATTTCGTAGAACTAAAGATGAATTATtattccttcttcatcttcatttcaCTTTTGAGATTATTTTA
cgttatcattttatttttcaagtcccttaatttaatttaagactttctttattttagatgtcacttttaa
ttttactttcacatttttcccctcttattTTATCATTCTTGTcgatttttatttgtaaaatatttcaaac
ataTATTTGTGATACCATAATAGTTCTTGTTTcaatgttcaaaattttgatatGGTTATAAAGCCTACTT
TAATGTCTATGTCTGTTAtgaaatgatcttttttttcattagcaGTCTCTTCAATTCCTCTAATTTTGAA
TTCTTGATATTGAAACATGAAGTTTTATTATTCGATTATTTAtattaagaaaagaaagtttAGACGCTTT
GTCTTGGTTTCTTTGTAGtttccttttcatatttcagCGCGCCGCTTGATAATCTTTCGGAGGCATGGGT
TCGCTCCTGGAAGAGACGTAGATTTTCTGATATTAAAATAGGGATAGGGTGCCtataattttctggaaaa
acaAGACTATAGTCTGTATAAAAAATTCAACATCGatttctgtttttattattttttagtttttataaCA
AAGAATTGAGTTCATATTTCAACATTTATATAACAAACATAATGACTtacaaactaaacaaaacattgaa
agaaacaagaagagaagattTTTGATCAACTCACACTGTTTTCTTGTAGACTAGAAGTCTTTCATTTCCA
TTGTGAATTCAGTGACAACTTGGATGAAGTGAGTTAGCTTTTGTAAATATCTGAGTTTAGTACTTTGACT
ACAAATGTGAACCACTTAAATGTTTTCACCTCAAATGTTCGGGACAAGAAACTTATTCGTATACAAAGTT
TTACAGAAGTACTCTTGAGTAATATGATCCTTCGTAATCCCCAGCTAATTTAACCGAGGTGCCACTTGAA
GcagacattaaatttatttacaaccCAAATGTGTCTGAAATTTCCTCACATTAGTGAAATCACATAAATG
AAGTCATGTTAACCATAGAGAATAATATAAACATTGGAGCATTGTTCAAAAAC
>rna-XM_017442429.2 gene=LOC108251897 CDS=35-1369
TGTTCCTTCGGTTGGTGCTTTCAGTACTGCCACcatgaaagttcaatttttagcCCTCGTTTTTGTTTTA
CAGTGTACCAATCTGTTGAGTTCTCCTTTACATCGAGTGAGGCGATCCATTTATAAAGACCGATTTGCGC
GGAATTTTGACAGAAGACCAAGCTTATTCAATAATTATCCACACCACCTGCCACattcattctctcctcc
tccccctgcCCCATGCTCAGGAGCTGAGATTATTGAGAGACCCGTGTTCCATATCCAGGATATAGTGGAA
ACGATTCCAAAACCAACTGTGCTCGTTGAGGAACATGTAGAAAACATCCCCGCCCCTGAGATTATTATCA
ATGAATTCGACACTGTTGTATATAAACCATCCTACTTGCTTGAAGAAGTGGTGGAAGCTATTGCCAAACC
CGAGttccaaattcaaaatgtcGATGTGCCAGTAGTAAAACCAAACTTTGCCGTTGAGTCAGTACCAGAA
TACATCACCAAACCTCAGTTTGTTGTACAACCAACACAAGAGATTATCAGTAAACCCTCATACACTGTGC
AACCCGTACAGGAATTTATAGAAGTACCACAGTATTCAGTTCAAACAGTGAATGAAGTTGTAGAGAGACC
TGACTTTTTCATCACAGAAACGCAAGAAGTTGTTACCAAACCTGAATTTAACATTTTCGAAGAAGTCAAT
GTGATTAGCAAGCCTGAGTTCATTGTGCaggaaaatgttcaacacatatcGAAACCAAGTTTCCAAATTC
AAGAGCAGATCATTCCCGTTCCCAAACCAGAATATATGATTCAGCCAGTAGTAGAAAGCGTACCAAAACC
AATATACAATGTTCAGAATGTTGTGGAGACCGTGCAAGTCCCTGAGTTCTTTGTTGAAGAAGAAACCGTA
CTTGTAAACAAACCTTCCTTCTCAGTACAAGAAGTAGTAACCCCAGTTGCTAAACCAAACTTCGTCACCC
AATCTGTCCAAGTTCCTATTGCAAAACCTAATTTCCAAGTGGAAGAACAAGTCAGTGTACTTCAGAAACC
CAGCTACATTGTTCAAGACGCAGTGGAGTATATTGTCAAGCCAGAGTTCTATGTCCAAGAAGTTGTAGAG
AAAGTTCCTAAACCATCCTTTCTCATACAAGAGGAAAATCTCGTGGTAGAGAAACCTGAATTTGTTCTAA
AACCAAACCCAGCTGTTATTCAGAAACCATCATTTGTTCTACAGGAAGTTTCTGAAACACTAGTGAAACC
CAAGTTTGTGGTTGAAGAAACACTTGAAACAGTAGTGAAACCAGAGTATTTCATTGAAGAGACCACGGAA
ACAATTGTAAAACCAAAATTCGTAGTCTTACCATGCTAAAAACAACGCCATCGATCTAAGTCCCAAGAAT
ATCAAAGCCATTTGGAATTCAAGAGTAATTTATTCGTTCTTTTAAGTTCTCCGAAATGAGACCATTTTTG
AAGGTAACAGGAATCTACATAATCAAATCATTTACgttgaaaatcaaatcatttaCGAATTTATC
>rna-XR_003390174.1 gene=LOC108251897
tatggaagttggaaacccctgatctagagTCTAATATGTTTAATACAAATTTAATTCTTTACACAGTTTT
CATCCTACCTAGGTGCATACGGTTTTTATAATTTGTTCAATgtaataaatcataaaatataaACTACCTG
CCTGAAACATTGTTAGCTATTAGTTATAAATATCAGCTACTTATTGatttctcttcaaaaataacTTATT
GCGtttcttataggtacttaacgaAAGAAAtctaaagttaaaaaataaaagattttaaTTGTTGTGAACC
CTACAAAAAATGTACTCTATCTGAACGGCTTAGGAGCACTATAAAATTATCAGTACTCGAAATGTATGTC
AACGAAATAATTATGCATTTAATATCATGTTAAAAAGCTTGCGAATTAATAGAAAAACTTCCTCTAAATA
AGTTAAAGTCACAACTTAAATTTTACTAGCCTAAGGAGACATATCTTTTGTAACCGCTTCGTGAAACTCT
TATAAAGTCCTCTAAAAATCAATGTGGACAACGAATCGAGAgtgaaaaactaaaataatatgaaaatcag
GGGGTccagagaagaaggaaatcGGATGTGTGAAGAAAAGTCTCGATAACACCTGTGGAAATAACTGAAA
GCTGAGACGGGGACTGAAAGCAATGTGGTCTGCACATTTGTGGACCGGTCTTCTATTTATTCTACTTATG
TGCTCCATGTTATTGTACCAATCTGTTGAGTTCTCCTTTACATCGAGTGAGGCGATCCATTTATAAAGAC
CGATTTGCGCGGAATTTTGACAGAAGACCAAGCTTATTCAATAATTATCCACACCACCTGCCACatt
>MSTRG.15.1 gene=gene-LOC108251897
tatttttattagatgaataaaaattattatcacttaaaattgttaaaaatcccttaaaatccctaaattc
atttttatcccagtcagacctgaaaaatccctgaaaagggataaaaatcccactgCGTCGGGATAAGATA
CAGTAAGAACACTATGCAGGGCACCTTACACCGCTACATGTATGAAAGGGTATTACTTACCCAACCACAT
CTATTTTGGTATGGAATTG
>MSTRG.18.1 gene=gene-LOC103523348
aaaaaaaaaaaaaaaaaaaaaaaacaccggtATCCTTGTCCTTGGAACAGAGCATAGACTATGGCGACTC
TATAGCTCGCAATACTTTGCAAACAATACAGCCAAGTGAGAAGTGAGTGCACTTCAACATGTGAATCAAT
TCTGATAATATTccgattgaaaaaaataatattaaatttttaaaattaaatccaaATAATCTATTCTAAC
GTTTTTGGTTTTCCTAATGGATTGTGTTTTGGTGCTTCTAAATAGtagttttttatttcaatttaattta
gtGTCAAAATGTTGTAAATTTTCATGACGCACAGTAGCACAGATGGAGTCGGCAGTGAAACATCAAGGTA
AATACAATTTGCGTCTTTCCGTATGTTCGGCAAGATAAGAGGTACATAGCCTTCGTTTCGTGTGTTTTTT
GCGCCCATCGTGTTGTAGGTATTGATGGATTTATCGGTCGATTAGTTAGCAGATTTCAAGATAATTGCCT
CTGATATTGTTCGCCCGAATAGTAATTATATTTTCGATATCGATTAATTTGATTTTCGTAATTCTCGCCC
ACCTGATTTATATGCCCACTTGGAATTTCGAATGTATGTATGGcgattatttattgtaattttataacAT
TCGTTCTAATGCAAATGGTTCGCTCAAGGAAATGAGATTGGAAATTCAGACTCTCCTGTAATTaattgtt
aaaataataatcataatgatATAATTAGGTtcgtaataaattaaattaacgtATGAGGGCTGCCCACACT
AAGAAACTAGCTACTAAaacaacatacgagtaggtacatatacatatattatgctcaattaattaatttc
atgtCTCACTACTCATTACATTTACTTTAAATAACAAAAAGTAATACCAAAAGTAAAGTACCTCTAGCAT
TTTGTTGTTCTTTCATCCAGCATCCATGATACCACATGGATTCAGGGGATTTAATAGAAAATTCGGATAA
TACTTAAtatgcagattttttttacaatatctgaTCCTACCTGTTGAGTCCAAGCACAGACATAAATCTT
TCAGGGAAGACTACAACAAATTGGGCGGTAAGGACCGAGGCAGCGGACAACACTTCTGTTGCTGGCAATG
TGACGAATCTCTAACGGGACAGCGTTACGTCCTGAGGGATGACCATCCCTACTGTATCAAATGCTACGAG
TCAGTCTTTGCCAATTCCTGCGAGGAGTGCTCCAAAATTATTGGAATCGACTCAAAGGATCTTTCCTACA
AAGACAAACACTGGCATGAGGCGTGCTTCTCATGTTCCAAGTGCAGACAGTCTCTAGTCGACAAACAGTT
CGGTTCCAAGTCTGAGAAAATCTACTGCGGCAATTGTTACGATGCCCAGTTTGCTTCCCGGTGCGATGGC
TgcagtgaaattttcaaagctgGAACCAAGAAAATGGAATACAAAACCCGACAATGGCACGAGAAATGTT
TCGCCTGTGTAGTGTGTAAAACCCCCATTGGAACCAAGAGCTTTATCCCCAGAGAACAAGAAATCTACTG
TGCCAATTGCTATGAGGAGAAATTCGCCACTCGTTGTGTCAAATGCAACAagATCATCACCAGTGGCGGA
GTAACCTACAAGAACGAACCCTGGCATAGAGAATGTTTCACATGCTCTAATTGCAGTACTTCACTGGCAG
GCCAACGGTTTACATCCCGAGAAGATAAACCATTCTGCGCTGATTGCTTCGGCGAATTGTTCGCTAAGCG
ATGCTATTCGTGCAAGAAACCAATCACTGGTATTGGCGGCACCCGTTTCATCTCTTTCGAGGATCGTCAC
TGGCACAATGACTGTTTCATGTGCGCCTCTTGTCAAAGCTCCCTGGTAGGCCGAGGTTTCATCACCGATG
GCGAAGACATCATCTGTCCCGACTGCGCCAAGGCCAAGCTGATGTAAACGCGCCCTAAACCACCCACGAT
GCACTAGCGACCAACAAGTTACCACGAGGCGAAAGTGGAGAGTAGTTTGGAAACCGAAACGACCGTTGTG
ATAAATCTTTCGCGACGATTTGCAAAATTGAGTTAATTTTGCTCTAAGATGACATTGTTATATTGTAAAG
TCGGCTTGGATTATATTTTTACCCTCATACCACACACATTTTTAGCATTATTTATAAATGCCCATTTGAC
AATGCTCAAGggcaaagaaaatcaaagagccatgttttttttttttttttaaaaaaaaaggtgctaAATG
AGTTGATAGAAGTGTGGACTTTTGACTTTTAGGTACGTTTACATAGGACGTACCTGTTTTTCTATCCATA
GTTGATCCCTCGTCTATTTTTATTCCGAGGTGTGTCAACCCAGATCTAAAATATTCCAAAACCTAATTCA
ACCGTTCCAACCTACTCTAGCTTCccctaaaaatttaaattattatactTCACCACTTTACTGCAAACGA
AAAAATCAACTAAAATTaccttgtatttatttatttttaaatcttttcatttattatttatttaattatc
tcCTTTATTtctaccttttatttatttatttttatttttcgtcgACCATTATTTATTGGTTATAacatat
aattatattaattacattttatttattttaagaaaatcaacaaaaatacACAGATTAATAAATCACTTCA
TATATAAAATTGTt
>MSTRG.18.2 gene=gene-LOC103523348
TATAAGAtaaattggaattttaattgtgtttaacATAAATGTttgccacaaatgtcgttccccgcttaat
acactacgctaaattttatgacttgacttggactcgaaccaccaacctccagatccgaagtcaaccgtgc
taaccactacaccactgaggttggttcccTCCTTACATTACCTACTATACGCCACTAGATTGAATGACTC
AACGGCTATGACCTAGAAATTACCCCTGCACTTTATTATCACTGCTCGAGACAAataaaaatgcaacttt
ttcctCTCCCGTTTTTATGAAACTGCATTTTGTTGTTTCAAACTTGTGATTCAACTTTGTACCTCAGatt
ggaaataaataacaacCGTTCCGGGTTTTGTTCCTTCGAAGATTTCCGAGCTTTCGAAAAGTTCAGATCt
gaataaattcaatttaaataaaaatagataaacacatttttactttccttatcctatgggaaggaaagta
atgtattggGGCAAAATTTTCGGttgtcaatttttagtgccaaaacacgttttgttcTAGATAAATCTTT
CAGGGAAGACTACAACAAATTGGGCGGTAAGGACCGAGGCAGCGGACAACACTTCTGTTGCTGGCAATGT
GACGAATCTCTAACGGGACAGCGTTACGTCCTGAGGGATGACCATCCCTACTGTATCAAATGCTACGAGT
CAGTCTTTGCCAATTCCTGCGAGGAGTGCTCCAAAATTATTGGAATCGACTCAAAGGATCTTTCCTACAA
AGACAAACACTGGCATGAGGCGTGCTTCTCATGTTCCAAGTGCAGACAGTCTCTAGTCGACAAACAGTTC
GGTTCCAAGTCTGAGAAAATCTACTGCGGCAATTGTTACGATGCCCAGTTTGCTTCCCGGTGCGATGGCT
gcagtgaaattttcaaagctgGAACCAAGAAAATGGAATACAAAACCCGACAATGGCACGAGAAATGTTT
CGCCTGTGTAGTGTGTAAAACCCCCATTGGAACCAAGAGCTTTATCCCCAGAGAACAAGAAATCTACTGT
GCCAATTGCTATGAGGAGAAATTCGCCACTCGTTGTGTCAAATGCAACAagATCATCACCAGTGGCGGAG
TAACCTACAAGAACGAACCCTGGCATAGAGAATGTTTCACATGCTCTAATTGCAGTACTTCACTGGCAGG
CCAACGGTTTACATCCCGAGAAGATAAACCATTCTGCGCTGATTGCTTCGGCGAATTGTTCGCTAAGCGA
TGCTATTCGTGCAAGAAACCAATCACTGGTATTGGCGGCACCCGTTTCATCTCTTTCGAGGATCGTCACT
GGCACAATGACTGTTTCATGTGCGCCTCTTGTCAAAGCTCCCTGGTAGGCCGAGGTTTCATCACCGATGG
CGAAGACATCATCTGTCCCGACTGCGCCAAGGCCAAGCTGATGTAAACGCGCCCTAAACCACCCACGATG
CACTAGCGACCAACAAGTTACCACGAGGCGAAAGTGGAGAGTAGTTTGGAAACCGAAACGACCGTTGTGA
TAAATCTTTCGCGACGATTTGCAAAATTGAGTTAATTTTGCTCTAAGATGACATTGTTATATTGTAAAGT
CGGCTTGGATTATATTTTTACCCTCATACCACACACATTTTTAGCATTATTTATAAATGCCCATTTGACA
ATGCTCAAGggcaaagaaaatcaaagagccatgttttttttttttttttaaaaaaaaaggtgctaAATGA
GTTGATAGAAGTGTGGACTTTTGACTTTTAGGTACGTTTACATAGGACGTACCTGTTTTTCTATCCATAG
TTGATCCCTCGTCTATTTTTATTCCGAGGTGTGTCAACCCAGATCTAAAATATTCCAAAACCTAATTCAA
CCGTTCCAACCTACTCTAGCTTCccctaaaaatttaaattattatactTCACCACTTTACTGCAAACGAA
AAAATCAACTAAAATTaccttgtatttatttatttttaaatcttttcatttattatttatttaattatct
cCTTTATTtctaccttttatttatttatttttatttttcgtcgACCATTATTTATTGGTTATAacatata
attatattaattacattttatttattttaagaaaatcaacaaaaatacACAGATTAATAAATCACTTCAT
ATATAAAA
>MSTRG.18.3 gene=gene-LOC103523348
GTCACACTTGAGCGAGTTTAACCGCGCAAAACTTGAGCTTACCTACCTCAACCTTCTCCTAACTTCCGTT
TCCCTCTTTCCAGACTACCAGCATTTCCACCGTGTAAAAACGATCCCCATTTATGTACACTTCgtaaata
attatacaaattGCAAATAAGCTTTATACCCACAGAAATTTTCCCCTCGTATGATGTGTTCATTTTCCTC
ACATAACGAAATTTAACGGATAGATGCTGTAAATTTGTTAATGTCCAACCCATGCAGACCACTACGTGTC
CCAATGTAGCTACGTGCTACGTGTTACGTGCCCTGACACATACCCCCTTCCATTCACAACCTACCGCACT
GGAGTTTTACACTAAGATAAATCTTTCAGGGAAGACTACAACAAATTGGGCGGTAAGGACCGAGGCAGCG
GACAACACTTCTGTTGCTGGCAATGTGACGAATCTCTAACGGGACAGCGTTACGTCCTGAGGGATGACCA
TCCCTACTGTATCAAATGCTACGAGTCAGTCTTTGCCAATTCCTGCGAGGAGTGCTCCAAAATTATTGGA
ATCGACTCAAAGGATCTTTCCTACAAAGACAAACACTGGCATGAGGCGTGCTTCTCATGTTCCAAGTGCA
GACAGTCTCTAGTCGACAAACAGTTCGGTTCCAAGTCTGAGAAAATCTACTGCGGCAATTGTTACGATGC
CCAGTTTGCTTCCCGGTGCGATGGCTgcagtgaaattttcaaagctgGAACCAAGAAAATGGAATACAAA
ACCCGACAATGGCACGAGAAATGTTTCGCCTGTGTAGTGTGTAAAACCCCCATTGGAACCAAGAGCTTTA
TCCCCAGAGAACAAGAAATCTACTGTGCCAATTGCTATGAGGAGAAATTCGCCACTCGTTGTGTCAAATG
CAACAagATCATCACCAGTGGCGGAGTAACCTACAAGAACGAACCCTGGCATAGAGAATGTTTCACATGC
TCTAATTGCAGTACTTCACTGGCAGGCCAACGGTTTACATCCCGAGAAGATAAACCATTCTGCGCTGATT
GCTTCGGCGAATTGTTCGCTAAGCGATGCTATTCGTGCAAGAAACCAATCACTGGTATTGGCGGCACCCG
TTTCATCTCTTTCGAGGATCGTCACTGGCACAATGACTGTTTCATGTGCGCCTCTTGTCAAAGCTCCCTG
GTAGGCCGAGGTTTCATCACCGATGGCGAAGACATCATCTGTCCCGACTGCGCCAAGGCCAAGCTGATGT
AAACGCGCCCTAAACCACCCACGATGCACTAGCGACCAACAAGTTACCACGAGGCGAAAGTGGAGAGTAG
TTTGGAAACCGAAACGACCGTTGTGATAAATCTTTCGCGACGATTTGCAAAATTGAGTTAATTTTGCTCT
AAGATGACATTGTTATATTGTAAAGTCGGCTTGGATTATATTTTTACCCTCATACCACACACATTTTTAG
CATTATTTATAAATGCCCATTTGACAATGCTCAAGggcaaagaaaatcaaagagccatgttttttttttt
tttttaaaaaaaaaggtgctaAATGAGTTGATAGAAGTGTGGACTTTTGACTTTTAGGTACGTTTACATA
GGACGTACCTGTTTTTCTATCCATAGTTGATCCCTCGTCTATTTTTATTCCGAGGTGTGTCAACCCAGAT
CTAAAATATTCCAAAACCTAATTCAACCGTTCCAACCTACTCTAGCTTCccctaaaaatttaaattatta
tactTCACCACTTTACTGCAAACGAAAAAATCAACTAAAATTaccttgtatttatttatttttaaatctt
ttcatttattatttatttaattatctcCTTTATTtctaccttttatttatttatttttatttttcgtcgA
CCATTATTTATTGGTTATAacatataattatattaattacattttatttattttaagaaaatcaacaaaa
atacACAGATTAATAAATCACTTCATATATAAAA
>rna-XM_008469763.3 gene=LOC103523348 CDS=153-1070
TGCGCCCATCGTGTTGTAGGTATTGATGGATTTATCGGTCGATTAGTTAGCAGATTTCAAGATAATTGCC
TCTGATATTGTTCGCCCGAATAGTAATTATATTTTCGATATCGATTAATTTGATTTTCGTAATTCTCGCC
CACCTGATTTATATGCCCACTTGGAATTTCGAATATAAATCTTTCAGGGAAGACTACAACAAATTGGGCG
GTAAGGACCGAGGCAGCGGACAACACTTCTGTTGCTGGCAATGTGACGAATCTCTAACGGGACAGCGTTA
CGTCCTGAGGGATGACCATCCCTACTGTATCAAATGCTACGAGTCAGTCTTTGCCAATTCCTGCGAGGAG
TGCTCCAAAATTATTGGAATCGACTCAAAGGATCTTTCCTACAAAGACAAACACTGGCATGAGGCGTGCT
TCTCATGTTCCAAGTGCAGACAGTCTCTAGTCGACAAACAGTTCGGTTCCAAGTCTGAGAAAATCTACTG
CGGCAATTGTTACGATGCCCAGTTTGCTTCCCGGTGCGATGGCTgcagtgaaattttcaaagctgGAACC
AAGAAAATGGAATACAAAACCCGACAATGGCACGAGAAATGTTTCGCCTGTGTAGTGTGTAAAACCCCCA
TTGGAACCAAGAGCTTTATCCCCAGAGAACAAGAAATCTACTGTGCCAATTGCTATGAGGAGAAATTCGC
CACTCGTTGTGTCAAATGCAACAagATCATCACCAGTGGCGGAGTAACCTACAAGAACGAACCCTGGCAT
AGAGAATGTTTCACATGCTCTAATTGCAGTACTTCACTGGCAGGCCAACGGTTTACATCCCGAGAAGATA
AACCATTCTGCGCTGATTGCTTCGGCGAATTGTTCGCTAAGCGATGCTATTCGTGCAAGAAACCAATCAC
TGGTATTGGCGGCACCCGTTTCATCTCTTTCGAGGATCGTCACTGGCACAATGACTGTTTCATGTGCGCC
TCTTGTCAAAGCTCCCTGGTAGGCCGAGGTTTCATCACCGATGGCGAAGACATCATCTGTCCCGACTGCG
CCAAGGCCAAGCTGATGTAAACGCGCCCTAAACCACCCACGATGCACTAGCGACCAACAAGTTACCACGA
GGCGAAAGTGGAGAGTAGTTTGGAAACCGAAACGACCGTTGTGATAAATCTTTCGCGACGATTTGCAAAA
TTGAGTTAATTTTGCTCTAAGATGACATTGTTATATTGTAAAGTCGGCTTGGATTATATTTTTACCCTCA
TACCACACACATTTTTAGCATTATTTATAAATGCCCATTTGACAATGCTCAAGggcaaagaaaatcaaag
agccatgttttttttttttttttaaaaaaaaaggtgctaAATGAGTTGATAGAAGTGTGGACTTTTGACT
TTTAGGTACGTTTACATAGGACGTACCTGTTTTTCTATCCATAGTTGATCCCTCGTCTATTTTTATTCCG
AGGTGTGTCAACCCAGATCTAAAATATTCCAAAACCTAATTCAACCGTTCCAACCTACTCTAGCTTCccc
>rna-XM_008469109.3 gene=LOC103523348 CDS=249-1169
GCTCGCAATACTTTGCAAACAATACAGCCAAGTGAGAAGTGAGTGCACTTCAACATGTGAATCAATTCTG
ATAATATTccgattgaaaaaaataatattaaatttttaaaattaaatccaaATAATCTATTCTAACGTTT
TTGGTTTTCCTAATGGATTGTGTTTTGGTGCTTCTAAATAGtagttttttatttcaatttaatttagtGT
CAAAATGTTGTAAATTTTCATGACGCACAGTAGCACAGATGGAGTCGGCAGTGAAACATCAAGATAAATC
TTTCAGGGAAGACTACAACAAATTGGGCGGTAAGGACCGAGGCAGCGGACAACACTTCTGTTGCTGGCAA
TGTGACGAATCTCTAACGGGACAGCGTTACGTCCTGAGGGATGACCATCCCTACTGTATCAAATGCTACG
AGTCAGTCTTTGCCAATTCCTGCGAGGAGTGCTCCAAAATTATTGGAATCGACTCAAAGGATCTTTCCTA
CAAAGACAAACACTGGCATGAGGCGTGCTTCTCATGTTCCAAGTGCAGACAGTCTCTAGTCGACAAACAG
TTCGGTTCCAAGTCTGAGAAAATCTACTGCGGCAATTGTTACGATGCCCAGTTTGCTTCCCGGTGCGATG
GCTgcagtgaaattttcaaagctgGAACCAAGAAAATGGAATACAAAACCCGACAATGGCACGAGAAATG
TTTCGCCTGTGTAGTGTGTAAAACCCCCATTGGAACCAAGAGCTTTATCCCCAGAGAACAAGAAATCTAC
TGTGCCAATTGCTATGAGGAGAAATTCGCCACTCGTTGTGTCAAATGCAACAagATCATCACCAGTGGCG
GAGTAACCTACAAGAACGAACCCTGGCATAGAGAATGTTTCACATGCTCTAATTGCAGTACTTCACTGGC
AGGCCAACGGTTTACATCCCGAGAAGATAAACCATTCTGCGCTGATTGCTTCGGCGAATTGTTCGCTAAG
CGATGCTATTCGTGCAAGAAACCAATCACTGGTATTGGCGGCACCCGTTTCATCTCTTTCGAGGATCGTC
ACTGGCACAATGACTGTTTCATGTGCGCCTCTTGTCAAAGCTCCCTGGTAGGCCGAGGTTTCATCACCGA
TGGCGAAGACATCATCTGTCCCGACTGCGCCAAGGCCAAGCTGATGTAAACGCGCCCTAAACCACCCACG
ATGCACTAGCGACCAACAAGTTACCACGAGGCGAAAGTGGAGAGTAGTTTGGAAACCGAAACGACCGTTG
TGATAAATCTTTCGCGACGATTTGCAAAATTGAGTTAATTTTGCTCTAAGATGACATTGTTATATTGTAA
AGTCGGCTTGGATTATATTTTTACCCTCATACCACACACATTTTTAGCATTATTTATAAATGCCCATTTG
ACAATGCTCAAGggcaaagaaaatcaaagagccatgttttttttttttttttaaaaaaaaaggtgctaAA
TGAGTTGATAGAAGTGTGGACTTTTGACTTTTAGGTACGTTTACATAGGACGTACCTGTTTTTCTATCCA
TAGTTGATCCCTCGTCTATTTTTATTCCGAGGTGTGTCAACCCAGATCTAAAATATTCCAAAACCTAATT
CAACCGTTCCAACCTACTCTAGCTTCccc
>rna-XM_008470432.3 gene=LOC103523348 CDS=16-915
taattaattattcaaatgGATAAATCTTTCAGGGAAGACTACAACAAATTGGGCGGTAAGGACCGAGGCA
GCGGACAACACTTCTGTTGCTGGCAATGTGACGAATCTCTAACGGGACAGCGTTACGTCCTGAGGGATGA
CCATCCCTACTGTATCAAATGCTACGAGTCAGTCTTTGCCAATTCCTGCGAGGAGTGCTCCAAAATTATT
GGAATCGACTCAAAGGATCTTTCCTACAAAGACAAACACTGGCATGAGGCGTGCTTCTCATGTTCCAAGT
GCAGACAGTCTCTAGTCGACAAACAGTTCGGTTCCAAGTCTGAGAAAATCTACTGCGGCAATTGTTACGA
TGCCCAGTTTGCTTCCCGGTGCGATGGCTgcagtgaaattttcaaagctgGAACCAAGAAAATGGAATAC
AAAACCCGACAATGGCACGAGAAATGTTTCGCCTGTGTAGTGTGTAAAACCCCCATTGGAACCAAGAGCT
TTATCCCCAGAGAACAAGAAATCTACTGTGCCAATTGCTATGAGGAGAAATTCGCCACTCGTTGTGTCAA
ATGCAACAagATCATCACCAGTGGCGGAGTAACCTACAAGAACGAACCCTGGCATAGAGAATGTTTCACA
TGCTCTAATTGCAGTACTTCACTGGCAGGCCAACGGTTTACATCCCGAGAAGATAAACCATTCTGCGCTG
ATTGCTTCGGCGAATTGTTCGCTAAGCGATGCTATTCGTGCAAGAAACCAATCACTGGTATTGGCGGCAC
CCGTTTCATCTCTTTCGAGGATCGTCACTGGCACAATGACTGTTTCATGTGCGCCTCTTGTCAAAGCTCC
CTGGTAGGCCGAGGTTTCATCACCGATGGCGAAGACATCATCTGTCCCGACTGCGCCAAGGCCAAGCTGA
TGTAAACGCGCCCTAAACCACCCACGATGCACTAGCGACCAACAAGTTACCACGAGGCGAAAGTGGAGAG
TAGTTTGGAAACCGAAACGACCGTTGTGATAAATCTTTCGCGACGATTTGCAAAATTGAGTTAATTTTGC
TCTAAGATGACATTGTTATATTGTAAAGTCGGCTTGGATTATATTTTTACCCTCATACCACACACATTTT
TAGCATTATTTATAAATGCCCATTTGACAATGCTCAAGggcaaagaaaatcaaagagccatgtttttttt
ttttttttaaaaaaaaaggtgctaAATGAGTTGATAGAAGTGTGGACTTTTGACTTTTAGGTACGTTTAC
ATAGGACGTACCTGTTTTTCTATCCATAGTTGATCCCTCGTCTATTTTTATTCCGAGGTGTGTCAACCCA
GATCTAAAATATTCCAAAACCTAATTCAACCGTTCCAACCTACTCTAGCTTCccc
>rna-XM_026820155.1 gene=LOC103523348 CDS=135-1040
TGTACAGGTGCAATATACAACAACCAAAGTTCGCAAAACGAAAAAAACGACTTCGGGAAAACGTCGTGAG
AGCACGGACCAAGGATCTGAAGTCACTATCACCGAGGTGCAAGATAAGGAAAACTATCTGGTGAATGGAA
AGGGATAAATCTTTCAGGGAAGACTACAACAAATTGGGCGGTAAGGACCGAGGCAGCGGACAACACTTCT
GTTGCTGGCAATGTGACGAATCTCTAACGGGACAGCGTTACGTCCTGAGGGATGACCATCCCTACTGTAT
CAAATGCTACGAGTCAGTCTTTGCCAATTCCTGCGAGGAGTGCTCCAAAATTATTGGAATCGACTCAAAG
GATCTTTCCTACAAAGACAAACACTGGCATGAGGCGTGCTTCTCATGTTCCAAGTGCAGACAGTCTCTAG
TCGACAAACAGTTCGGTTCCAAGTCTGAGAAAATCTACTGCGGCAATTGTTACGATGCCCAGTTTGCTTC
CCGGTGCGATGGCTgcagtgaaattttcaaagctgGAACCAAGAAAATGGAATACAAAACCCGACAATGG
CACGAGAAATGTTTCGCCTGTGTAGTGTGTAAAACCCCCATTGGAACCAAGAGCTTTATCCCCAGAGAAC
AAGAAATCTACTGTGCCAATTGCTATGAGGAGAAATTCGCCACTCGTTGTGTCAAATGCAACAagATCAT
CACCAGTGGCGGAGTAACCTACAAGAACGAACCCTGGCATAGAGAATGTTTCACATGCTCTAATTGCAGT
ACTTCACTGGCAGGCCAACGGTTTACATCCCGAGAAGATAAACCATTCTGCGCTGATTGCTTCGGCGAAT
TGTTCGCTAAGCGATGCTATTCGTGCAAGAAACCAATCACTGGTATTGGCGGCACCCGTTTCATCTCTTT
CGAGGATCGTCACTGGCACAATGACTGTTTCATGTGCGCCTCTTGTCAAAGCTCCCTGGTAGGCCGAGGT
TTCATCACCGATGGCGAAGACATCATCTGTCCCGACTGCGCCAAGGCCAAGCTGATGTAAACGCGCCCTA
AACCACCCACGATGCACTAGCGACCAACAAGTTACCACGAGGCGAAAGTGGAGAGTAGTTTGGAAACCGA
AACGACCGTTGTGATAAATCTTTCGCGACGATTTGCAAAATTGAGTTAATTTTGCTCTAAGATGACATTG
TTATATTGTAAAGTCGGCTTGGATTATATTTTTACCCTCATACCACACACATTTTTAGCATTATTTATAA
ATGCCCATTTGACAATGCTCAAGggcaaagaaaatcaaagagccatgttttttttttttttttaaaaaaa
aaggtgctaAATGAGTTGATAGAAGTGTGGACTTTTGACTTTTAGGTACGTTTACATAGGACGTACCTGT
TTTTCTATCCATAGTTGATCCCTCGTCTATTTTTATTCCGAGGTGTGTCAACCCAGATCTAAAATATTCC
AAAACCTAATTCAACCGTTCCAACCTACTCTAGCTTCccc
>rna-XM_008489416.3 gene=LOC103523348 CDS=203-1243
CATTTCTATTCAGTATGTAAAAATACTTTCTTTCGTTCTTAGTACTTTCTTTCTCGTGCCGAcacttttt
tcgttcttttgtaTTTTAGCTTCCAATTTTTTCCTCGACTAAACACTAACATTCTTTCAACGTTCAGTTT
CATTTCGCGTGCTTTTTGTTTCGTGTTTATTCTCTCGCTCGCGTATCAAATTATCGAACTCAATGGCGGA
CGTAGATGTACAGGTGCAATATACAACAACCAAAGTTCGCAAAACGAAAAAAACGACTTCGGGAAAACGT
CGTGAGAGCACGGACCAAGGATCTGAAGTCACTATCACCGAGGTGCAAGATAAGGAAAACTATCTGGTGA
ATGGAAAGGGGGAAGACTACAACAAATTGGGCGGTAAGGACCGAGGCAGCGGACAACACTTCTGTTGCTG
GCAATGTGACGAATCTCTAACGGGACAGCGTTACGTCCTGAGGGATGACCATCCCTACTGTATCAAATGC
TACGAGTCAGTCTTTGCCAATTCCTGCGAGGAGTGCTCCAAAATTATTGGAATCGACTCAAAGGATCTTT
CCTACAAAGACAAACACTGGCATGAGGCGTGCTTCTCATGTTCCAAGTGCAGACAGTCTCTAGTCGACAA
ACAGTTCGGTTCCAAGTCTGAGAAAATCTACTGCGGCAATTGTTACGATGCCCAGTTTGCTTCCCGGTGC
GATGGCTgcagtgaaattttcaaagctgGAACCAAGAAAATGGAATACAAAACCCGACAATGGCACGAGA
AATGTTTCGCCTGTGTAGTGTGTAAAACCCCCATTGGAACCAAGAGCTTTATCCCCAGAGAACAAGAAAT
CTACTGTGCCAATTGCTATGAGGAGAAATTCGCCACTCGTTGTGTCAAATGCAACAagATCATCACCAGT
GGCGGAGTAACCTACAAGAACGAACCCTGGCATAGAGAATGTTTCACATGCTCTAATTGCAGTACTTCAC
TGGCAGGCCAACGGTTTACATCCCGAGAAGATAAACCATTCTGCGCTGATTGCTTCGGCGAATTGTTCGC
TAAGCGATGCTATTCGTGCAAGAAACCAATCACTGGTATTGGCGGCACCCGTTTCATCTCTTTCGAGGAT
CGTCACTGGCACAATGACTGTTTCATGTGCGCCTCTTGTCAAAGCTCCCTGGTAGGCCGAGGTTTCATCA
CCGATGGCGAAGACATCATCTGTCCCGACTGCGCCAAGGCCAAGCTGATGTAAACGCGCCCTAAACCACC
CACGATGCACTAGCGACCAACAAGTTACCACGAGGCGAAAGTGGAGAGTAGTTTGGAAACCGAAACGACC
GTTGTGATAAATCTTTCGCGACGATTTGCAAAATTGAGTTAATTTTGCTCTAAGATGACATTGTTATATT
GTAAAGTCGGCTTGGATTATATTTTTACCCTCATACCACACACATTTTTAGCATTATTTATAAATGCCCA
TTTGACAATGCTCAAGggcaaagaaaatcaaagagccatgttttttttttttttttaaaaaaaaaggtgc
taAATGAGTTGATAGAAGTGTGGACTTTTGACTTTTAGGTACGTTTACATAGGACGTACCTGTTTTTCTA
TCCATAGTTGATCCCTCGTCTATTTTTATTCCGAGGTGTGTCAACCCAGATCTAAAATATTCCAAAACCT
AATTCAACCGTTCCAACCTACTCTAGCTTCccc
>MSTRG.19.1 gene=gene-LOC103523348
aaaaaaaaaaaaaaaaaaaaaaaaaaaggagggtaggggagagagagaactgtagaaatatattaggtac
aaaatgaaagtttttaaaaaagcatatcactgtggccaagtgggtatcacactaggcttgcacacctgAG
GTCCCagtgagttcaaagttttttttggatctgtgcttgaagtttggggtgcactcagcctcctgaggac
aattgagtagcttggAAGTCAGTCAAAGCTACTCATGTATGAAGCATTGGCAAGTTGTGATGTGGAATGG
CAAGTTGTATCCTCTTCTCTTG
>MSTRG.17.1 gene=MSTRG.17
TTaatagatctgttgcgcttacttgggtgatgtttcaaagtcatagagcaggaaaaatgaggaccaacgg
aatttttctttttcttctacgaattctagatcccgagataaatcgatttaaaaaataccggtaatttgta
aagtttgacgtcacgacatacgctcccgtaggcgatgacgtcataattcatgactcccgcttcgtttgtt
tgtgcgcaagcgtttctgcgcatttttaggttaagtctgacgtcacaactctttgaactttttcaataga
acggcaattaaaaattgaattttcgaccttttaaagttactttctcggagttttgacctcagatttgaat
ttt
>rna-XM_026821145.1 gene=LOC103505247 CDS=422-3295
CAATTTTCAAACAGGCAGCCAGATTGAAAGGAACAGTTGTAGTGTTTCCAAGTTTCGCGTGTGACAGAAT
AGAGCGGTGGATACCCTGACAGCGTAAAACTTCTCTAGGttttgtttcttgttttaatCTCAAACATTTT
ATTAGTTGAAAGCATGGTGTATTGAAAGTGATCCTGTACATTTAATTTAAATCAGAACTTCGCAGAAATA
ACCTCAAgtgtcCAGGTCGATTGAGCCGGTGTTGACATTTGAGAGCGAAGGATTGTAAACATCACGGAGG
CATCACGGATCTTACTAGGGGACACCGGAATCGATTTGGTCACCTTAGGACACCCACATCTAATacAAAA
ACTTCATATAAATTACCAATGACTCTCAGATAAAGCTTACAGAACTCGACCAAGAGAAGTCGGGTACCAA
AATGGCGACTGTGGACGGGAGGCCGGCCCAGTATGGGGTTACACTCCGACAGCTCCGAGAGCTCATGGAG
CATCGTGGTCGTGAGGGAATCGCCAAAGTTAACGAGTTGGGGGGCATCCAGGAAATATGTAAAAAGCTGT
ACACATCTCCTAGTGAAGGTCTTAGTGGCTCCGCTGCCGATATGGAGCACAGAAGAGATACTTTCGGTTC
AAATACAATTCCTCCAAAACCACCTAAAACCTTCCTGACGCTAGTATGGGAAGCTCTTCAAGATGTAACT
CTTATAATTTTAGAAATTGCAGCTCTAGTTTCTTTAGGTCTCTCCTTCTACAAGCCTGCTGATGAAGATG
TTTTTGATGATGACGAAGCGAAGCACGGTTGGATAGAAGGTCTTGCTATCCTCATATCTGTGATTGTTGT
CGTAATTGTTACTGCTTTCAATGATTACACCAAAGAACGTCAATTCCGAGGTTTGCAAAGTCGAATCGAG
GGCGAGCACAAATTCTCAGTAATACGACAGGGTGAGGTGAAGCAAATATCAGTTGGTGATATAGTCGTTG
GTGATATTTGTCAAATAAAATATGGTGATTTGTTACCGGCCGATGGTTGCCTGATACAAAGCAATGATCT
GAAAGTCGATGAGTCTTCTCTAACTGGTGAATCAGATCATGTCAAGAAAGGAGAGGCTTTTGATCCAATG
GTGCTTTCTGGAACTCATGTCATGGAAGGGAGTGGTAAAATGCTCGTTACAGCAGTAGGTGTCAACTCTC
AGGCTGGAATCATTTTTACCCTTCTTGGAGCTGCTGTGGacgaacaagaacaagaaatcaagaagaaaCG
GAAGGAAGAGCGAAAGTCGGGCAAGAAACGAAGTATACCAGGTGAATGGGGATTTTtcgaatttttctct
tttttcttacaGACTTTTCTTGATTTTGAAAAGCTAAAATTTTTGATCTCTTCGGGCCAAATACCAATTT
TTTccctgttttatttttcccatctGTATCGCTATTATACCgaagtattagtggagatgccaaaATGCGC
TTTCATCTATGGACGGGATGGTAATCTGGAAAAATTCACGCGAGAAATGCAGGACCGATTAGTGCGAAAC
GTAATCGAGCCCATGGCCTGTGACGGACTTCGAACCATTTCAATTGCATATCGAGACTTCGTGCCCGGGA
AAGCTGAGATCAACCAAGTGCACATTGACACGGAGCCCAACTGGGACGACGAAGAATACATTGTAAATAA
TCTGACTGGACTTTGCGTTGTGGGAATCGAGGATCCAGTGAGACCAGAAGTGCCTGATGCTATTCGGAAA
TGTCAACGTGCTGGTATTACGGTCCGAATGGTAACTGGAGACAACATAAACACTGCCAGGTCTATTGCAA
CCAAGTGTGGAATTCTAAAACCAGGAGACGACTTTCTAATtctagaaggaaaagaatttaATCGACGAGT
CAGAGACGCTAATGGAGATGTTCAACAACATTTGTTGGATAAAGTATGGCCCAGATTGAGGGTACTTGCC
CGCTCATCGCCGACTGACAAATATACGCTTGTGAAAGGAATCATTGACAGCAAAGTCAGTGATAGTAGAG
AAGTAGTTGCTGTCACAGGAGACGGAACAAATGATGGTCCTGCCTTAAAGAAAGCTGATGTGGGTTTTGC
CATGGGCATCGCTGGTACTGACGTAGCCAAGGAAGCGTCAGACATTATCCTCACAGACGACAACTTCAGT
AGTATCGTGAAAGCTGTCATGTGGGGACGAAATGTTTACGACAGTATTGCCAAATTTTTACAATTTCAAT
TGACGGTGAACGTGGTAGCTGTCATAGTAGCTTTCATCGGTGCTTGTGCTGTCCAGGACAGTCCATTGAA
AGCTGTGCAGATGTTGTGGGTGAACTTGATCATGGACACTTTGGCTTCCTTGGCTCTGGCTACAGAGATG
CCTACACCTGATCTCTTGTTGAGAAAACCGTACGGACGCACAAAGCCTCTCATTTCTAAAACCATGATGA
AGAACATCTTGGGACAGGCTATCTATCAACTTActgttgtttttactttgttATTTGTTGGTGACAAACT
GTTAGATATTCCCACGGGACGCGGGGCTGAGTTTGGATCGGAGCCGACACAGCACTTCACCGTTATCTTC
AACACGTTCGTCTTTATGACTTTGTTCAATGAAATCAACGCCCGCAAAATTCACGGCCAGCGAAACGTGT
TTGAGGGCTTCTTCTCGAATCCTATCTTCTACAGCATTTGGTTCATCACCGCTGCATCTCAGGTGTTCAT
CATTCAGTTTGGTCGGGAGGCGTTCTCCACCAAAAGTCTCACGTTGGAGCAATGGCTGTGGTGCTTGTTC
TTCGGAATAGGCACTCTATTATGGGGACAAGTTGTCACCACCGTTCCCACTAGGAAACTTCCAAAAATAC
TTTCGTGGGGCCGTGGGCACCCGGAAGAATATACCGAGGCTATTCAGCTAGGTGAAGAGCACAAATTCGA
CCCCGACGCGGATAAGAAGCCCCGGGCCGGACAAATCCTATGGATCCGCGGCCTGACGAGGCTGCAAACC
CAGGTGATAGGTGGTGAATTGCAAGAACGGTTGATTCCGGTCCCGTACAGCAAGAGCTCAACTGACCAAG
CTATCCGAGTTGTAAATGCATTTCGTCAAGGTTTAGACACTCGATACGGTGGCGAATCTTTAGCTGAAGT
TCTCAGAAAACAAACATCTCTCAATAAAAGATTATCACAAACATCTTCCATAGAATATGCTGACAATATT
CCTGATGAACTAACTGTTCCTGAGATCGACGTTGAGCGGTTATCATCTCACAGTCACACAGAAACGGCCG
TTTGAATGAAAACGAATCGTTAATCCTCATTGTACAAAGTTCCTTAATTGTTACAACATGTTATATAATA
TAAAacattgtaattattttaaaacgttACTTGAAAAACTGAAAGTTTGGTTTTATTCGTTAAGAATTGT
TGCAACTTATGCACAAATTCAGGActgttttacaaaatataatataaaaataaaatattttaccattaaa
taagaaaagactttttgttgattttttaaattatgactgttgataaaattacctactaaatTGTTGAATG
TTgaagttatatataaaataattatgttagtaCTCAGCATATATTGTGCCTTATTATTCCgctttattaa
taaataaaattaatacttaATAAAATACTTCTTGTCAAATTCAATGTGGGTCTTAGAGAAATATCaactt
tttaaaagagaaacAATGTTTTCGTGCTTGATTTAGGAGAAGTTTTTAGACGTTTTTGATtgggtaataa
taaataatcagagTTCTTGAGTCATCTAAAATAACTAATTTTTCGCCTATCTACCACCCTACATTCTAAT
TTCTTTCagatactttgaaatttttgatccCTACATTCTCTATAACACCAAGTTGATGTTTTTGTCGGAC
TCCCGTATTGcctataaaaaattaaatgcatGTGAACCATGTCTTCGTTGTAGATATAAAACGTACTTTA
CATATAAAAAGATCACTTTCATATTTCTAGGACGTACCTATAAATCGTCGAAATAAGTAAACATGTAGGT
ATCGCAACTAACAATATTGATTTGATAACAATAGGGGTTCATTTTTAAAATCTAGCTTCcacataatata
tattatgtatgaaGTACCTGTTTATTTTACTTGAATATATTAGATGACTGGTGAGTCTCCGTTAGAGTCA
AATCTACTCCAacaaatcatttatttttaccaaGACAACGGATTTTGTTTAACTCAAGGTAGTACAAATA
CCATTAATGTTATATCTACAGAAAgctctttttcatattttaccaGGGATTCTATATTAGAGTTTCTGAA
AATGTTTGAATTGAGCTGAACGAGACATAACGCGAAGatattttccttcattttcatgCAGTCTACAACT
TTCTCCAACTTCTAAACGCAGGATTTTTCTGGGTTTCCTAAAATTTCACATCTTCTAGG
>MSTRG.22.1 gene=gene-LOC103505247
GGTTGTTCGCGCCGAAAACCAACTTTAAATCTGCTTGAAATATCCTGTTTACACTATTTATTACAActtc
aaagttctttttaccaGAATAATAGGTTCGCTAAACTTTAGTAATAAtaaaaaatcatCTGTTTACGCAT
GTGGTCAATTACACTCACACAACATATAATACTTAAGTTTGCCCCCTCCAAGGAGGGCCTTACAAAAAAC
GAGCCACATTTTAGAAATATGGAATTATGAAATTtgagaaagaacgaaaaaaataggt
>MSTRG.23.1 gene=gene-LOC103505247
CAGATGAAGCTCCTGCCACTGGCAACAGTCACCTGGCCAACATCCCGGTTGTGCATGAAGAAAGAGAACC
CGCTGCTGAGAAACCCGATCGAGAAGATGACCACAAGAAAGAGAAATCTGTGCTACAGGCAAAACTCACC
AAGTTGGCAATCCAGATTGGTTATGCTGGTTCCACCATTGCTGTTCTCACCGTCGTCATTCTTGTCATTC
AGTTTTGCGTGAAGACTTTTGTCATCGAGGACAAGAGCTGGAAAAACACCTACGCCAATGAATTCGTCCG
GCATTTGATTATCGGTGTGACTGTCCTGGTAGTGGCAGTGCCCGAAGGTTTGCCATTGGCTGTGACCCTG
TCCCTGGCTTACTCTGTCAAGAAAATGATGAAAGACAACAATTTGGTACGTCACTTGGACGCTTGTGAAA
CCATGGGTAACGCCACTGCCATCTGTTCGGACAAAACTGGAACCCTCACCACCAACAGAATGACTGTGGT
TCAGTCCTATATCTGTGAAGTCCTCAGCAAAACCACACCAAAATTTAGCTCTCTGCCGTCGAATGTTGGA
AACCTTATTGTCCAGGCCATCTCGATCAACTCTGCCTATACGTCCAGGATTATGCCTCCCGACGAACCTA
CTGAGCTTCCAAAACAAGTGGGCAACAAGACGGAATGCGCCCTTCTCGGATTCGTACTAGCTCTGGGCAA
AAACTATCAGACATGGCGTGACGATATACCGGAAGAAATGCTGACCCGGGTCTACACTTTCAACTCAGTG
CGCAAGTCCATGAGTACAGTCATTCCACGCCAGGGCGGTGGCTATCGGCTCTTTACCAAAGGTGCTTCCG
AGATCGTTTTGAAAAA
>MSTRG.23.2 gene=gene-LOC103505247
CAGATGAAGCTCCTGCCACTGGCAACAGTCACCTGGCCAACATCCCGGTTGTGCATGAAGAAAGAGAACC
CGCTGCTGAGAAACCCGATCGAGAAGATGACCACAAGAAAGAGAAATCTGTGCTACAGGCAAAACTCACC
AAGTTGGCAATCCAGATTGGTTATGCTGGTTCCACCATTGCTGTTCTCACCGTCGTCATTCTTGTCATTC
AGTTTTGCGTGAAGACTTTTGTCATCGAGGACAAGAGCTGGAAAAACACCTACGCCAATGAATTCGTCCG
GCATTTGATTATCGGTGTGACTGTCCTGGTAGTGGCAGTGCCCGAAGGTTTGCCATTGGCTGTGACCCTG
TCCCTGGCTTACTCTGTCAAGAAAATGATGAAAGACAACAATTTGGTACGTCACTTGGACGCTTGTGAAA
CCATGGGTAACGCCACTGCCATCTGTTCGGACAAAACTGGAACCCTCACCACCAACAGAATGACTGTGGT
TCAGTCCTATATCTGTGAAGTCCTCAGCAAAACCACACCAAAATTTAGCTCTCTGCCGTCGAATGTTGGA
AACCTTATTGTCCAGGCCATCTCGATCAACTCTGCCTATACGTCCAGGATTATGCCTCCCGACGAACCTA
CTGAGCTTCCAAAACAAGTGGGCAACAAGACGGAATGCGCCCTTCTCGGATTCGTACTAGCTCTGGGCAA
AAACTATCAGACATGGCGTGACGATATACCGGAAGAAATGCTGACCCGGGTCTACACTTTCAACTCAGTG
CGCAAGTCCATGAGTACAGTCATTCCACGCCAGGGCGGTGGCTATCGGCTCTTTACCAAAGGTGCTTCCG
AGATCGTTTTGAAAAA
>MSTRG.21.2 gene=gene-LOC103505247
CGTTACAGGGTACACACACTaaatgaagttttttcttcccttttttccatccattttttatgttttataa
ttttttagtTGTATTTTTATGCCCCGTCCGTACTAAAGTGGGATTCTATGACAACTTAAGTGTTGAAGTA
CTTTGTATGATCGCAAAAGCAGTGGTATAGCTAAGGATTTGCTAAAGGAAGgtgtcCAGGTCGATTGAGC
CGGTGTTGACATTTGAGAGCGAAGGATTGTAAACATCACGGAGGCATCACGGATCTTACTAGGGGACACC
GGAATCGATTTGGTCACCTTAGGACACCCACATCTAATacAAAAACTTCATATAAATTACCAATGACTCT
CAGATAAAGCTTACAGAACTCGACCAAGAGAAGTCGGGTACCAAAATGGCGACTGTGGACGGGAGGCCGG
CCCAGTATGGGGTTACACTCCGACAGCTCCGAGAGCTCATGGAGCATCGTGGTCGTGAGGGAATCGCCAA
AGTTAACGAGTTGGGGGGCATCCAGGAAATATGTAAAAAGCTGTACACATCTCCTAGTGAAGGTCTTAGT
GGCTCCGCTGCCGATATGGAGCACAGAAGAGATACTTTCGGTTCAAATACAATTCCTCCAAAACCACCTA
AAACCTTCCTGACGCTAGTATGGGAAGCTCTTCAAGATGTAACTCTTATAATTTTAGAAATTGCAGCTCT
AGTTTCTTTAGGTCTCTCCTTCTACAAGCCTGCTGATGAAGATGTTTTTGATGATGACGAAGCGAAGCAC
GGTTGGATAGAAGGTCTTGCTATCCTCATATCTGTGATTGTTGTCGTAATTGTTACTGCTTTCAATGATT
ACACCAAAGAACGTCAATTCCGAGGTTTGCAAAGTCGAATCGAGGGCGAGCACAAATTCTCAGTAATACG
ACAGGGTGAGGTGAAGCAAATATCAGTTGGTGATATAGTCGTTGGTGATATTTGTCAAATAAAATATGGT
GATTTGTTACCGGCCGATGGTTGCCTGATACAAAGCAATGATCTGAAAGTCGATGAGTCTTCTCTAACTG
GTGAATCAGATCATGTCAAGAAAGGAGAGGCTTTTGATCCAATGGTGCTTTCTGGAACTCATGTCATGGA
AGGGAGTGGTAAAATGCTCGTTACAGCAGTAGGTGTCAACTCTCAGGCTGGAATCATTTTTACCCTTCTT
GGAGCTGCTGTGGacgaacaagaacaagaaatcaagaagaaaCGGAAGGAAGAGCGAAAGTCGGGCAAGA
AACGAAGTATACCAG
>rna-Trnal-aag gene=Trnal-aag
GGTAGCGTGGCCGAGTGGTCTAAGGCGCTGGTTTAAGGCACCAGTCTCCTCGgaggcgtgggttcgaatc
ccaccgctGCCA
>rna-Trnal-aag-2 gene=Trnal-aag
GGTAGCGTGGCCGAGTGGTCTAAGGCGCTGGTTTAAGGCACCAGTCTCCTCGgaggcgtgggttcgaatc
ccaccgctGCCA
>rna-XM_008472437.3 gene=LOC103507602 CDS=147-569
TTTCCTTTCGGATATAAGTCAGACTTTGGTTCCATTGTTCATTCTAATATTTGCTGTCAGCCGAGAAGCC
ACGGTTTATTCAAATCCATTAGTTTTCTGTTTTCGAAAGTGTTTTTTGTTGGGAAAAGTTTCTATCCGAC
TTCGAAATGATTGTGAAAACCATCCTATCTCTACTTGTGCTCAACAGTGCTTCATTTCTACTCTACTGTT
CTGCTGAAATTGACGAGAGTATGAAAGCTGTGGCCAAGATGATTCACGATCAATGCGTGGATGATTCAGG
AGTAGATCCAGCGGTCATGGATCGAATCTTCTCCACCAAAACAATGGAACCTGATGAGAAATTCAAGTGC
TACCTGATGTGCGGCCTTCAACAAATCTCTGCCATGGATGACGATGGAAATGTGGACTCCGAAGTCTTCA
TTGGTACCATGCCTGAAGAGTTCAAGAGTTATGCCATGGAGGTGGTCAAAAAATGCTCTGACGTTGGTGG
TACTAGTCCTTGTGACAAGGCCTACAATATGAATGTGTGCGCCCAGAAAGTTGATCCAAATAAATatgtt
ttcatttaaaaatgcAAGATAAGAGGTCCAATCCATTTGCGTCAATATCAACCATATCACCAGTAACACT
TTGATGTCGTCTTTAACACATCTAACCGGCACCACCAGGGTTCAACTTCCTGAAACCGAGAAAAGGATTG
TCAATTATTTTCATCAGATATTCCTATATAATATTAAGTGTATTTAAGTAATTGAGTACAGTCTATGGAA
TCAAGTAGAAATAGAGGAatcaaaaagaaagtaagattATTTACTTAGAATACTTAGTGATACATAACTT
TAAGTaagtattgttaaaaataattaattgatcctagttctattttctttcactttcaaCTTTTGCTTTC
TGTGAAATTCTACTGTTTTTCTGTGAAAATTTATTCCATGTATAAGGAATTTTGATATACTAGGTATTTA
AATACTTCTTTgatgagaaataaagaaagtcaCTCCATTCTTGGAGagttgaatgaaaaaaaaaaaaaaa
>rna-XM_026820390.1 gene=LOC113465667 CDS=53-1555
ATCCTTCTTGAGCTCGAATGAAATTTCTTGAACCTCATCAATTCTTCCAAACATGAGAGCTGTCAAATCT
GCCTCCGTCTCTTCTCACAACTCTCGCCACTCTTCTGCGTGCAGCGAGCACAGGCATCGAACCAAGACCA
CTGAATCACAACACAGTTCAGATCACCGCAAGGAGAATGTGGTGCCTCTCTCAAATGTATACAGCAATTC
CATGATAGCCAAGACTCTTGCTAAGGAAAATCTTCTCCACCAACCTCTGCCAGACAACTTTGACGATcat
ctaaacaaaatatcagaTGAAACAGTTGATAAACATGATTGTAAGAACACAACAGCGGTAGGATGCAAAT
GTTACGGGGTGCCAGGCCCTACACAGTGTAGCAAATTGAAAGTATACCGTCCTAAAACTGCACATGAATT
GCAACGTGAAGTTACCAGACCCAGTTCTAATGAGAGATGTCCTAGAGATTGTGTCAAGGCAGACAAGAAG
GAATTCTATTCTGACATAGACTATGCCTTGTGTTGGGACCTTTGCCCTCCTGGACATCCAGAACATAAAA
AATCTCAGCACATAGATGGAAGCAATGGGAGTTTAGCTCCAGCTGTATTCTCATTGGTACCTTCCAGAGA
TCCTTCACCCTGTCTATATGAGGTCAAAAGAGATGGTCTGCAAAGTCCTGTGCCACCTCGAGCACTCAGC
GCCAAATGTTGTCCTAAAACTAAACACGGTGAGGGAAGAGTTTCAAAAGCAAAGGATTGGTTGGAAACTA
CAGCGCCCGCTAATACAGTCAATCCTTCCGCTGTGATGACCATAGTCAAAAAACCTGAGCCACAAGAAAA
CTATTTCTCTTTCAAACAAGATAGGGAGCCTCCTCACGTTCAGCAGAAACCACGCTGTCCATCGTGCACA
TCGAATGGGAGTCGAGGCAGTAACAGAAGACGGGAACAAAGTCCTAAACCTTGGAGTAATGAAGAATTTG
TAGGACAAAGACAAACCGAACATAAAAGGCCAGTGGACAAAGAAGAGATGATAGAGCAACGATTGAAACA
GAGAAATATTCATAGTAGCAGTCCAAATCTTGCTGTGCACCGACCTGAAAATATAAATGGAAGTACTCAT
AATCACATTCCACAAGGTCACCATAAAAACTCCAATCCCAGCATTAATCACGTAGATAAATATATGAATG
AAAATCCCCACGAGCATCACCACATCAATGGTCGAGAAACCCACGATCACCATGCTACACCAAATGGGCG
TTCAAAGAATAGAAGCAAGGTTTGTAAGGAACCTGTTTGTCCCAGACTGCTACGAAGTCGCGACTCTTCT
ATAAGTTCTAATTCGAGAAAAAATGGATTCTCACCACCCAAATTGAAAAACCATTACGTGAAGAAAAGTT
ACTCGATCCCCACATTATCACCTCCCTTCACACTATGGCCTGGGACTACAGGACAGGATTATCCTGAACA
CTGGCGGTTAGCTTCGGTATATCAGCATTCATACAAACCTATcgaaatgaggaagaggaattTGCTACAA
TGTATTTATCAGTAGGTCAATAATGGaccaagaaaacaaaaaataagtatatattattaaattattatac
aaTATTGTA
>rna-XM_008469697.3 gene=LOC103505341 CDS=116-445
TGTTCTCCATTATCATCGAATATTTTGAGCAATGAGTCCCTCATCTCCAAAGCATCCTTTGTGTTGAACG
GTTCAAAATATCTGGAAAATTCACATACCAAGGACACCCTAAAGTATGGAGTTCATGGGCTATGATTTAT
ACAACGTGGTGGCAGACTCAACTAGGAATTTCAACAGTAATATTTACAGGAAACGgGATAAATCGGACGG
TTCCACCCAGGCGCTATCTCGTGAGGAgcggcgaaggaggaggagggctACCCAAAAGTACAGAACTGCC
CATGCTACCAGAGAACGCGTTAGGGTAGAGGCCTTCAACAGTGCTTTCGGTGAACTTAGAAAACTTCTGC
CCACTCTGCCCCCGGACAAGAAGCTGTCGAAAATCGAGATACTTCGGCTGGCCATTTGTTATATTGCGTA
TTTGAATAATGTTTTGGAGACCTAAAGCCGGATGTGTTTTAGCGATATGTGCTAGCGGGATAACTTCCAG
TGCACCTACTCTTAAACATACACTATTATACCTACCGTTAAACTATAATGTTGTATACTGAGATGGAAGG
aggaagatagaagaagaatgaaatcatattgtttttagtggatgtgccaaaagctCCGgattttctaata
cctac
>rna-XM_017442221.2 gene=LOC103508530 CDS=165-1976
tcagtttatttatttattgttgagtataattttgaactttcaagTATACTGTCTGGTTTGTTTAGTGCTA
TGGTGCATGCGTATTGGTCACTTCTAAAAGTTTGAGACCATTAGACATTTACCAAAAGGTCTAAATTTCG
TGGGCCACAAGATCCACTAATAAAATGCATGACATGGAATTTGCCAAGCAGACAAGCATGTCACATGATT
TGGAACTTATGCATACATCCCCTCATATCCTTCAGGAGCTAGCGGACAAACATCAGATGAAATGCATTGA
TTTGGATTCCAAGTTGAACGACAGCATTATTAGAATTTCCGCCACTTCATATCCTGGTTACAGTGTTCAC
ATTTCTCCTGAATCATATGAGCAGGACAGCTATAATTGTATGAAAGATCATGAAATTTCCTTGCGGAACA
ACAATGACTACAGTCACCTGCCTCCCTCCTTGTCCGATGCTCCCGGGGAACATTTCACCACCTTGGAAGC
TCTTGCCCCTTCCCCTTCCCACTACAGGGAGACCCTCTATGAAGATGACAGCCATCGGTACAAAGAGCAC
AATCGATATGAAGATAATCGATACCTGGAGCATCAAGTGCAGGACATTAGCCACGATCGATACATCGAAT
ATGTCGAAGAGCAGAGTGATATCAAGTACAACGATATTTCTCACGCCGATATTTCTCGCCATGACAGGCT
GGACATTTCGTCACAATATCTCGATCACGATTTTGACTCTCGGGAAGTAACGAGCGGAGAATCCAGATCG
AAACCAGAGACCTTCCATAGCAAGGATGACCCAGGCTACGGATCTGTTATCTATGAAACGATGACCGTTC
CTCTGACAGGGGAAGAGGGGGGTGAAACATTTACCGTTTCGTACAATGTGTATAATACGAAACTCAATGG
AGATGTCTCACAGCCGTCCGATATCCTCAGACAAGCTTTCGCAGATCTCGATATAACTCCTGACCAATCA
GCGGGCCGTACCACCTCCGTCATCATCAGCAACTCTCCTGAACCTAAACAACAAATCCTCGGTGAAAATT
CCAATGTACAAAATAAGAAACCCGATCCCCAAGAGAATCAGACTACACCtcgaaacaagaaaacaaaggt
CTCCCAAAAGAACTCCAGTTCCCAACCTAGCTCAAGCAGCCCTCCTCCTGATGAATCTTCATCCACCTCC
ATCAAAGTCTCCTCTCCAATCTCTTCCCCATCCTCCACCACTACAGACTCCAATAAACCTCCCTACTCCT
ATGTGGCCCTCATTGCAATGGCTATCAACAACAACGAGCACAAACGAGCTACGCTGGCCGAAATCTACAA
CTATATTGCAGTCAAGTTTCCATATTttgagaagaacaaaaagggaTGGCAGAATTCCATTCGGCACAAC
TTGTCGCTCAATGATTGTTTTGTGAAGGTCGCCAAAGAGGGAGCTGGCGAGAGGAAGGGGAATTATTGGA
CTCTGGCCACTAAGCATGAGGACATGTTTGAGAATGGCAACTACCGTCGAAGGCGTCGCATGAAGAGGCC
AGTTCGAACCCCTTCCTACAATGCCAAGCCCTACTTGGGCGATATGTATGCTCATCAGAACCTTATAGGG
AGGGACATCTTCTCTGCCACAGCCTCTCCTTTTTCATCAAGGAACACATGGTCTGGCCCTTCCCCCAATA
ATGTCTACTACCCATCTTGTGTGAGGGCTTTGCCACCCACGTCTCCCTATTCGTTCCCACCCTATGCCTC
ACCGTTTACCACACCATCAGTACAAATATGTCCCGGAAGTCAAATCGTTCATTCCACCCCTCCCCCCGCC
CCACCCTATTATAACCCGAATGAAGTAGctCCAAATGTGCCATATCCCCCTCAAGTTTCATCAAACTTTC
CAAAACGAGAGTTTCTGGATGTCCCCCCGGAGAGATTTCATCAGCAACAATGGCAGTCGATTCCTGCCGA
CAGCGTTAATCGGTGATCCAGAAGAGACGAGGTTGATATTAGAGTAACTATGGTAATATCAGTTTTTGAT
AAAAGACACATGGGAGTACATATTGTAGGAGTATACGGGAAAA
>rna-XM_008473402.3 gene=LOC103508530 CDS=401-2212
GCTAATTTGTTATTATAGATTAACATTCTGTGATATTTTCTTTACGAAGATTTCGTTTTGGTGTGAACTA
ATTAGTGACAACAGATAGTgtcaatttttaaatttttggttttttgacgcttttttaaaaagtgatttat
ttttaaacttctTTAGTGCCTaaattcagtttatttatttattgttgagtataattttgaactttcaagT
ATACTGTCTGGTTTGTTTAGgtataaccTATATAGTTTTTTCAAAATATGAACCAATAAAATGACGTTAT
AACCAAATTAAAAACCTCCAGTGCTATGGTGCATGCGTATTGGTCACTTCTAAAAGTTTGAGACCATTAG
ACATTTACCAAAAGGTCTAAATTTCGTGGGCCACAAGATCCACTAATAAAATGCATGACATGGAATTTGC
CAAGCAGACAAGCATGTCACATGATTTGGAACTTATGCATACATCCCCTCATATCCTTCAGGAGCTAGCG
GACAAACATCAGATGAAATGCATTGATTTGGATTCCAAGTTGAACGACAGCATTATTAGAATTTCCGCCA
CTTCATATCCTGGTTACAGTGTTCACATTTCTCCTGAATCATATGAGCAGGACAGCTATAATTGTATGAA
AGATCATGAAATTTCCTTGCGGAACAACAATGACTACAGTCACCTGCCTCCCTCCTTGTCCGATGCTCCC
GGGGAACATTTCACCACCTTGGAAGCTCTTGCCCCTTCCCCTTCCCACTACAGGGAGACCCTCTATGAAG
ATGACAGCCATCGGTACAAAGAGCACAATCGATATGAAGATAATCGATACCTGGAGCATCAAGTGCAGGA
CATTAGCCACGATCGATACATCGAATATGTCGAAGAGCAGAGTGATATCAAGTACAACGATATTTCTCAC
GCCGATATTTCTCGCCATGACAGGCTGGACATTTCGTCACAATATCTCGATCACGATTTTGACTCTCGGG
AAGTAACGAGCGGAGAATCCAGATCGAAACCAGAGACCTTCCATAGCAAGGATGACCCAGGCTACGGATC
TGTTATCTATGAAACGATGACCGTTCCTCTGACAGGGGAAGAGGGGGGTGAAACATTTACCGTTTCGTAC
AATGTGTATAATACGAAACTCAATGGAGATGTCTCACAGCCGTCCGATATCCTCAGACAAGCTTTCGCAG
ATCTCGATATAACTCCTGACCAATCAGCGGGCCGTACCACCTCCGTCATCATCAGCAACTCTCCTGAACC
TAAACAACAAATCCTCGGTGAAAATTCCAATGTACAAAATAAGAAACCCGATCCCCAAGAGAATCAGACT
ACACCtcgaaacaagaaaacaaaggtCTCCCAAAAGAACTCCAGTTCCCAACCTAGCTCAAGCAGCCCTC
CTCCTGATGAATCTTCATCCACCTCCATCAAAGTCTCCTCTCCAATCTCTTCCCCATCCTCCACCACTAC
AGACTCCAATAAACCTCCCTACTCCTATGTGGCCCTCATTGCAATGGCTATCAACAACAACGAGCACAAA
CGAGCTACGCTGGCCGAAATCTACAACTATATTGCAGTCAAGTTTCCATATTttgagaagaacaaaaagg
gaTGGCAGAATTCCATTCGGCACAACTTGTCGCTCAATGATTGTTTTGTGAAGGTCGCCAAAGAGGGAGC
TGGCGAGAGGAAGGGGAATTATTGGACTCTGGCCACTAAGCATGAGGACATGTTTGAGAATGGCAACTAC
CGTCGAAGGCGTCGCATGAAGAGGCCAGTTCGAACCCCTTCCTACAATGCCAAGCCCTACTTGGGCGATA
TGTATGCTCATCAGAACCTTATAGGGAGGGACATCTTCTCTGCCACAGCCTCTCCTTTTTCATCAAGGAA
CACATGGTCTGGCCCTTCCCCCAATAATGTCTACTACCCATCTTGTGTGAGGGCTTTGCCACCCACGTCT
CCCTATTCGTTCCCACCCTATGCCTCACCGTTTACCACACCATCAGTACAAATATGTCCCGGAAGTCAAA
TCGTTCATTCCACCCCTCCCCCCGCCCCACCCTATTATAACCCGAATGAAGTAGctCCAAATGTGCCATA
TCCCCCTCAAGTTTCATCAAACTTTCCAAAACGAGAGTTTCTGGATGTCCCCCCGGAGAGATTTCATCAG
CAACAATGGCAGTCGATTCCTGCCGACAGCGTTAATCGGTGATCCAGAAGAGACGAGGTTGATATTAGAG
TAACTATGGTAATATCAGTTTTTGATAAAAGACACATGGGAGTACATATTGTAGGAGTATACGGGAAAA
>rna-XM_008474402.3 gene=LOC103509459 CDS=466-2481
TTTAGTATGCATTACACGTAGCTAGGGGTTATGTGAAAATTTCCACCAGGTTTCAGTTTTTGGGAGCAAT
TAAAAATGGGGTTTTAATCGCGAATAATTCCTTCAGATTTATCGGTTGAATGAACAGTGGTTTTGTGAAC
TTTCTGAAGGTGTTGTAGGTCAGTTGGAATTTTTTCTGAGAGAAGTTTTCAGTTCTGATTAAATCACCTG
GATTAGTTTGGATCCTTCAACCTTGAATTTACTTTCATTtgtacaaataggtacttgatataATCGATGA
GATGGCAGTTTTCACTTCCGCCAATCTTTCCAGTTGCCAATTTGATCGAGTAACAGAAATCTAAATAAAG
GCAAATATTACAACAGTACAAGGACAAAGGCCAACTTTGTGAGAAGATGGGATTTTCATCATAACGAGTG
ATTGCGTGATGCTCTGAAAACAGACGGGTTCCCGAGCCACCCACAATGTCCGACCTACAATTGGAAGAGC
TTTTCAAAACTTGCGACAAAAAGGGAACGGGTCAAATAGGACCGGAGGAGTTTCGAGAGCTCTGTACCGG
TTTCGACATCCAGCCGACCGATTCCGATGCGATTTTTGCCGATCTGGACCACGATGGAGACGGAAAGGTC
AGCCTGGAAGATTTTGCGTACGGATTCCGAGAATTTTTGAACTCGGATGCACGGCGACTGAAATCGAACG
TAAATGCCGGAGCCATGTCGAGTGAGGGGCCTGAGAGACGAAATTCCGATGTGCAGAATGCTTGGTCTCT
TCTGTTGGCGGGGATTGGAGAAGCCAATGTGCATAAGTTTCTCAATACCAGTGGCAAGAAACTTGCCGAT
CTCTATCATGAACTCCGCACCAGTTCCAACTGCCCGGAAATCGTCACTCATTTTGAAGGCGCCCTTAGCT
CTCTGTTGGACGACGTGAAGAGACTTCATGAGGACAATGAGAAGTTGGAGGAAATGTTCAACAGaGAAAG
AGAGGTCCATTTGGAGCGTCTCAAAGGCTTAGAAGAAGAACTGGATGTGCAAGTGGCAAAGGTTGTAACT
CAGGCAAAGGAGGAGGCGAGGGCCAAATATGAACAAGAGAAAGCCATCTTGATGAGAAAAATGGAGCACG
AAACTCAAGAACTTCAAGCACATCTAAATCTCTTTCAAAAGGTCAATAACGTcctcaaagaaaagaaaat
cgaaaAGCAACAAGACCCCACCTCCGACCACAACTTCTCCTTTGAAAATGAAGAGCTCAAAATAACACTC
GAGAAAACCAAAAACAACTTGGATCTAGTCCATGCTGAAATGGCCCAACTGAAATCTGAGTATGAAGGGA
AATGCCAAGAGCTGAATCACCAGCAGACAACCCTGATGCAATACATCGGCAAAACAGATCATGTACAGAA
GCAATTACAACTTTTACACGAGACCAACAAGAAGTTACAGGACACCAATGACAGCTTACTCAGTATTGTG
GATGTCTCTAACAAGTCGAGGCCTCCGACTCCTTGTTGCTGTAGTGTGGAAAGTTCTAATTCAGAAGTAG
AAACTAAATATATCAATCCCAAATGtCGAATACAATCCCGAGGCCCAAGTAGGGCAACCTCTGAGGTAGG
AGACTACTTGGAACTGGATCAAGGGAGTGATAAACAGTTTGCTATTCAGAGGCTTATGGAAGATATTGat
agTGGTAGATCCACCATGCGCGACTGTATGGATTGTAGCAGTGATTACAAATCCAATAACGAGGAAAACA
TGTCATCACTCTCCGAGTACGATTACAACAAGAGAGACTATCCAGAACTTCGTCGGCAACACTCCAATAA
GAGTGACTCCCAATCTACTCCTCTCCTTAGTTTGAGCAACTCTCTGGAGCCCACTGGAGAACCGGACAGA
GCTTTCAAGATTGTGTTCGCGGGGGACGCCGCAGTGGGGAAGAGTTGCTTCATCTATAGATTCAGCAAGG
AGGTCTTTCTCAACAAGTTGGGATCCACGTTGGGTGTTGACTTCCAAATGAAAACGATTCGCGTGGATGA
GCGCAATGTGGCTTTACAACTTTGGGACACAGCAGGACAAGAGAGATTTCGTTCTATGACCAAGAACTAC
TTCCGGAGAGCTGATGGAGTCATGTTACTTTATGACGTCACCAATGAGAGGTCCTTCAACAGTGTCAAGA
ATTGGGTGGAAGCAGTCGAGGAGGTAACGGAGAACTCCATTCCCATTGTGATCTGCGCCAACAAAGTAGA
TCTGAGAGCTGACGCCCAAGCTAAGGGGGTCAAATGTATCGACAGAGAAGTGGGCGAAAAGTTGGCTCAG
CAATATGGCGCAATCTTCATGGAGACCAGCTCAAAATCTGGTGACAATATTCTCGACGCTTTGATAGCTC
TCTCTAGGGAAATGCTGACTCGTGAAGACGTGGAAGTTCAAACGTCAGCACTTCGAGTGACAAATTTGGT
GACCAGAAAATCTTGCTGCAATAAAAGTTAACACGTACATCGTTGACCCACCACCTTGGGGTTAGTGGAC
TTAGTAGGAAACCATGCaatggttcaattcccggtcatgacaagacattttttcttcaattgtatTTCAT
ACTTCGCCCACTTATATCTCCTAGTAATATAGAAATTATTAGtcataaaatagaaaatttcgCCGGTTGA
AATCATCATGAGCTGGACTATGAAAAGAGATATTTCCACTCTCCAAAGACAATGGAGAGATGTGAGTGAA
TTCGTAAATTTACATATCCGTGGAAATTTTCATCcaaaaaacatttgaaatgtGTGAAAAGATAATCATG
ATTGTTATTTTATCCCCTTCACTTTCATTTTTACAAAACAcgaaaattttattatgaaaaacaAACATAT
CTTTTACATTTTCCGTA
>rna-XM_008475050.3 gene=LOC103509459 CDS=466-2451
TTTAGTATGCATTACACGTAGCTAGGGGTTATGTGAAAATTTCCACCAGGTTTCAGTTTTTGGGAGCAAT
TAAAAATGGGGTTTTAATCGCGAATAATTCCTTCAGATTTATCGGTTGAATGAACAGTGGTTTTGTGAAC
TTTCTGAAGGTGTTGTAGGTCAGTTGGAATTTTTTCTGAGAGAAGTTTTCAGTTCTGATTAAATCACCTG
GATTAGTTTGGATCCTTCAACCTTGAATTTACTTTCATTtgtacaaataggtacttgatataATCGATGA
GATGGCAGTTTTCACTTCCGCCAATCTTTCCAGTTGCCAATTTGATCGAGTAACAGAAATCTAAATAAAG
GCAAATATTACAACAGTACAAGGACAAAGGCCAACTTTGTGAGAAGATGGGATTTTCATCATAACGAGTG
ATTGCGTGATGCTCTGAAAACAGACGGGTTCCCGAGCCACCCACAATGTCCGACCTACAATTGGAAGAGC
TTTTCAAAACTTGCGACAAAAAGGGAACGGGTCAAATAGGACCGGAGGAGTTTCGAGAGCTCTGTACCGG
TTTCGACATCCAGCCGACCGATTCCGATGCGATTTTTGCCGATCTGGACCACGATGGAGACGGAAAGGTC
AGCCTGGAAGATTTTGCGTACGGATTCCGAGAATTTTTGAACTCGGATGCACGGCGACTGAAATCGAACG
TAAATGCCGGAGCCATGTCGAGTGAGGGGCCTGAGAGACGAAATTCCGATGTGCAGAATGCTTGGTCTCT
TCTGTTGGCGGGGATTGGAGAAGCCAATGTGCATAAGTTTCTCAATACCAGTGGCAAGAAACTTGCCGAT
CTCTATCATGAACTCCGCACCAGTTCCAACTGCCCGGAAATCGTCACTCATTTTGAAGGCGCCCTTAGCT
CTCTGTTGGACGACGTGAAGAGACTTCATGAGGACAATGAGAAGTTGGAGGAAATGTTCAACAGaGAAAG
AGAGGTCCATTTGGAGCGTCTCAAAGGCTTAGAAGAAGAACTGGATGTGCAAGTGGCAAAGGTTGTAACT
CAGGCAAAGGAGGAGGCGAGGGCCAAATATGAACAAGAGAAAGCCATCTTGATGAGAAAAATGGAGCACG
AAACTCAAGAACTTCAAGCACATCTAAATCTCTTTCAAAAGGTCAATAACGTcctcaaagaaaagaaaat
cgaaaAGCAACAAGACCCCACCTCCGACCACAACTTCTCCTTTGAAAATGAAGAGCTCAAAATAACACTC
GAGAAAACCAAAAACAACTTGGATCTAGTCCATGCTGAAATGGCCCAACTGAAATCTGACCAGCAGACAA
CCCTGATGCAATACATCGGCAAAACAGATCATGTACAGAAGCAATTACAACTTTTACACGAGACCAACAA
GAAGTTACAGGACACCAATGACAGCTTACTCAGTATTGTGGATGTCTCTAACAAGTCGAGGCCTCCGACT
CCTTGTTGCTGTAGTGTGGAAAGTTCTAATTCAGAAGTAGAAACTAAATATATCAATCCCAAATGtCGAA
TACAATCCCGAGGCCCAAGTAGGGCAACCTCTGAGGTAGGAGACTACTTGGAACTGGATCAAGGGAGTGA
TAAACAGTTTGCTATTCAGAGGCTTATGGAAGATATTGatagTGGTAGATCCACCATGCGCGACTGTATG
GATTGTAGCAGTGATTACAAATCCAATAACGAGGAAAACATGTCATCACTCTCCGAGTACGATTACAACA
AGAGAGACTATCCAGAACTTCGTCGGCAACACTCCAATAAGAGTGACTCCCAATCTACTCCTCTCCTTAG
TTTGAGCAACTCTCTGGAGCCCACTGGAGAACCGGACAGAGCTTTCAAGATTGTGTTCGCGGGGGACGCC
GCAGTGGGGAAGAGTTGCTTCATCTATAGATTCAGCAAGGAGGTCTTTCTCAACAAGTTGGGATCCACGT
TGGGTGTTGACTTCCAAATGAAAACGATTCGCGTGGATGAGCGCAATGTGGCTTTACAACTTTGGGACAC
AGCAGGACAAGAGAGATTTCGTTCTATGACCAAGAACTACTTCCGGAGAGCTGATGGAGTCATGTTACTT
TATGACGTCACCAATGAGAGGTCCTTCAACAGTGTCAAGAATTGGGTGGAAGCAGTCGAGGAGGTAACGG
AGAACTCCATTCCCATTGTGATCTGCGCCAACAAAGTAGATCTGAGAGCTGACGCCCAAGCTAAGGGGGT
CAAATGTATCGACAGAGAAGTGGGCGAAAAGTTGGCTCAGCAATATGGCGCAATCTTCATGGAGACCAGC
TCAAAATCTGGTGACAATATTCTCGACGCTTTGATAGCTCTCTCTAGGGAAATGCTGACTCGTGAAGACG
TGGAAGTTCAAACGTCAGCACTTCGAGTGACAAATTTGGTGACCAGAAAATCTTGCTGCAATAAAAGTTA
ACACGTACATCGTTGACCCACCACCTTGGGGTTAGTGGACTTAGTAGGAAACCATGCaatggttcaattc
ccggtcatgacaagacattttttcttcaattgtatTTCATACTTCGCCCACTTATATCTCCTAGTAATAT
AGAAATTATTAGtcataaaatagaaaatttcgCCGGTTGAAATCATCATGAGCTGGACTATGAAAAGAGA
TATTTCCACTCTCCAAAGACAATGGAGAGATGTGAGTGAATTCGTAAATTTACATATCCGTGGAAATTTT
CATCcaaaaaacatttgaaatgtGTGAAAAGATAATCATGATTGTTATTTTATCCCCTTCACTTTCATTT
TTACAAAACAcgaaaattttattatgaaaaacaAACATATCTTTTACATTTTCCGTAT
>rna-XM_008476043.3 gene=LOC103511006 CDS=229-531
agacgTGAGACGAGAAGAAAATTCTTAGTCCTCTACTTCATCTACCATCAACAGCTTAAAAATCTGCCGA
AATAAAGCTTGTGCAAGCTCGTGGCAAAGTTCTTCATTGTAACAGCGGCCGTTGATCAGTTGAGAGCTTC
TAACTAGCTTTCAATTTTTCTGACTCATCTCTGGAGGTCATCTTCAAGGTCACCCCCGGTTCTCTACCCT
CCACACCCAAAACACAAGATGAAGTGGTTACAACCCCTCGTCCTCTTCCTCATGGTCACCCTCTTCATGA
AGAAATCCCTGGCCATGCCACCTCTCCAATGCACACCGGGGTTTGTAGACCAGATCCCGTTCAAAATCCG
AAAAATCTGCGTGGCATTGTCAACAATCTACGAGCTGTCTAACGCCATGGAGTCTTATATCGACGACAAT
GGGAGCATGGATCAGTTTGTGAACCCAGAGATCAATCAGCTCATGGAGAATGGAGTCAAGAGACAAGACA
TGGATCATGTATTCTTGAGGTTTGGTAAACGACGGCGTTAAACGACTACCAAACGGAGCCGTCTAAAATC
AAAATCTACCATAGCGTTAAGTTGATACCgttaagtttaattttaaaaccCCTAGCAATAAGACTCTCGA
TTTAGATGGACGCTAATATTTTCTGCATAAACTCACACTTGCACAACTTGTACGTagaaactttgtttta
tttgtgtttgGAAAAGTATAATCTTTGAAAATATCAAACTAACGTTGGCAAAATAATACCTCTGATGACA
GTATTAGACACTTTCATGAGATCTCGAACATGCATCAATTTTAAAGATTTCATTTAAAATCTTCCAGCTG
GGCAAGTCTTGCCTTCTTTCCCTCATGATATCCTTTTCATAGTTTTTCCTTTCCGAttctcacatttttt
tatttcattatttattcatttttcaagaCTTTCTCTTCACTTATTTCCTTTCCAACTCTTTTAATTTGCT
ATTGTGTTTCTCTTTCAGaaagtctttttcttttgttcttttaatTTCAAGTGTTTGTATTCAGTTATTT
AACACCCACATGTTTTTCGTTCTTTACTTGTTCTTTATGCACGTTggatattattaggtatcttttttaC
TTCTATACCCACTTACATTCcgtagaaaatgaaattgaaagcCTATTGTCCACTCCGAAACCTTAACTTT
CTTTGTGATTGAAGTCAAAAGCTTAAGTTTCTACACAAGGTTTATTGTTTTTGGTAATGTTTGTCTAGTG
TTCAGTATACTCGTTTCAAGCATCAAGCACCTAGTTTGGATATTTACTCTTACTACCAGCCTTCAAAGGA
CACATGAAACCAAATTTTGGTTATTGATTATGCACCTAAATATTTGAGGATGTGGGTTAACATGAGTCAT
GGTCACTACTTTTTAATATTAGTGCCAAAAGGCCGAATAAGTATACTATTTACCATCtcgtaaaaaatat
aaatttatttcaaactaaaataatttattatttaaggtAGATGTACTTAGGGACATAcgaaaaaatattc
tattttacctCTTTGTATCTCCCTGATATGCATATTATAAATGATTGTATtgtaattaaaaggaaaaata
aatga
>rna-XM_008477032.3 gene=LOC103511964 CDS=680-2797
CAAAAAATCGGTTCGGTATTGTACTTTTCgattcaaaagagaaaaaaaaatcgtcaaaatatCTAGAGCT
GCCAATTTTCAGTGTATTTGAGGACAAGTGAAATTTAGTTTATTTTAGTAGATTGTAGGCCCACAAATAA
TTAATACAATGTTATTGTTTACTTCAATTTAGTTTTGTGTGATCTAATGGTAGATTTTTTAATCCCActc
taattataattattttttaataaaatttgagtgtaaaaaaagtaattttattaattgattgCCATTTAAT
TATGACTCAATAGTGTTCGAAATATTTTACATTGAATTTTTCAGATTCACTGTGTTATGTTTGtgctttt
tattaaaataattataagtctttagacaatataaataaatgttcaaaAGTGACTTAGTATTTCATTATGG
AAGTATTACCATACCTGTGAATATTATCATCAATTTTGGAATTGATTTGTGTCTGAAAATATTCTTTCTG
ATTAATGAACTAAACCGAAGATTTGAACATCAACTAAAccagatttgaaattttccctaAAGTCTGTAGG
TACTAATGAAAAAAAGTCCAGAAGTTTATTAACTGGCAAAAGTGGATTAAATTGTGATAAAAGTGCAGTG
TGGATTTTCAGTCTATTAGTGTAACTGGAATTTTCTTGGTGATCCAATCATGTTGAAGCAACTTGGCTGT
GATGTCCTTTTTGACGACTGTGGAACGAATCGGCGAacccggattttatcccgaaatttcaatttggacG
TGGAAAATGACGAGAAAAACTTGGTGGACGATTCACGGAGTCAGAATTATGTCATCAAGTCCAAGAAAGG
CAACAAAATCAACGAATGTACTTCCAATCAGAACGACAAATACTACGACGCCTACCGGAAATCGATAGAA
GCTCCCGAATCTTTCTGGACAGACGTGGGCAACATGGCGACGTGGTCGAAAAAGTGGGACAGGATTTTGG
ACAATTCCGACCAGCCGTTCACGAAATGGTTCGTGGGCGGTGAAATCAATGCCTGTTATAACGCCATCGA
TCGGCATGTCGAACGAGGGATGGCGAAAAAGGTCGCCCTCATACATGACAGTCCTGTCACCAAGAGTATT
AGAAAAGTGACCTATGCAGAGCTACAGGAACAGGTGTCCTTACTTGCAGGTTCTTTAGCTGCCATCGGAG
TCTCCGCGGGTGATCGTGTCCTAATTTATATGCCTCTCATTCCAGAGGCAATTGTGTCTATGCTTGCCAC
TGTCCGATTGGGCGCCATACACTCTGTAGTGTTTGGAGgGTTTGCGGCCAGAGAGCTATGTGCAAGGCTG
GAACATGCGAAACCTAAAGTTATAATCGCTGCCAGTTGTGGAGTAGAGCCGAACAAAGTTGTAAGATATA
AGACGATACTAAATGAAGCTCTCGAAATTTCCTCCTGTAAGCCAGACTATTGTATAATCTTCCAACGTCG
ATGCGTCGAAGAGGCAGAACTTACTCCTGGCTACGACATCCTGTGGGATGATGCTCTGGCTCAGAGACTT
TCACACCGTTGTGTTCCCGTGGAGGCGAATGATCCTCTGTATATCCTGTACACGTCCGGAACGACAGATC
AACCCAAAGGGATTCTACGTCCCGTAGGCGGCCACATTGCCACGCTAGCTTGGACCATGTCAGTAATTTA
CAACATGGGTCAGGATGACGTGTGGTGGACCGCCTCAGACATGGGATGGGTTGTGGGACACTCCTACATC
TGCTACGGACCATTGGCGGCAGGAATCACCTCGGTTATGTACGAAGGCAAACCGGATCGAACGCCGGACC
CTAGTCAGTATTATAGAGTGATACACAATCATAAAGTGAACGGATTATTCACGGCTCCTACTGCACTCCG
TGTTAtcagaagagaagataaagactCCACATTAGGTGCCCAATACTCCACAGATTCACTACGCTACCTA
TTTGTCGCGGGAGAGCACTGTGATCACGAAACCAAAAACTGGGCTGAGAAATCGTTCAATGTGACCATGC
TAAATCATTGGTGGCAAACGGAGACAGGTCATTCTATCACTGCACATTGCTTGGGCTATCAGCATGATAC
GGTTCCACCTAAGTACTCTACAGGTCTACCGTTCCCAGGATATGATGTGCGAATCATAAGGAACGATGGA
TCGGAATGTGAACCACATGAACTCGGTAGGATTGTTGTCAAACTACCGCTCCCTCCTGGTACGATGTCTA
CCCTGTATAAAGCTCCCCAGAGATTCATGAAGATCTACTTTACCAAATTCCCGGGTTACTACGACACAAT
GGATGCTGGATATTATGATGAAAACGGATACATCTACGTGACGGCTAGGGACGATGACGTCATCAATGTC
GCGGGACATCGGCTGTCCACATCCGCTTTGGAGGACGTTGTGTTATCCCATCCTGATGTAGGAGATACGG
CCGTCATTGGGGTACCGGAACCCACGAAGGGGGAGATCCCGTTCTGTCTGTACATCAAGAAAAGGAATTG
TACCAGATCAGACGAAGAGATTGGCAAGGAATTGAAAGAATTGGTTCGAGAAGCCATCGGACCAATTGCA
GCTTTCAAATTATCCACTTCAGTCACAGGTTTACCTCGAACAAGATCAGGGAAGACTGCTAGAAAATCCA
TAGTTGACATGGCCAGGAACAAACCCCTCAGAatCCCGAGCACAATAGAAGATCCTACCGTGTACGATGG
AATCAGACAGGCCCTGCAAAAATTCGGATATGCAACCCTAGCTGAAGAAAATTCGTCCCAAACTTGACGA
TATTCGACAAGATCTCACGAAATGAAGGAAATGATTATGACACCTCCAAGTCCAAAATAAGTCCAAAAAT
TACTTGTACAAATTTTCTAGAGTGATATAGGTAGAAATTTCTCAAGTCTCAGGTCGGGGGATGGGGGGCA
TTGTGAAAAGAAGAATTGTACAATTATTGGACAGAACCTTCCTAATTTAAGTAATATAAAATGTAATCTT
AATCGGAAGGTAACAATCAAGTACGATCATTCAGAAAGAAGAGCAAAATGAGGTTCAGTAAATAATGAGA
ATCcagaatttattttatgaaac
>rna-XM_026820770.1 gene=LOC103512909 CDS=317-3577
GTAATTTTTACTGACCTACCTAGATTAGGTACCTTCAACGTAAACGTATTTTTAGAAATAGTGTACAGGT
TACACCTGCTTGTGTTTATAAACAAGGTGCGTCCTTTCTGGGGAcctttgaataaaaaatatggaaaatt
aaCCAAGACTCCGTGTTAGAAAGCTCATTACAGTTTACTTGTAGTCTATTGGAATGCAATTTGGAATTTG
AACAGTGAATGATAGCATGAAAGGCCACCATAACCACAGTGTCAATGGATTCGAAGAAAAATTATGAACA
CATGTGAATAAGAAAATCTTTCATCAAACCAAGTTTATGAAATCAAAAATGCCCAACCGAGGCAAGAAAG
GCTGGTGCGGATGTTTgcagGATGACGAGCCGCCAGAGATTACCTACTGTATGGTGGACAATGCTGGTAC
TCCTGCCCTGGTTACTTTCACGCCCACCCTTCCCATACCACCCACCAATGAGCTCAACACCATGTTTGAG
GAGCTTGTGGAAGAGCTGGATCTCACTGCGCCAAATAAAGCGGCCATGCTCAGCCTTCCTGATGAGAAGA
AATGGCAGATTTATTGCAGTCGGAAAATGGACCAAACCTCTACTACGGATGCCCCGGATAATCCCGAACA
GTACATCGAACAACTTCGCAACTTCAAATCTAGTCCCCTTACCGAGCATGATGACACCGAAATAAAATCC
CGAACCAGAATTCTCGATTCCCTCAGAACCGCACTCAGAACTCAGCCACACAGTTTTGTACTCAGGTTTA
TTGAATGTGAAGGCCTTCTAACGCTTCTGGAGTATCTGAAAAACTTGGACCACTATTCTGGACAAACTTC
GCTGCATAGTTCTATCATAGGATGTATCAAGGCGTTGATGAACAATTCGACGGGCAGATCCCACGTGCTA
GGCTATCCTGGTGCCATCGACATCATTGCGCAATCCCTCAGCACAGAGAATATCAAAACCAAAATAGCCG
TCCTGGAAATCCTGGGAGCCGTGTGCCTGATTCCTGGAGGTCACAAGAAAGTTCTGGATGCTATGTCCCA
CTATCAGAGGTTCTGCAATGAACGGAGTCGATTTCAGGGTATAGTCAACGACTTGGACAAAAGCACAGGG
ATCTATCGCACCGATGTCAGTATCAAAACGGCCCTTATGTCTTTCCTCAACGCTGTCCTTAGCTACGGAC
CTGGACAGCATAGTCTGGAATTTCGACTGCATTTGAGATATGAAGTGATCATGCTGGGAATTCAGCCAAT
CATAGACAAGCTCCGGACTCATGAAAATGAAACGCTCGACAGgcACTTGGATTTCTTTGAAATGCTGAGG
CATGAAGATGAAAGTGAGCTGGCTAGAAAGTATGAAACGGATCACATTGAAACGAAAAGTGCAACTTCAA
TGTTCAACATCCTCAGACGAAAGCTAGGACATACTGCAGCCTATCCTCACTTCTTATCTCTTCTACATCA
CTGTATTCTTCTACCATTGGAATTTGGCTGTCACCCCCAACATTGGCTTCTCCTGGATCGTCTTGCCCAA
CAACTCACCCTTCAAACCGAAACTGGGGAGGACTACGATCATATTCTACTCAAGATCAATGTCAAGAAAG
TTGTACATCTTCTGGCTAAGGAAGAGGAAATTGTTGCTGCCAAAAAGAAGGCGGACGAGTTGGAGATGGA
GAATGTGGACCTCTCTAACAGATTGGCCAAGAAAGAGCAGGAGCTGGATCAAAAGACTCAGGAAAAGgAA
GATTTAGATGAGAGTCTAAGTCGAATCAAGGATCGTCTGGAGAAAGAAACAGCGGGCCACTTAGAAGCGA
AACAGAAGGTGGCAGAGCTGGAAGATCGAATATCCGAACTGAAACACAGGGCAGACTTTGAACaggacga
gagaaagagactgGAGAATCTCATCAACAGTGGAAGTGTACCAGATGATACAAAGgctGTTGGGTTAAGC
CGTTCTGGAGGACGGGAAGAGCCCTCAAGTCCCCGCAAACCCGAAGCGCCTAGTTCCtgcattcctcctc
ctccccctcccgcctctctacctcctccccccccccccacgctcttccgatctcccGTACCTAACCTGCC
CCCGCCCCCTTGTCCGATGCCGGCAGCCCCCACGTTCAAAGTTGAAGTCAAGAATGTGCCCCCTGCTTCT
GCCCCTCTGAAATCTTTCAACTGGGCCAAGTTGCCTGATACCAAGGTGAACGGTACAATCTGGACTGAGC
TGGATGAAAGCAAATTGTACGCCAGTATGGAACTGGAGGTGGTGGATAAACTGTTCTGTGCCTATCAGAA
GAACGGAGTTCCGGCTGATGGTTCAGTGGAAGACCTCACGAAGCTAGGCAAGATCAGCAAAAGCAAAATC
TTATCTGTGATAGACGGAAGGCGAGCGCAGAACTGCACAATTCTCCTCTCCAAACTCAAGATGACTGACG
AAGAAATATCGAAGGCCATCCTGAGCATGGACAGTGCAGATCAACTTCCGCTCGACATGTTAGAGCAGCT
ACTCAAATTTACTCCCAACACCGAAGAGGCGGCACTACTAGAAGAACACAGCACGGAGACGTTGGCACGA
GCTGACAGGTTCCTGTATGAAATCTCCAAGATCCCCCATTACGAGCAAAGGCTAAGGTGTCTCCATTATA
AGAAACGGTTTCATTTCTGGATTAGTGACATAGAACCCAAGATAAAATCCGTGATGGAAGCTTCGCGAGA
AGTGACTCGATCTAGGAGACTAAGGAAATTGCTTGAATTAGTACTCGCTTTAGGCAATTATATGAATAAA
GGTGCCCGGGGCAATGCTTCCGGATTCCGTCTTACCTCCCTCAATAAACTAGTGGACACCAAATCATCAT
CCTCCCGCGGAGTCACGCTACTGCATTATCTGGTTGAACTGGCAGAGAAGAGGTTCAAAGAGGTTCTCAA
ATTAGAAGAAGACCTTTGCCACGTCAAGGAGGCTTCCAAAGTGTCCATGAAAGAGCTTGAAAATGATATG
ACTCAATTGAGGAACAATTTGAAAGAGGTGTCCCGGGAAATTGAGTTCCAGAGGGTGCAACCTTTGGTCC
CTGGGGATCGGTTTTTGCCTGTTATGAAGGAGTTCCTTACGTCTGCTACCTGTCGACTGTCCGAGATCGA
AGACCTGTTTCAAGATATGAAGACTAGGtttgaTAGAGCAGTCCGGCTTTTCGGGGAGGACAACTCTTCC
ATTCAACCTGAAGACTTCTTCGTTATCTTCGACACATTCCTTACAACTCTGAACGAGGCTAAACTGGACA
ATGAGAacatgaagaggaggagggaggaggaagagaagcgGGCAAGACAAGATGCTGAGATGAAGAAGCG
GACCACAGATCGAAAGCAGGGTGCCAAAGAGAATGGAGTAGTGATAAGCAACGGTAGCGTCAAGGGGGAA
TTCGACGATCTAATATCGGCCCTTAGAACTGGTGATGTATTTGGAGAAGACAGTATTGCGAAAATAAAAC
GATCTAGGCGATCCAGACACTCTCCTTCTTCGGCTAGAGAAGATACTAGGGAACGGGTTATTGGCAAGAA
CAAATAGAGAACAAGATAAAAATAGAGAACCAGCTAGGAAAATAGAGTAGATGGCCAGTGGCCCGGgtag
gaaggaaaatagaggTAAtcaggagtaaaaaaaagagtgtttcaccgctgtttttatttcgtagcaatga
aacaactgctacattagactcatgtggtctgtgtcgtagcaggCACATCCATTGATTTTATTCGCCAAAA
GGTATTCGCTGAACCAAGTTGGTCAGTGCAGTGTTGGGGATTTTTACTCACTTAGAAATTGACTAGGTTT
TGTTCTTAGAAATGCAGTCTGTTTGTGTCTGTGCCATTATTCCATTGTTTTTTAATGATTTCATTACTTT
TGTAATGATTCCAGTGAGATATTGTTGTAGAATGTTTAGAATGTTATTTGTCATGTCCGAGTGTAACTTA
GTCATAaagttttagataggtaggtataatgtacttCGTGAGGAATTCACGTAAATTTATACAATCATAC
AGAAAAAGAGGACCCGAAAAGTTCCTGTAGAGTTTAGAAAGGATCTTGATTGCAATGTGACATAGGTAAT
GCAGGGTAAGTTTGAAAAGCACATTGCGCTGATTTATGTCAAATCGATAGTTCTACATACCAACTAAAAT
TAGGTACACCAGAAAATATACTTGGTTAATTTATTTACCTGCTCTAGAAACGGAACATAGTGGAATTAGT
GATTTTAGTCGAAGAATCAAATTTCGAGTACACCTAAAAATTAcaatagtgaaaa
>MSTRG.32.2 gene=gene-LOC103512909
GGTTACACCTGCTTGTGTTTATAAACAAGGTGCGTCCTTTCTGGGGAcctttgaataaaaaatatggaaa
attaaCCAAGACTCCGTGTTAGAAAGCTCATTACAGTTTACTTGTAGTCTATTGGAATGCAATTTGGAAT
TTGAACAGTGAATGATAGCATGAAAGGCCACCATAACCACAGTGTCAATGGATTCGAAGAAAAATTATGA
ACACATGTGAATAAGAAAATCTTTCATCAAACCAAGTTTATGAAATCAAAAATGCCCAACCGAGGCAAGA
AAGGCTGGTGCGGATGTTTgcagGATGACGAGCCGCCAGAGATTACCTACTGTATGGTGGACAATGCTGG
TACTCCTGCCCTGGTTACTTTCACGCCCACCCTTCCCATACCACCCACCAATGAGCTCAACACCATGTTT
GAGGAGCTTGTGGAAGAGCTGGATCTCACTGCGCCAAATAAAGCGGCCATGCTCAGCCTTCCTGATGAGA
AGAAATGGCAGATTTATTGCAGTCGGAAAATGGACCAAACCTCTACTACGGATGCCCCGGATAATCCCGA
ACAGTACATCGAACAACTTCGCAACTTCAAATCTAGTCCCCTTACCGAGCATGATGACACCGAAATAAAA
TCCCGAACCAGAATTCTCGATTCCCTCAGAACCGCACTCAGAACTCAGCCACACAGTTTTGTACTCAGGT
TTATTGAATGTGAAGGCCTTCTAACGCTTCTGGAGTATCTGAAAAACTTGGACCACTATTCTGGACAAAC
TTCGCTGCATAGTTCTATCATAGGATGTATCAAGGCGTTGATGAACAATTCGACGGGCAGATCCCACGTG
CTAGGCTATCCTGGTGCCATCGACATCATTGCGCAATCCCTCAGCACAGAGAATATCAAAACCAAAATAG
CCGTCCTGGAAATCCTGGGAGCCGTGTGCCTGATTCCTGGAGGTCACAAGAAAGTTCTGGATGCTATGTC
CCACTATCAGAGGTTCTGCAATGAACGGAGTCGATTTCAGGGTATAGTCAACGACTTGGACAAAAGCACA
GGGATCTATCGCACCGATGTCAGTATCAAAACGGCCCTTATGTCTTTCCTCAACGCTGTCCTTAGCTACG
GACCTGGACAGCATAGTCTGGAATTTCGACTGCATTTGAGATATGAAGTGATCATGCTGGGAATTCAGCC
AATCATAGACAAGCTCCGGACTCATGAAAATGAAACGCTCGACAGgcACTTGGATTTCTTTGAAATGCTG
AGGCATGAAGATGAAAGTGAGCTGGCTAGAAAGTATGAAACGGATCACATTGAAACGAAAAGTGCAACTT
CAATGTTCAACATCCTCAGACGAAAGCTAGGACATACTGCAGCCTATCCTCACTTCTTATCTCTTCTACA
TCACTGTATTCTTCTACCATTGGAATTTGGCTGTCACCCCCAACATTGGCTTCTCCTGGATCGTCTTGCC
CAACAACTCACCCTTCAAACCGAAACTGGGGAGGACTACGATCATATTCTACTCAAGATCAATGTCAAGA
AAGTTGTACATCTTCTGGCTAAGGAAGAGGAAATTGTTGCTGCCAAAAAGAAGGCGGACGAGTTGGAGAT
GGAGAATGTGGACCTCTCTAACAGATTGGCCAAGAAAGAGCAGGAGCTGGATCAAAAGACTCAGGAAAAG
gAAGATTTAGATGAGAGTCTAAGTCGAATCAAGGATCGTCTGGAGAAAGAAACAGCGGGCCACTTAGAAG
CGAAACAGAAGGTGGCAGAGCTGGAAGATCGAATATCCGAACTGAAACACAGGGCAGACTTTGAACagga
cgagagaaagagactgGAGAATCTCATCAACAGTGGAAGTGTACCAGATGATACAAAGgctGTTGGGTTA
AGCCGTTCTGGAGGACGGGAAGAGCCCTCAAGTCCCCGCAAACCCGAAGCGCCTAGTTCCtgcattcctc
ctcctccccctcccgcctctctacctcctccccccccccccGTACCTAACCTGCCCCCGCCCCCTTGTCC
GATGCCGGCAGCCCCCACGTTCAAAGTTGAAGTCAAGAATGTGCCCCCTGCTTCTGCCCCTCTGAAATCT
TTCAACTGGGCCAAGTTGCCTGATACCAAGGTGAACGGTACAATCTGGACTGAGCTGGATGAAAGCAAAT
TGTACGCCAGTATGGAACTGGAGGTGGTGGATAAACTGTTCTGTGCCTATCAGAAGAACGGAGTTCCGGC
TGATGGTTCAGTGGAAGACCTCACGAAGCTAGGCAAGATCAGCAAAAGCAAAATCTTATCTGTGATAGAC
GGAAGGCGAGCGCAGAACTGCACAATTCTCCTCTCCAAACTCAAGATGACTGACGAAGAAATATCGAAGG
CCATCCTGAGCATGGACAGTGCAGATCAACTTCCGCTCGACATGTTAGAGCAGCTACTCAAATTTACTCC
CAACACCGAAGAGGCGGCACTACTAGAAGAACACAGCACGGAGACGTTGGCACGAGCTGACAGGTTCCTG
TATGAAATCTCCAAGATCCCCCATTACGAGCAAAGGCTAAGGTGTCTCCATTATAAGAAACGGTTTCATT
TCTGGATTAGTGACATAGAACCCAAGATAAAATCCGTGATGGAAGCTTCGCGAGAAGTGACTCGATCTAG
GAGACTAAGGAAATTGCTTGAATTAGTACTCGCTTTAGGCAATTATATGAATAAAGGTGCCCGGGGCAAT
GCTTCCGGATTCCGTCTTACCTCCCTCAATAAACTAGTGGACACCAAATCATCATCCTCCCGCGGAGTCA
CGCTACTGCATTATCTGGTTGAACTGGCAGAGAAGAGGTTCAAAGAGGTTCTCAAATTAGAAGAAGACCT
TTGCCACGTCAAGGAGGCTTCCAAAGTGTCCATGAAAGAGCTTGAAAATGATATGACTCAATTGAGGAAC
AATTTGAAAGAGGTGTCCCGGGAAATTGAGTTCCAGAGGGTGCAACCTTTGGTCCCTGGGGATCGGTTTT
TGCCTGTTATGAAGGAGTTCCTTACGTCTGCTACCTGTCGACTGTCCGAGATCGAAGACCTGTTTCAAGA
TATGAAGACTAGGtttgaTAGAGCAGTCCGGCTTTTCGGGGAGGACAACTCTTCCATTCAACCTGAAGAC
TTCTTCGTTATCTTCGACACATTCCTTACAACTCTGAACGAGGCTAAACTGGACAATGAGAacatgaaga
ggaggagggaggaggaagagaagcgGGCAAGACAAGATGCTGAGATGAAGAAGCGGACCACAGATCGAAA
GCAGGGTGCCAAAGAGAATGGAGTAGTGATAAGCAACGGTAGCGTCAAGGGGGAATTCGACGATCTAATA
TCGGCCCTTAGAACTGGTGATGTATTTGGAGAAGACAGTATTGCGAAAATAAAACGATCTAGGCGATCCA
GACACTCTCCTTCTTCGGCTAGAGAAGATACTAGGGAACGGGTTATTGGCAAGAACAAATAGAGAACAAG
ATAAAAATAGAGAACCAGCTAGGAAAATAGAGTAGATGGCCAGTGGCCCGGgtaggaaggaaaatagagg
TAAtcaggagtaaaaaaaagagtgtttcaccgctgtttttatttcgtagcaatgaaacaactgctacatt
agactcatgtggtctgtgtcgtagcaggCACATCCATTGATTTTATTCGCCAAAAGGTATTCGCTGAACC
AAGTTGGTCAGTGCAGTGTTGGGGATTTTTACTCACTTAGAAATTGACTAGGTTTTGTTCTTAGAAATGC
AGTCTGTTTGTGTCTGTGCCATTATTCCATTGTTTTTTAATGATTTCATTACTTTTGTAATGATTCCAGT
GAGATATTGTTGTAGAATGTTTAGAATGTTATTTGTCATGTCCGAGTGTAACTTAGTCATAaagttttag
ataggtaggtataatgtacttCGTGAGGAATTCACGTAAATTTATACAATCATACAGAAAAAGAGGACCC
GAAAAGTTCCTGTAGAGTTTAGAAAGGATCTTGATTGCAATGTGACATAGGTAATGCAGGGTAAGTTTGA
AAAGCACATTGCGCTGATTTATGTCAAATCGATAGTTCTACATACCAACTAAAATTAGGTACACCAGAAA
ATATACTTGGTTAATTTATTTACCTGCTCTAGAAACGGAACATAGTGGAATTAGTGATTTTAGTCGAAGA
ATCAAATTTCGAGTACACCTAAAAATTAcaatagtgaaaatagtggTATTttttatacgtacctatttac
taatactttcctattattttactagtttctaattctaattataTTAAGccaaattttacatttttttact
tgtcaaaaccaaaaaactatattatgattattgttGTAAAAACTATTGTAGGTATTACATTAAACAAATA
TTATTTactatcaattatttatttatcacatTATGTGAAATCCGAAAATTTGTGTTTCTTATTTTAATTG
GG
>MSTRG.32.3 gene=gene-LOC103512909
CCATAAATGTGAacattttacattaattttgaAGGATGACGAGCCGCCAGAGATTACCTACTGTATGGTG
GACAATGCTGGTACTCCTGCCCTGGTTACTTTCACGCCCACCCTTCCCATACCACCCACCAATGAGCTCA
ACACCATGTTTGAGGAGCTTGTGGAAGAGCTGGATCTCACTGCGCCAAATAAAGCGGCCATGCTCAGCCT
TCCTGATGAGAAGAAATGGCAGATTTATTGCAGTCGGAAAATGGACCAAACCTCTACTACGGATGCCCCG
GATAATCCCGAACAGTACATCGAACAACTTCGCAACTTCAAATCTAGTCCCCTTACCGAGCATGATGACA
CCGAAATAAAATCCCGAACCAGAATTCTCGATTCCCTCAGAACCGCACTCAGAACTCAGCCACACAGTTT
TGTACTCAGGTTTATTGAATGTGAAGGCCTTCTAACGCTTCTGGAGTATCTGAAAAACTTGGACCACTAT
TCTGGACAAACTTCGCTGCATAGTTCTATCATAGGATGTATCAAGGCGTTGATGAACAATTCGACGGGCA
GATCCCACGTGCTAGGCTATCCTGGTGCCATCGACATCATTGCGCAATCCCTCAGCACAGAGAATATCAA
AACCAAAATAGCCGTCCTGGAAATCCTGGGAGCCGTGTGCCTGATTCCTGGAGGTCACAAGAAAGTTCTG
GATGCTATGTCCCACTATCAGAGGTTCTGCAATGAACGGAGTCGATTTCAGGGTATAGTCAACGACTTGG
ACAAAAGCACAGGGATCTATCGCACCGATGTCAGTATCAAAACGGCCCTTATGTCTTTCCTCAACGCTGT
CCTTAGCTACGGACCTGGACAGCATAGTCTGGAATTTCGACTGCATTTGAGATATGAAGTGATCATGCTG
GGAATTCAGCCAATCATAGACAAGCTCCGGACTCATGAAAATGAAACGCTCGACAGgcACTTGGATTTCT
TTGAAATGCTGAGGCATGAAGATGAAAGTGAGCTGGCTAGAAAGTATGAAACGGATCACATTGAAACGAA
AAGTGCAACTTCAATGTTCAACATCCTCAGACGAAAGCTAGGACATACTGCAGCCTATCCTCACTTCTTA
TCTCTTCTACATCACTGTATTCTTCTACCATTGGAATTTGGCTGTCACCCCCAACATTGGCTTCTCCTGG
ATCGTCTTGCCCAACAACTCACCCTTCAAACCGAAACTGGGGAGGACTACGATCATATTCTACTCAAGAT
CAATGTCAAGAAAGTTGTACATCTTCTGGCTAAGGAAGAGGAAATTGTTGCTGCCAAAAAGAAGGCGGAC
GAGTTGGAGATGGAGAATGTGGACCTCTCTAACAGATTGGCCAAGAAAGAGCAGGAGCTGGATCAAAAGA
CTCAGGAAAAGgAAGATTTAGATGAGAGTCTAAGTCGAATCAAGGATCGTCTGGAGAAAGAAACAGCGGG
CCACTTAGAAGCGAAACAGAAGGTGGCAGAGCTGGAAGATCGAATATCCGAACTGAAACACAGGGCAGAC
TTTGAACaggacgagagaaagagactgGAGAATCTCATCAACAGTGGAAGTGTACCAGATGATACAAAGg
ctGTTGGGTTAAGCCGTTCTGGAGGACGGGAAGAGCCCTCAAGTCCCCGCAAACCCGAAGCGCCTAGTTC
CtgcattcctcctcctccccctcccgcctctctacctcctccccccccccccGTACCTAACCTGCCCCCG
CCCCCTTGTCCGATGCCGGCAGCCCCCACGTTCAAAGTTGAAGTCAAGAATGTGCCCCCTGCTTCTGCCC
CTCTGAAATCTTTCAACTGGGCCAAGTTGCCTGATACCAAGGTGAACGGTACAATCTGGACTGAGCTGGA
TGAAAGCAAATTGTACGCCAGTATGGAACTGGAGGTGGTGGATAAACTGTTCTGTGCCTATCAGAAGAAC
GGAGTTCCGGCTGATGGTTCAGTGGAAGACCTCACGAAGCTAGGCAAGATCAGCAAAAGCAAAATCTTAT
CTGTGATAGACGGAAGGCGAGCGCAGAACTGCACAATTCTCCTCTCCAAACTCAAGATGACTGACGAAGA
AATATCGAAGGCCATCCTGAGCATGGACAGTGCAGATCAACTTCCGCTCGACATGTTAGAGCAGCTACTC
AAATTTACTCCCAACACCGAAGAGGCGGCACTACTAGAAGAACACAGCACGGAGACGTTGGCACGAGCTG
ACAGGTTCCTGTATGAAATCTCCAAGATCCCCCATTACGAGCAAAGGCTAAGGTGTCTCCATTATAAGAA
ACGGTTTCATTTCTGGATTAGTGACATAGAACCCAAGATAAAATCCGTGATGGAAGCTTCGCGAGAAGTG
ACTCGATCTAGGAGACTAAGGAAATTGCTTGAATTAGTACTCGCTTTAGGCAATTATATGAATAAAGGTG
CCCGGGGCAATGCTTCCGGATTCCGTCTTACCTCCCTCAATAAACTAGTGGACACCAAATCATCATCCTC
CCGCGGAGTCACGCTACTGCATTATCTGGTTGAACTGGCAGAGAAGAGGTTCAAAGAGGTTCTCAAATTA
GAAGAAGACCTTTGCCACGTCAAGGAGGCTTCCAAAGTGTCCATGAAAGAGCTTGAAAATGATATGACTC
AATTGAGGAACAATTTGAAAGAGGTGTCCCGGGAAATTGAGTTCCAGAGGGTGCAACCTTTGGTCCCTGG
GGATCGGTTTTTGCCTGTTATGAAGGAGTTCCTTACGTCTGCTACCTGTCGACTGTCCGAGATCGAAGAC
CTGTTTCAAGATATGAAGACTAGGtttgaTAGAGCAGTCCGGCTTTTCGGGGAGGACAACTCTTCCATTC
AACCTGAAGACTTCTTCGTTATCTTCGACACATTCCTTACAACTCTGAACGAGGCTAAACTGGACAATGA
GAacatgaagaggaggagggaggaggaagagaagcgGGCAAGACAAGATGCTGAGATGAAGAAGCGGACC
ACAGATCGAAAGCAGGGTGCCAAAGAGAATGGAGTAGTGATAAGCAACGGTAGCGTCAAGGGGGAATTCG
ACGATCTAATATCGGCCCTTAGAACTGGTGATGTATTTGGAGAAGACAGTATTGCGAAAATAAAACGATC
TAGGCGATCCAGACACTCTCCTTCTTCGGCTAGAGAAGATACTAGGGAACGGGTTATTGGCAAGAACAAA
TAGAGAACAAGATAAAAATAGAGAACCAGCTAGGAAAATAGAGTAGATGGCCAGTGGCCCGGgtaggaag
gaaaatagaggTAAtcaggagtaaaaaaaagagtgtttcaccgctgtttttatttcgtagcaatgaaaca
actgctacattagactcatgtggtctgtgtcgtagcaggCACATCCATTGATTTTATTCGCCAAAAGGTA
TTCGCTGAACCAAGTTGGTCAGTGCAGTGTTGGGGATTTTTACTCACTTAGAAATTGACTAGGTTTTGTT
CTTAGAAATGCAGTCTGTTTGTGTCTGTGCCATTATTCCATTGTTTTTTAATGATTTCATTACTTTTGTA
ATGATTCCAGTGAGATATTGTTGTAGAATGTTTAGAATGTTATTTGTCATGTCCGAGTGTAACTTAGTCA
TAaagttttagataggtaggtataatgtacttCGTGAGGAATTCACGTAAATTTATACAATCATACAGAA
AAAGAGGACCCGAAAAGTTCCTGTAGAGTTTAGAAAGGATCTTGATTGCAATGTGACATAGGTAATGCAG
GGTAAGTTTGAAAAGCACATTGCGCTGATTTATGTCAAATCGATAGTTCTACATACCAACTAAAATTAGG
TACACCAGAAAATATACTTGGTTAATTTATTTACCTGCTCTAGAAACGGAACATAGTGGAATTAGTGATT
TTAGTCGAAGAATCAAATTTCGAGTACACCTAAAAATTAcaatagtgaaaatagtggTATTttttatacg
tacctatttactaatactttcctattattttactagtttctaattctaattataTTAAGccaaattttac
atttttttacttgtcaaaaccaaaaaactatattatgattattgttGTAAAAACTATTGTAGGTATTACA
TTAAACAAATATTATTT
>rna-XM_008479020.3 gene=LOC103513848 CDS=379-1119
CACTACACTGAGAAAGcaatttgattttttagttCCATATGTTTTTTCGTTGGAGGAAAGCATTTTTCGT
AACTTCATTTGTGAATTTCAAAAAGTTAAATAGACATTATATGATTCTAGTTACGTTCGTTAGTGAAATT
CAAGTAATTTtgtctaaaataaaaattaaatacctaggcAGGGCTTTCCTTTGTGAAAGCGAAAAATGAG
TTAAACGTGCTTTCCTaatcttgtttaaatttaaataacatttttaaaACTCAAATACATGCAGCGTAAG
TAACAAATGATCAACAAAGTTGAAATATTCGTGACATCCCAAGCAGATTCGTGATCAAGATCTAACGCAA
CCAAATTAATGTCCGATCAGCAAAttacatgaaaattttaatatatGAGTTAATACTACTCAGCATTTGC
AACCAATATCTAACTATGTCTGTGACGAGGAATAAGACAGCGATCAGAGTTCCAAGAAATCGAACATCAG
TAACTCGAACAAGACTAAACGGAAGCATGCCGCTCCGTGGAAACAGGAGGACCAGTACAAAAGTTCCAGG
ATTAGAAGAGACTAGTCCGATATTGCATGTAAACGGAAGCAGCAAAGGTGACCAGGATGTTGCAACATCA
GATGAATTAACAAATGCTGTCACGGGATTACCTGTGCTATCCAACTGTACTGTCACTCAACACATGCAGA
ATGTACCCAACACAAGACTACACCAAGTTGTACTTAGGACACCTTTCATATTGACGTATGAACAACGAGA
CACTCTGACAAGAGTTGTGAAGAAACTGTGGTGGAACTGCAGACTCTTGTCTCGATTTATGAGGGAGAAT
ACACATACCACATTTACCCCCTCAAGTCTGGAGAAATTAAAAGTGAAGCAAATTCGAGAACAGCTGAAAC
CTGTGATGGCACAAGAACATTACTACTGCGATCAGTGCACCAAATCTTTTCAACTATTTCTTGGGATTTG
GAACCACATGAAAAGTATACACAAGATTGAAGTGAAGCCCACAAGAAAAGTTCAGGGCCAAATTCGAGGC
ACGTACAATATGCGAAATCGGTATACGACATTGAAAGACTATTACGAGGCCCATGATAACCGGaagtaat
gaaatgaaaaaaatacctaaggaTTCAGTAATTTCTTAACAACTTTCAATGTGAAATGTGCCTACCTAAA
AACTGTAGCGTCTAATGCAAATTTGCGATAAATTCATAAATTGACGTAAGTATCAGGTCAATCTGTGAAG
AGGAACAATTCGTGAAATGCTGACCCTTTAGCTAAATAATGAATTCAGGgttcacaataaaatattttct
ttggaTTTTCAAGGAGGAAAGTACTCGTGGGTACTTACATTTATAAGATAAGAAAAATACGTACAATAAA
ATCTACTCCTGAAAGTAATTGTGTTTTAGAAGCCTGATGGGATTAGAACTCTCTAGTCCTCCCCATTTCA
GGTCAGGTCACCCTTAAATTCGGCCTTGTTAGAAATAAAATGATTCTGAATTGATAAGAAGTCAAATATG
CTTACCCTATAGTTTCTCAGTTCTCAGCTGTTTCTCGTGAAAAGTATGCTCTGTGACAATAACTAAGTTT
aagaaatttaaaaacaaagtccaataaataaaataaaaatattttctgtgATTTCTAAATACTCTTGAAA
TTGTAGGTTATTTTAAACTTCCTAAAACTTGAAGTTTTTGACATTTTGTTGGCAGAAGTTTTGTGTAGTc
ttataaaatattcaaaagtcCATTACCCATCACTTTCTTTTATTGAGCTTTAAATaatcaattttcaaat
aatttcctaccttcttctttttccatttccaagaAGAAATTCAAGCTTCTAAGATTAAATTTtaggaaaa
ataaacatcatgTCTTGAccttaaaatcttaaaaatgCTGAAGCAAGTGGTGTTTTCATTACTGCTGATG
GCGATACTGCATATAAACCTAGTTACCAGCTGGGGTGACTACAACTTTCGTAAAGAAGGCGAACTGAAAG
AGTCGTTTGGTAAGTTAAATATACTGGTGAAAAATTTGCGCCAAATGTTACGGATGCTAATGGAGTACAA
GCGagataaatatttgaaacatcACAAACTTCCCC
>MSTRG.34.1 gene=MSTRG.34
caaaaaccggttgggtggaagagcacaCAATTTAATAATCTCTCAGGAACTcaggagctagagacttgaa
atttggtatttagtccacaaatgtgacaaggatgtaaaacgaaacttttggttctaataggtgctgtggt
tggtggtattttgaacgctttttggcggtttttagctgtactgactaaacggttagagatgttgtaaaag
ttacgGTAGAAGAACTCTCAAAtcagcatcattcaataggataaggaaagtcgtgtgatgtttacaccag
atttttttgtgcAACTTCAAGTGCTCCTAGTGGGGTGCATTTCCGGACATTTGTCCATAGACTAAAAAGT
TACTAAATCAGTCCCAGGAAACTAAATCAGTCTCCTGAAGTTTGTCGCACGGCTTTTAAAACACCCTTGT
AGAATAGGAAAAGGGAATGTTGTAGACAAACATTCCTCTAAGCTAAGATCTTGCCTGaaacctttcttct
tttcttttcattagaACTTCAGATCAAACAATCTCCAGCATTAGAAAGTAATGTCCTCAAGAAAGTTGCA
ACCTTGACTCTAGACAATGCTCTAGCTGATAGCAGATCATTTGGAGATGTCAAACCAAAACCTCCACCAG
ATAAACTACAATTTCACACCTGTGCTAAGTTCGAAGGTCAAATGCTTATCAACTGGTTCCTATCGTCATT
TCCTGAAGAAAATCATCTGCTTAAAGTGGTTGCTCTTCAATTCTGTTCACACTTGTTGTCAGCAGGAGTA
ATCCAACAGATTAGTGATAAATATCTGGAAGCTAGTAACCAGTTCAAGGTGGATCGAATGTATTTCTGGT
CTAAAAGCGAAACTCCAGTGCCCACAGTTCAATATTCCACAGTGAAAAAAACGCTTCCTTCCTGGCCCTC
TACTTTTGAAACTggtatgtatttttaaatattaGAAACTAAAGCAAATATTCAAACATCTAATGCATAA
CTCTCGAGTTAAAACGGAAGCCTT
>rna-XM_017444547.2 gene=LOC108252487 CDS=1-315
ttactCATTTCAGAGGGTCGAGTGGAAGTGTCACGGGAAAACAAATATCTGAGTACTCTTGCTCCAGGCA
AAGTATTTGGTGAACTCGCCATATTGTACAACTGTAAACGAACTGCCACCATCAAAGCGGCCAGTGACTG
TAAGCTATGGGCCATAGAGAGACAATGTTTCCAAACCATTATGATGAGAACTGGTCTTATCCGACAAGCA
GAATACAACGACTTCCTCAAGTCAGTACCCATATTCAAGGATCTACCAGAAGAAACCCTCATCAAAATAT
CCGATGTGTTGGAAGAGGTGAGTACTAAAGGCTAACAAATTTGTGAACAA
>MSTRG.35.1 gene=MSTRG.35
tcttattctctttgatttcattCCTCATCTGTTCTATTCTCCTCCATACTGATCgcagttagttccctct
gtccTACACAGGTTCAGGAGAATTTCTTCAAATGTCAGTTCTGTGGCAAGGAATTCACTAGGCGGGATAG
TTATAATGAGCATCTGCTTATACATATGGGACCAAGACACAAGTGCCCACACTGTAATAAAGATTTCGTA
CAGAGGTCCAACCTTGTGCGACACATTCGAATACATACGggtaagtagattttttttttacattctgcAG
AATCAGATCCTTGATCGCGGATCATGATTACTGAAGTTACTTGAAGCTTTAGACCAGTAATGCTTTTTAT
TGGTATTAGCAGCAG
>rna-XM_026820930.1 gene=LOC103505433 CDS=501-2237
CTAGTGCCATTTTTTACTGTTATTACCAATTTTAAAATCTCTTATTCATTGTGTCGCTTTTTACTAAAAT
CGTTACGTTTCTCGGCCGTTTTGCAAATTTTCGTTCGGTAACTTTTCGTGCATAGAATTTGAACacattg
aaattattattttgaatgaaaCGCGTTATGAAATTACAGGACGGCTATAACATAAagtatttataaaaat
gaaatacctacctagatgtggATGTGAGTAGAAAACAGGTTAGCTGGCAGTAGCTCTACACACTACACAA
GATCGAGAAGAGAGGAACGTTGTGGCTTGCACAGACTCAATATTCTCATCTGAACATATAAGATCTTTTT
GAACATTGGAGCGAAGACAATTCCATACTAACTATTGCAAATATATTATAACcgccaacaaacaaacaaa
cctaaaACACACAATATAAACGAATTTCTCATTAGGAGACTTGAATTTTTTAACGAAAATCCCGTTATCC
ACTTCAAACTATGGAAGATTCTGACATGAATGAGTTGGATGACATTCAAACCAATCATAGGGACGAAAGA
CTTTTGAATGATGtcataaacaacaataacacaGCCAATGCCGTCACCAACGATCTAAAAAGTCTGAAAG
GTACAGAGTCACCTACACCTGATGATACGGATGGGGATGCTTTGTCACCAAGAAAGCATCATATGTTGAA
CAATCATCATAACAACAATGATGTATCATTTGTTCTAATAGTGGAGGACCAGGCAGGAGAGGATTTACAT
TCAGGAGACGAAGAGGACCGGCTGACTGGTCATGGAACGATCGCATCCATGGGCTCTGGAGGCGGTGGAg
gctcctcccctttctccccgtcccatcatcaccaccaccaccatcatcaccggAATACCACGCCCACCAA
CACTGGGACCAGTGGTGGCAACATGGCCCCTCACCACCAAACCGATTTCCAACCTCCATACTTCCCACCG
CCATTTCCTCCGAcacatcatcatcaacatcatcaaaCATCTAGTGCAGGATCTCCAGCCACGATGGAAT
ATCTCAATGACCCTTACTCCCAGACGCTCAATTCACTGCACCAGAGTGCAGCCCAGGCGGCAGCTCACCA
TTACAATCAGCTGACAGCAGCTGCCGTCACTGTGGGGCAGAGGCATGATGTGCGGCGCTCAGAGTCCGAA
TCTATTCATgtgagcAACATGTACACGTATGAAAGCAATAGAAGGAGTGAATACGGGGTCCGAAGGTCGG
ACGTGTTAGTACATCCCAGTATTGACGACCCTCTAGCTTTACACAACGCGCTGTCTTCTGTAGTCGATGA
TGGACAGACGGATGAGACATATGTGAAAGCCGAACCCACCCATCAGTTCATTGTAGATCTCTCGTCACCT
TACTATAAAGGCACCAATGTAGATGAAAACTCAGCCTTTATTGGTGATTTACCATTGTTAAAAAGCAACG
GTATCCACTCCGAATCAGACAAAGACGATGATGTTCTACTTTCAGGAGTTTCAGCCCCTAGTGATGTGTT
CTGCAGTGTCCCGGGGAGGTTATCTTTACTCAGCTCAACATCCAAGTACAAAGTCACCGTAGGCGAAGTC
CAAAGACGTCTGTCACCACCAGAGTGTCTCAACGCATCCCTTCTGGGAGGAGTTCTTAGAAGagcCAAAT
CTAAAAACGGAGGGAGACTTCTTAGAGAAAAGCTAGAAAAAATTGGACTGAATCTTCCTGCGGGAAGACG
GAAGGCTGCAAATGTTACCTTACTTACATCTTTAGTCGAAGGTGAAGCCATTCACTTAGCGAGAGATTTC
GGATACGTGTGTGAAACCGAATTCCCCGCTAGACAAGTAGCCGAATATCTGAGTAGACAGCATACTTCCG
ACCCCACGGAATCTTACCGACGAAAAGAACTGATACATGCCACCAAGCAAGTCACGAAGGAGCTGATGGA
TCTTCTAAATCAAGATCGATCTCCCCTGTGTAATACCAGACCTCAACATATCCTGGATCCAAGCATTCAA
CGTCATCTTACCCACTTCTCTCTCATATCTCACGGGTTCGGAAGTCCTGCCATTGTAGCTGCCCTGACTG
CCATTCAAaATTTCCTGACCGAGTCACTTAAACACTTAGACAAAATGTACCCATCCGGGAATTCTCTCTC
CGTTTCTTCATCTCAAGGACTTCAGGATACTAAACCCAAAGATCTAGGAAACGATCTGAAAAAGTGAGGT
TGGCTTAAAAAAGGCTCCGGTTTGAACAATTCGCAGCCTTCCAACCCTGCCTCTTCCTCAGGTGTCAATT
ATAATTCCCAGATGTATCCAACCAATAGTTCATCCTCAATAAGACATTCCTGGTTTTATAATTTACCCGT
CTAAATATATACCTTCTGACATATCAATCTGGGTAACCAGTCAGCATGGATTGGACACTCTTCTGCTTAC
ATCAGAGAAGGATCAAGATTTCGTTGTGAgagttaatatttattttgttctaaacATTTAGTGTAAAATT
CTACCAGAGAAATTTCGTTGAGTGTTCAATTCATTCCATTGGTTCTCATGTAAAATATTAGATTCATTAG
TAtgtgtatgtacaattgtatgAATTTCTGAAAAAGAGTCACAGATttgttttttctatttatttttgta
tacaGAATACGAGTATATCTGCATTCTTAGAGTCACCTTGATTAGATGAAGGGTTCTGAGCATCTGAGAG
GAAAAGGTATAAAATTtggctgaatatttttttccattgattACAATGAATTTCTCTGACTGTGGTAAAT
AAATGAGtcagaatgatttttttttttttagtatttggCCTTGTCAAGGTCACGCGGGTTCTAAGAGCAA
AACTGTATGTTTGTTATATtgaaaatagaatattataaaaacaaacacttgagggatttttttctccaac
aaaaTTGACTTGTTACTAATGTTACTGTTCTATCAAGCTTGCTATTCTGAAATAGTGAGTAATAAAAGTA
CCTCGGATTGAGTTTTCTGTATTTGTTATACGTCTCTTACAAAATTATAAATGTCTTTCACATGAATTCG
CCATATTAGAATTTAGTTGAActtgaattaataataatttaataaccaACAGATCTAAGATGTGACCTCT
ACTTCCTTTTTTCTGTGAGTGATTCTTCCTGCTGCAGATCTGTTAGTCCTTTTCTTAATATCGCCGTAAT
GAGTACAATACATGTATGAAAGGGTTGGAATGAGTAGGCATAGTTGATCACCATAACTTTTGAGTCTTTT
GAATTGTTATTTGCTTTTACTCTCTTATTTACTCTCAAGTTTTAAATGTCGATTTTTATCACTCACAACT
CACACTCTTCTGTCTAcctaaaattcaaattaatgattggtaaaatttccaaagtattatatttattatt
gtttttaattttggaTAGTACCTTAAACTGAGGGACACCCATGTTAAGTCAGTAGAAgtaatgttttaaa
aaattaatgagtATGTTTCTTGTAATTAAATGTGTGCCATAGAAATATTATAGATATGTAAAAATTAAAG
TTTAGTAGCCATATTTCACtgtgaaaaatgttgaaaatatcaCATTTATATAATTGtttgagtaaaaata
aaacctgGGGGGTCCAAGTCGTTAAGTAGTAGGCAGTTTACTGATAGCCCAAATAGACTTTAAGATAGCC
CAATTCAGTTCTAAACATACATATCACTATTTTTCTCAACATTCTAAGTAACTCTCTTTCTTAATATTAT
CTATATCATTTATTGTTTAAGTACTAACAGAGAGACAGAAACAACCTTTATAGTCTAATGAGTATTACAC
CAGCCTAGAGCATTCTCTGCgatgataaaatatttaattaggaaGTAGGAACTGCGgagaaatttataat
aataaacataactATAAATCAGAGGAAGTCTTTTACCAGTCGATTTTTATTCTTAGTCTACTTTAAAATT
TCTtcagttcttctttttttatttaaatattgtaATATCTTTATATTTCAATGAAGTGGAATTTTTGAAT
ctccaaatacataggtataatacagTCAAACGttgatttgtttttcattttattttgtgcCATAAGAGGT
TAAGAGTAAAGCCTCAGAGAACGATActattgatgaaaataataattacctatgtcctcttcttttttct
ctcttctctacttTTTATTGAAATGTCAAAACGGGTTTtacttaaataaaaagaataattttaaaataaa
taataaaaatcatcttTTATTTTACTCAATTTTAGtgccaattttttatttatttattaatcattgtctc
attttttacatttattttgtgtaatgtaaaaaaggatttttgatttttattttgattttgagattAAATA
AAACGTGATACAATATAtagattttataattaattataagTTTACATTGATGAAAGTGTCTACCTTCTTT
TTGACCGATCAAATTAAAAATCACGCGTGTACCTCAAATGTATTTCAAGTACCTCTACTTCTCAGTCTTC
AAATTCTCCAAACGATCTCAAGTCTTATCTATCTTTTGGATGTCCTTCTCATAATGAACATTTGATTACA
AAGGCCACTACACTTCAATGTgtcttaaaaatcttaaaatacgAATATTAACGATATCGTCCGTCCCTCT
ATGGATcttattagaaattaaaaatcaaaagacTTTGTTACTAATCTCAATATCTTGTCTTGAATCAATG
TAAACTCTCAATTCGGTGTTGTAATTGTAAAATATTCCAGTGTTGTACATGttataattacattatttta
tctccttcattttctgatATCAGATGTTGTCACCAAAGGATGAAagtttctttcatattttgtcTCGTTC
AAGttcataatttttctttttgcaatagtacctacacattgaatttattttgtacctagagtacctagtt
TAAATCAGTATATTGATCCGAAACCGTTCATTTGTATTTGGCAAAGAATAAAACCTGGGACCTGTTCATT
CATATACTTTGCAGTTTCAAAATAAATCCTTTTCTTAAATTTAAGGCACGTGAATTTTCACTggtacaaa
agaaagaaaatttatatGTACTGTCAAAGGATAAATTAACATTGGGCTCTCACTCATCTAGCATTACCCA
TGTTTGTATTATGCTACTGCCAAAGAGTGTTCCTAAAAGATCTACAATCTAATGTTAAGTGTACAGAATT
ACTAATCAAAATCTGAAATTAGGGTTCCCATT
>rna-XM_026820966.1 gene=LOC103505433 CDS=500-2164
TAGTGCCATTTTTTACTGTTATTACCAATTTTAAAATCTCTTATTCATTGTGTCGCTTTTTACTAAAATC
GTTACGTTTCTCGGCCGTTTTGCAAATTTTCGTTCGGTAACTTTTCGTGCATAGAATTTGAACacattga
aattattattttgaatgaaaCGCGTTATGAAATTACAGGACGGCTATAACATAAagtatttataaaaatg
aaatacctacctagatgtggATGTGAGTAGAAAACAGGTTAGCTGGCAGTAGCTCTACACACTACACAAG
ATCGAGAAGAGAGGAACGTTGTGGCTTGCACAGACTCAATATTCTCATCTGAACATATAAGATCTTTTTG
AACATTGGAGCGAAGACAATTCCATACTAACTATTGCAAATATATTATAACcgccaacaaacaaacaaac
ctaaaACACACAATATAAACGAATTTCTCATTAGGAGACTTGAATTTTTTAACGAAAATCCCGTTATCCA
CTTCAAACTATGGAAGATTCTGACATGAATGAGTTGGATGACATTCAAACCAATCATAGGGACGAAAGAC
TTTTGAATGATGtcataaacaacaataacacaGCCAATGCCGTCACCAACGATCTAAAAAGTCTGAAAGG
TACAGAGTCACCTACACCTGATGATACGGATGGGGATGCTTTGTCACCAAGAAAGCATCATATGTTGAAC
AATCATCATAACAACAATGATGTATCATTTGTTCTAATAGTGGAGGACCAGGCAGGAGAGGATTTACATT
CAGGAGACGAAGAGGACCGGCTGACTGGTCATGGAACGATCGCATCCATGGGCTCTGGAGGCGGTGGAgg
ctcctcccctttctccccgtcccatcatcaccaccaccaccatcatcaccggAATACCACGCCCACCAAC
ACTGGGACCAGTGGTGGCAACATGGCCCCTCACCACCAAACCGATTTCCAACCTCCATACTTCCCACCGC
CATTTCCTCCGAcacatcatcatcaacatcatcaaaCATCTAGTGCAGGATCTCCAGCCACGATGGAATA
TCTCAATGACCCTTACTCCCAGACGCTCAATTCACTGCACCAGAGTGCAGCCCAGGCGGCAGCTCACCAT
TACAATCAGCTGACAGCAGCTGCCGTCACTGTGGGGCAGAGGCATGATGTGCGGCGCTCAGAGTCCGAAT
CTATTCATgtgagcAACATGTACACGTATGAAAGCAATAGAAGGAGTGAATACGGGGTCCGAAGGTCGGA
CGTGTTAGTACATCCCAGTATTGACGACCCTCTAGCTTTACACAACGCGCTGTCTTCTGTAGTCGATGAT
GGACAGGGCACCAATGTAGATGAAAACTCAGCCTTTATTGGTGATTTACCATTGTTAAAAAGCAACGGTA
TCCACTCCGAATCAGACAAAGACGATGATGTTCTACTTTCAGGAGTTTCAGCCCCTAGTGATGTGTTCTG
CAGTGTCCCGGGGAGGTTATCTTTACTCAGCTCAACATCCAAGTACAAAGTCACCGTAGGCGAAGTCCAA
AGACGTCTGTCACCACCAGAGTGTCTCAACGCATCCCTTCTGGGAGGAGTTCTTAGAAGagcCAAATCTA
AAAACGGAGGGAGACTTCTTAGAGAAAAGCTAGAAAAAATTGGACTGAATCTTCCTGCGGGAAGACGGAA
GGCTGCAAATGTTACCTTACTTACATCTTTAGTCGAAGGTGAAGCCATTCACTTAGCGAGAGATTTCGGA
TACGTGTGTGAAACCGAATTCCCCGCTAGACAAGTAGCCGAATATCTGAGTAGACAGCATACTTCCGACC
CCACGGAATCTTACCGACGAAAAGAACTGATACATGCCACCAAGCAAGTCACGAAGGAGCTGATGGATCT
TCTAAATCAAGATCGATCTCCCCTGTGTAATACCAGACCTCAACATATCCTGGATCCAAGCATTCAACGT
CATCTTACCCACTTCTCTCTCATATCTCACGGGTTCGGAAGTCCTGCCATTGTAGCTGCCCTGACTGCCA
TTCAAaATTTCCTGACCGAGTCACTTAAACACTTAGACAAAATGTACCCATCCGGGAATTCTCTCTCCGT
TTCTTCATCTCAAGGACTTCAGGATACTAAACCCAAAGATCTAGGAAACGATCTGAAAAAGTGAGGTTGG
CTTAAAAAAGGCTCCGGTTTGAACAATTCGCAGCCTTCCAACCCTGCCTCTTCCTCAGGTGTCAATTATA
ATTCCCAGATGTATCCAACCAATAGTTCATCCTCAATAAGACATTCCTGGTTTTATAATTTACCCGTCTA
AATATATACCTTCTGACATATCAATCTGGGTAACCAGTCAGCATGGATTGGACACTCTTCTGCTTACATC
AGAGAAGGATCAAGATTTCGTTGTGAgagttaatatttattttgttctaaacATTTAGTGTAAAATTCTA
CCAGAGAAATTTCGTTGAGTGTTCAATTCATTCCATTGGTTCTCATGTAAAATATTAGATTCATTAGTAt
gtgtatgtacaattgtatgAATTTCTGAAAAAGAGTCACAGATttgttttttctatttatttttgtatac
aGAATACGAGTATATCTGCATTCTTAGAGTCACCTTGATTAGATGAAGGGTTCTGAGCATCTGAGAGGAA
AAGGTATAAAATTtggctgaatatttttttccattgattACAATGAATTTCTCTGACTGTGGTAAATAAA
TGAGtcagaatgatttttttttttttagtatttggCCTTGTCAAGGTCACGCGGGTTCTAAGAGCAAAAC
TGTATGTTTGTTATATtgaaaatagaatattataaaaacaaacacttgagggatttttttctccaacaaa
aTTGACTTGTTACTAATGTTACTGTTCTATCAAGCTTGCTATTCTGAAATAGTGAGTAATAAAAGTACCT
CGGATTGAGTTTTCTGTATTTGTTATACGTCTCTTACAAAATTATAAATGTCTTTCACATGAATTCGCCA
TATTAGAATTTAGTTGAActtgaattaataataatttaataaccaACAGATCTAAGATGTGACCTCTACT
TCCTTTTTTCTGTGAGTGATTCTTCCTGCTGCAGATCTGTTAGTCCTTTTCTTAATATCGCCGTAATGAG
TACAATACATGTATGAAAGGGTTGGAATGAGTAGGCATAGTTGATCACCATAACTTTTGAGTCTTTTGAA
TTGTTATTTGCTTTTACTCTCTTATTTACTCTCAAGTTTTAAATGTCGATTTTTATCACTCACAACTCAC
ACTCTTCTGTCTAcctaaaattcaaattaatgattggtaaaatttccaaagtattatatttattattgtt
tttaattttggaTAGTACCTTAAACTGAGGGACACCCATGTTAAGTCAGTAGAAgtaatgttttaaaaaa
ttaatgagtATGTTTCTTGTAATTAAATGTGTGCCATAGAAATATTATAGATATGTAAAAATTAAAGTTT
AGTAGCCATATTTCACtgtgaaaaatgttgaaaatatcaCATTTATATAATTGtttgagtaaaaataaaa
cctgGGGGGTCCAAGTCGTTAAGTAGTAGGCAGTTTACTGATAGCCCAAATAGACTTTAAGATAGCCCAA
TTCAGTTCTAAACATACATATCACTATTTTTCTCAACATTCTAAGTAACTCTCTTTCTTAATATTATCTA
TATCATTTATTGTTTAAGTACTAACAGAGAGACAGAAACAACCTTTATAGTCTAATGAGTATTACACCAG
CCTAGAGCATTCTCTGCgatgataaaatatttaattaggaaGTAGGAACTGCGgagaaatttataataat
aaacataactATAAATCAGAGGAAGTCTTTTACCAGTCGATTTTTATTCTTAGTCTACTTTAAAATTTCT
tcagttcttctttttttatttaaatattgtaATATCTTTATATTTCAATGAAGTGGAATTTTTGAATctc
caaatacataggtataatacagTCAAACGttgatttgtttttcattttattttgtgcCATAAGAGGTTAA
GAGTAAAGCCTCAGAGAACGATActattgatgaaaataataattacctatgtcctcttcttttttctctc
ttctctacttTTTATTGAAATGTCAAAACGGGTTTtacttaaataaaaagaataattttaaaataaataa
taaaaatcatcttTTATTTTACTCAATTTTAGtgccaattttttatttatttattaatcattgtctcatt
ttttacatttattttgtgtaatgtaaaaaaggatttttgatttttattttgattttgagattAAATAAAA
CGTGATACAATATAtagattttataattaattataagTTTACATTGATGAAAGTGTCTACCTTCTTTTTG
ACCGATCAAATTAAAAATCACGCGTGTACCTCAAATGTATTTCAAGTACCTCTACTTCTCAGTCTTCAAA
TTCTCCAAACGATCTCAAGTCTTATCTATCTTTTGGATGTCCTTCTCATAATGAACATTTGATTACAAAG
GCCACTACACTTCAATGTgtcttaaaaatcttaaaatacgAATATTAACGATATCGTCCGTCCCTCTATG
GATcttattagaaattaaaaatcaaaagacTTTGTTACTAATCTCAATATCTTGTCTTGAATCAATGTAA
ACTCTCAATTCGGTGTTGTAATTGTAAAATATTCCAGTGTTGTACATGttataattacattattttatct
ccttcattttctgatATCAGATGTTGTCACCAAAGGATGAAagtttctttcatattttgtcTCGTTCAAG
ttcataatttttctttttgcaatagtacctacacattgaatttattttgtacctagagtacctagttTAA
ATCAGTATATTGATCCGAAACCGTTCATTTGTATTTGGCAAAGAATAAAACCTGGGACCTGTTCATTCAT
ATACTTTGCAGTTTCAAAATAAATCCTTTTCTTAAATTTAAGGCACGTGAATTTTCACTggtacaaaaga
aagaaaatttatatGTACTGTCAAAGGATAAATTAACATTGGGCTCTCACTCATCTAGCATTACCCATGT
TTGTATTATGCTACTGCCAAAGAGTGTTCCTAAAAGATCTACAATCTAATGTTAAGTGTACAGAATTACT
AATCAAAATCTGAAATTAGGGTTCCCATT
>rna-XM_026821002.1 gene=LOC103505433 CDS=498-2111
GTGCCATTTTTTACTGTTATTACCAATTTTAAAATCTCTTATTCATTGTGTCGCTTTTTACTAAAATCGT
TACGTTTCTCGGCCGTTTTGCAAATTTTCGTTCGGTAACTTTTCGTGCATAGAATTTGAACacattgaaa
ttattattttgaatgaaaCGCGTTATGAAATTACAGGACGGCTATAACATAAagtatttataaaaatgaa
atacctacctagatgtggATGTGAGTAGAAAACAGGTTAGCTGGCAGTAGCTCTACACACTACACAAGAT
CGAGAAGAGAGGAACGTTGTGGCTTGCACAGACTCAATATTCTCATCTGAACATATAAGATCTTTTTGAA
CATTGGAGCGAAGACAATTCCATACTAACTATTGCAAATATATTATAACcgccaacaaacaaacaaacct
aaaACACACAATATAAACGAATTTCTCATTAGGAGACTTGAATTTTTTAACGAAAATCCCGTTATCCACT
TCAAACTATGGAAGATTCTGACATGAATGAGTTGGATGACATTCAAACCAATCATAGGGACGAAAGACTT
TTGAATGATGtcataaacaacaataacacaGCCAATGCCGTCACCAACGATCTAAAAAGTCTGAAAGGTA
CAGAGTCACCTACACCTGATGATACGGATGGGGATGCTTTGTCACCAAGAAAGCATCATATGTTGAACAA
TCATCATAACAACAATGATGTATCATTTGTTCTAATAGTGGAGGACCAGGCAGGAGAGGATTTACATTCA
GGAGACGAAGAGGACCGGCTGACTGGTCATGGAACGATCGCATCCATGGGCTCTGGAGGCGGTGGAggct
cctcccctttctccccgtcccatcatcaccaccaccaccatcatcaccggAATACCACGCCCACCAACAC
TGGGACCAGTGGTGGCAACATGGCCCCTCACCACCAAACCGATTTCCAACCTCCATACTTCCCACCGCCA
TTTCCTCCGAcacatcatcatcaacatcatcaaaCATCTAGTGCAGGATCTCCAGCCACGATGGAATATC
TCAATGACCCTTACTCCCAGACGCTCAATTCACTGCACCAGAGTGCAGCCCAGGCGGCAGCTCACCATTA
CAATCAGCTGACAGCAGCTGCCGTCACTGTGGGGCAGAGGCATGATGTGCGGCGCTCAGAGTCCGAATCT
ATTCATgtgagcAACATGTACACGTATGAAAGCAATAGAAGGAGTGAATACGGGGTCCGAAGGTCGGACG
TGTTAGTACATCCCAGTATTGACGACCCTCTAGCTTTACACAACGCGCTGTCTTCTGTAGTCGATGATGG
ACAGGGCACCAATGTAGATGAAAACTCAGCCTTTATTGGTGATTTACCATTGTTAAAAAGAGTTTCAGCC
CCTAGTGATGTGTTCTGCAGTGTCCCGGGGAGGTTATCTTTACTCAGCTCAACATCCAAGTACAAAGTCA
CCGTAGGCGAAGTCCAAAGACGTCTGTCACCACCAGAGTGTCTCAACGCATCCCTTCTGGGAGGAGTTCT
TAGAAGagcCAAATCTAAAAACGGAGGGAGACTTCTTAGAGAAAAGCTAGAAAAAATTGGACTGAATCTT
CCTGCGGGAAGACGGAAGGCTGCAAATGTTACCTTACTTACATCTTTAGTCGAAGGTGAAGCCATTCACT
TAGCGAGAGATTTCGGATACGTGTGTGAAACCGAATTCCCCGCTAGACAAGTAGCCGAATATCTGAGTAG
ACAGCATACTTCCGACCCCACGGAATCTTACCGACGAAAAGAACTGATACATGCCACCAAGCAAGTCACG
AAGGAGCTGATGGATCTTCTAAATCAAGATCGATCTCCCCTGTGTAATACCAGACCTCAACATATCCTGG
ATCCAAGCATTCAACGTCATCTTACCCACTTCTCTCTCATATCTCACGGGTTCGGAAGTCCTGCCATTGT
AGCTGCCCTGACTGCCATTCAAaATTTCCTGACCGAGTCACTTAAACACTTAGACAAAATGTACCCATCC
GGGAATTCTCTCTCCGTTTCTTCATCTCAAGGACTTCAGGATACTAAACCCAAAGATCTAGGAAACGATC
TGAAAAAGTGAGGTTGGCTTAAAAAAGGCTCCGGTTTGAACAATTCGCAGCCTTCCAACCCTGCCTCTTC
CTCAGGTGTCAATTATAATTCCCAGATGTATCCAACCAATAGTTCATCCTCAATAAGACATTCCTGGTTT
TATAATTTACCCGTCTAAATATATACCTTCTGACATATCAATCTGGGTAACCAGTCAGCATGGATTGGAC
ACTCTTCTGCTTACATCAGAGAAGGATCAAGATTTCGTTGTGAgagttaatatttattttgttctaaacA
TTTAGTGTAAAATTCTACCAGAGAAATTTCGTTGAGTGTTCAATTCATTCCATTGGTTCTCATGTAAAAT
ATTAGATTCATTAGTAtgtgtatgtacaattgtatgAATTTCTGAAAAAGAGTCACAGATttgttttttc
tatttatttttgtatacaGAATACGAGTATATCTGCATTCTTAGAGTCACCTTGATTAGATGAAGGGTTC
TGAGCATCTGAGAGGAAAAGGTATAAAATTtggctgaatatttttttccattgattACAATGAATTTCTC
TGACTGTGGTAAATAAATGAGtcagaatgatttttttttttttagtatttggCCTTGTCAAGGTCACGCG
GGTTCTAAGAGCAAAACTGTATGTTTGTTATATtgaaaatagaatattataaaaacaaacacttgaggga
tttttttctccaacaaaaTTGACTTGTTACTAATGTTACTGTTCTATCAAGCTTGCTATTCTGAAATAGT
GAGTAATAAAAGTACCTCGGATTGAGTTTTCTGTATTTGTTATACGTCTCTTACAAAATTATAAATGTCT
TTCACATGAATTCGCCATATTAGAATTTAGTTGAActtgaattaataataatttaataaccaACAGATCT
AAGATGTGACCTCTACTTCCTTTTTTCTGTGAGTGATTCTTCCTGCTGCAGATCTGTTAGTCCTTTTCTT
AATATCGCCGTAATGAGTACAATACATGTATGAAAGGGTTGGAATGAGTAGGCATAGTTGATCACCATAA
CTTTTGAGTCTTTTGAATTGTTATTTGCTTTTACTCTCTTATTTACTCTCAAGTTTTAAATGTCGATTTT
TATCACTCACAACTCACACTCTTCTGTCTAcctaaaattcaaattaatgattggtaaaatttccaaagta
ttatatttattattgtttttaattttggaTAGTACCTTAAACTGAGGGACACCCATGTTAAGTCAGTAGA
AgtaatgttttaaaaaattaatgagtATGTTTCTTGTAATTAAATGTGTGCCATAGAAATATTATAGATA
TGTAAAAATTAAAGTTTAGTAGCCATATTTCACtgtgaaaaatgttgaaaatatcaCATTTATATAATTG
tttgagtaaaaataaaacctgGGGGGTCCAAGTCGTTAAGTAGTAGGCAGTTTACTGATAGCCCAAATAG
ACTTTAAGATAGCCCAATTCAGTTCTAAACATACATATCACTATTTTTCTCAACATTCTAAGTAACTCTC
TTTCTTAATATTATCTATATCATTTATTGTTTAAGTACTAACAGAGAGACAGAAACAACCTTTATAGTCT
AATGAGTATTACACCAGCCTAGAGCATTCTCTGCgatgataaaatatttaattaggaaGTAGGAACTGCG
gagaaatttataataataaacataactATAAATCAGAGGAAGTCTTTTACCAGTCGATTTTTATTCTTAG
TCTACTTTAAAATTTCTtcagttcttctttttttatttaaatattgtaATATCTTTATATTTCAATGAAG
TGGAATTTTTGAATctccaaatacataggtataatacagTCAAACGttgatttgtttttcattttatttt
gtgcCATAAGAGGTTAAGAGTAAAGCCTCAGAGAACGATActattgatgaaaataataattacctatgtc
ctcttcttttttctctcttctctacttTTTATTGAAATGTCAAAACGGGTTTtacttaaataaaaagaat
aattttaaaataaataataaaaatcatcttTTATTTTACTCAATTTTAGtgccaattttttatttattta
ttaatcattgtctcattttttacatttattttgtgtaatgtaaaaaaggatttttgatttttattttgat
tttgagattAAATAAAACGTGATACAATATAtagattttataattaattataagTTTACATTGATGAAAG
TGTCTACCTTCTTTTTGACCGATCAAATTAAAAATCACGCGTGTACCTCAAATGTATTTCAAGTACCTCT
ACTTCTCAGTCTTCAAATTCTCCAAACGATCTCAAGTCTTATCTATCTTTTGGATGTCCTTCTCATAATG
AACATTTGATTACAAAGGCCACTACACTTCAATGTgtcttaaaaatcttaaaatacgAATATTAACGATA
TCGTCCGTCCCTCTATGGATcttattagaaattaaaaatcaaaagacTTTGTTACTAATCTCAATATCTT
GTCTTGAATCAATGTAAACTCTCAATTCGGTGTTGTAATTGTAAAATATTCCAGTGTTGTACATGttata
attacattattttatctccttcattttctgatATCAGATGTTGTCACCAAAGGATGAAagtttctttcat
attttgtcTCGTTCAAGttcataatttttctttttgcaatagtacctacacattgaatttattttgtacc
tagagtacctagttTAAATCAGTATATTGATCCGAAACCGTTCATTTGTATTTGGCAAAGAATAAAACCT
GGGACCTGTTCATTCATATACTTTGCAGTTTCAAAATAAATCCTTTTCTTAAATTTAAGGCACGTGAATT
TTCACTggtacaaaagaaagaaaatttatatGTACTGTCAAAGGATAAATTAACATTGGGCTCTCACTCA
TCTAGCATTACCCATGTTTGTATTATGCTACTGCCAAAGAGTGTTCCTAAAAGATCTACAATCTAATGTT
AAGTGTACAGAATTACTAATCAAAATCTGAAATTAGGGTTCCCATT
>MSTRG.37.4 gene=gene-LOC103505433
CACCCATCAGTTCATTGTAGATCTCTCGTCACCTTACTATAAAGGCACCAATGTAGATGAAAACTCAGCC
TTTATTGGTGATTTACCATTGTTAAAAAGAGTTTCAGCCCCTAGTGATGTGTTCTGCAGTGTCCCGGGGA
GGTTATCTTTACTCAGCTCAACATCCAAGTACAAAGTCACCGTAGGCGAAGTCCAAAGACGTCTGTCACC
ACCAGAGTGTCTCAACGCATCCCTTCTGGGAGGAGTTCTTAGAAGagcCAAATCTAAAAACGGAGGGAGA
CTTCTTAGAGAAAAGCTAGAAAAAATTGGACTGAATCTTCCTGCGGGAAGACGGAAGGCTGCAAATGTTA
CCTTACTTACATCTTTAGTCGAAGGTGAAGCCATTCACTTAGCGAGAGATTTCGGATACGTGTGTGAAAC
CGAATTCCCCGCTAGACAAGTAGCCGAATATCTGAGTAGACAGCATACTTCCGACCCCACGGAATCTTAC
CGACGAAAAGAACTGATACATGCCACCAAGCAAGTCACGAAGGAGCTGATGGATCTTCTAAATCAAGATC
GATCTCCCCTGTGTAATACCAGACCTCAACATATCCTGGATCCAAGCATTCAACGTCATCTTACCCACTT
CTCTCTCATATCTCACGGGTTCGGAAGTCCTGCCATTGTAGCTGCCCTGACTGCCATTCAAaATTTCCTG
ACCGAGTCACTTAAACACTTAGACAAAATGTACCCATCCGGGAATTCTCTCTCCGTTTCTTCATCTCAAG
GACTTCAGGATACTAAACCCAAAGATCTAGGAAACGATCTGAAAAAGTGAGGTTGGCTTAAAAAAGGCTC
CGGTTTGAACAATTCGCAGCCTTCCAACCCTGCCTCTTCCTCAGGTGTCAATTATAATTCCCAGATGTAT
CCAACCAATAGTTCATCCTCAATAAGACATTCCTGGTTTTATAATTTACCCGTCTAAATATATACCTTCT
GACATATCAATCTGGGTAACCAGTCAGCATGGATTGGACACTCTTCTGCTTACATCAGAGAAGGATCAAG
ATTTCGTTGTGAgagttaatatttattttgttctaaacATTTAGTGTAAAATTCTACCAGAGAAATTTCG
TTGAGTGTTCAATTCATTCCATTGGTTCTCATGTAAAATATTAGATTCATTAGTAtgtgtatgtacaatt
gtatgAATTTCTGAAAAAGAGTCACAGATttgttttttctatttatttttgtatacaGAATACGAGTATA
TCTGCATTCTTAGAGTCACCTTGATTAGATGAAGGGTTCTGAGCATCTGAGAGGAAAAGGTATAAAATTt
ggctgaatatttttttccattgattACAATGAATTTCTCTGACTGTGGTAAATAAATGAGtcagaatgat
ttttttttttttagtatttggCCTTGTCAAGGTCACGCGGGTTCTAAGAGCAAAACTGTATGTTTGTTAT
ATtgaaaatagaatattataaaaacaaacacttgagggatttttttctccaacaaaaTTGACTTGTTACT
AATGTTACTGTTCTATCAAGCTTGCTATTCTGAAATAGTGAGTAATAAAAGTACCTCGGATTGAGTTTTC
TGTATTTGTTATACGTCTCTTACAAAATTATAAATGTCTTTCACATGAATTCGCCATATTAGAATTTAGT
TGAActtgaattaataataatttaataaccaACAGATCTAAGATGTGACCTCTACTTCCTTTTTTCTGTG
AGTGATTCTTCCTGCTGCAGATCTGTTAGTCCTTTTCTTAATATCGCCGTAATGAGTACAATACATGTAT
GAAAGGGTTGGAATGAGTAGGCATAGTTGATCACCATAACTTTTGAGTCTTTTGAATTGTTATTTGCTTT
TACTCTCTTATTTACTCTCAAGTTTTAAATGTCGATTTTTATCACTCACAACTCACACTCTTCTGTCTAc
ctaaaattcaaattaatgattggtaaaatttccaaagtattatatttattattgtttttaattttggaTA
GTACCTTAAACTGAGGGACACCCATGTTAAGTCAGTAGAAgtaatgttttaaaaaattaatgagtATGTT
TCTTGTAATTAAATGTGTGCCATAGAAATATTATAGATATGTAAAAATTAAAGTTTAGTAGCCATATTTC
ACtgtgaaaaatgttgaaaatatcaCATTTATATAATTGtttgagtaaaaataaaacctgGGGGGTCCAA
GTCGTTAAGTAGTAGGCAGTTTACTGATAGCCCAAATAGACTTTAAGATAGCCCAATTCAGTTCTAAACA
TACATATCACTATTTTTCTCAACATTCTAAGTAACTCTCTTTCTTAATATTATCTATATCATTTATTGTT
TAAGTACTAACAGAGAGACAGAAACAACCTTTATAGTCTAATGAGTATTACACCAGCCTAGAGCATTCTC
TGCgatgataaaatatttaattaggaaGTAGGAACTGCGgagaaatttataataataaacataactATAA
ATCAGAGGAAGTCTTTTACCAGTCGATTTTTATTCTTAGTCTACTTTAAAATTTCTtcagttcttctttt
tttatttaaatattgtaATATCTTTATATTTCAATGAAGTGGAATTTTTGAATctccaaatacataggta
taatacagTCAAACGttgatttgtttttcattttattttgtgcCATAAGAGGTTAAGAGTAAAGCCTCAG
AGAACGATActattgatgaaaataataattacctatgtcctcttcttttttctctcttctctacttTTTA
TTGAAATGTCAAAACGGGTTTtacttaaataaaaagaataattttaaaataaataataaaaatcatcttT
TATTTTACTCAATTTTAGtgccaattttttatttatttattaatcattgtctcattttttacatttattt
tgtgtaatgtaaaaaaggatttttgatttttattttgattttgagattAAATAAAACGTGATACAATATA
tagattttataattaattataagTTTACATTGATGAAAGTGTCTACCTTCTTTTTGACCGATCAAATTAA
AAATCACGCGTGTACCTCAAATGTATTTCAAGTACCTCTACTTCTCAGTCTTCAAATTCTCCAAACGATC
TCAAGTCTTATCTATCTTTTGGATGTCCTTCTCATAATGAACATTTGATTACAAAGGCCACTACACTTCA
ATGTgtcttaaaaatcttaaaatacgAAtattagaaattaaaaatcaaaagacTTTGTTACTAATCTCAA
TATCTTGTCTTGAATCAATGTAAACTCTCAATTCGGTGTTGTAATTGTAAAATATTCCAGTGTTGTACAT
GttataattacattattttatctccttcattttctgatATCAGATGTTGTCACCAAAGGATGAAagtttc
tttcatattttgtcTCGTTCAAGttcataatttttctttttgcaatagtacctacacattgaatttattt
tgtacctagagtacctagttTAAATCAGTATATTGATCCGAAACCGTTCATTTGTATTTGGCAAAGAATA
AAACCTGGGACCTGTTCATTCATATACTTTGCAGTTTCAAAATAAATCCTTTTCTTAAATTTAAGGCACG
TGAATTTTCACTggtacaaaagaaagaaaatttatatGTACTGTCAAAGGATAAATTAACATTGGGCTCT
CACTCATCTAGCATTACCCATGTTTGTATTATGCTACTGCCAAAGAGTGTTCCTAAAAGATCTACAATCT
AATGTTAAGTGTACAGAATTACTAATCAAAATCTGAAATTAGGGTTCCCATTTAAATATACTCCAATCCT
TCATAACAGGTATAGCTAAGTGTAGAGAGCACCtccctactttttactttcctcatttctacaataataa
attacgtTCCCTTCTTTCCCCATTCTCATTTAGAATCTCTTGCCATTATTttaaatgttattattatatt
gttttttcaaatttttaatcaataataattgtatttaattactttctcttgtaattattttttataaata
aaaaatagaacattattatcatcattattattataaaatacaac
>MSTRG.37.6 gene=gene-LOC103505433
aaaatgtcctCCCCCTTTGAGTGACCGTGTGAACGCGTCCTAATCTATATCGATTCAAATAATCGATAGA
ATGGCggggaaattcaaattttcattttgtaaacaaattagatagcaaagggaaaaaaatatgcaaaaaa
ttggaaaatttggtgACTTTCAATTCTTATTTCTAGTAGAAAAGTTCAGAAAATTATTCTCATTTTGGAG
TTCcccatatttttgttttgaaattggGTTAGAAAgttttaaacaaaatacagtTGCAAAAACAAAGTTA
CTATGCTAGCCAAACATTTAGCCCGTCAAAAGAAATGCAAAATTGAAGCCCGTAGGCCTGGTCTATCTGT
GTTACTATGCAGTCCCAGACAGGGCACCAATGTAGATGAAAACTCAGCCTTTATTGGTGATTTACCATTG
TTAAAAAGAGTTTCAGCCCCTAGTGATGTGTTCTGCAGTGTCCCGGGGAGGTTATCTTTACTCAGCTCAA
CATCCAAGTACAAAGTCACCGTAGGCGAAGTCCAAAGACGTCTGTCACCACCAGAGTGTCTCAACGCATC
CCTTCTGGGAGGAGTTCTTAGAAGagcCAAATCTAAAAACGGAGGGAGACTTCTTAGAGAAAAGCTAGAA
AAAATTGGACTGAATCTTCCTGCGGGAAGACGGAAGGCTGCAAATGTTACCTTACTTACATCTTTAGTCG
AAGGTGAAGCCATTCACTTAGCGAGAGATTTCGGATACGTGTGTGAAACCGAATTCCCCGCTAGACAAGT
AGCCGAATATCTGAGTAGACAGCATACTTCCGACCCCACGGAATCTTACCGACGAAAAGAACTGATACAT
GCCACCAAGCAAGTCACGAAGGAGCTGATGGATCTTCTAAATCAAGATCGATCTCCCCTGTGTAATACCA
GACCTCAACATATCCTGGATCCAAGCATTCAACGTCATCTTACCCACTTCTCTCTCATATCTCACGGGTT
CGGAAGTCCTGCCATTGTAGCTGCCCTGACTGCCATTCAAaATTTCCTGACCGAGTCACTTAAACACTTA
GACAAAATGTACCCATCCGGGAATTCTCTCTCCGTTTCTTCATCTCAAGGACTTCAGGATACTAAACCCA
AAGATCTAGGAAACGATCTGAAAAAGTGAGGTTGGCTTAAAAAAGGCTCCGGTTTGAACAATTCGCAGCC
TTCCAACCCTGCCTCTTCCTCAGGTGTCAATTATAATTCCCAGATGTATCCAACCAATAGTTCATCCTCA
ATAAGACATTCCTGGTTTTATAATTTACCCGTCTAAATATATACCTTCTGACATATCAATCTGGGTAACC
AGTCAGCATGGATTGGACACTCTTCTGCTTACATCAGAGAAGGATCAAGATTTCGTTGTGAgagttaata
tttattttgttctaaacATTTAGTGTAAAATTCTACCAGAGAAATTTCGTTGAGTGTTCAATTCATTCCA
TTGGTTCTCATGTAAAATATTAGATTCATTAGTAtgtgtatgtacaattgtatgAATTTCTGAAAAAGAG
TCACAGATttgttttttctatttatttttgtatacaGAATACGAGTATATCTGCATTCTTAGAGTCACCT
TGATTAGATGAAGGGTTCTGAGCATCTGAGAGGAAAAGGTATAAAATTtggctgaatatttttttccatt
gattACAATGAATTTCTCTGACTGTGGTAAATAAATGAGtcagaatgatttttttttttttagtatttgg
CCTTGTCAAGGTCACGCGGGTTCTAAGAGCAAAACTGTATGTTTGTTATATtgaaaatagaatattataa
aaacaaacacttgagggatttttttctccaacaaaaTTGACTTGTTACTAATGTTACTGTTCTATCAAGC
TTGCTATTCTGAAATAGTGAGTAATAAAAGTACCTCGGATTGAGTTTTCTGTATTTGTTATACGTCTCTT
ACAAAATTATAAATGTCTTTCACATGAATTCGCCATATTAGAATTTAGTTGAActtgaattaataataat
ttaataaccaACAGATCTAAGATGTGACCTCTACTTCCTTTTTTCTGTGAGTGATTCTTCCTGCTGCAGA
TCTGTTAGTCCTTTTCTTAATATCGCCGTAATGAGTACAATACATGTATGAAAGGGTTGGAATGAGTAGG
CATAGTTGATCACCATAACTTTTGAGTCTTTTGAATTGTTATTTGCTTTTACTCTCTTATTTACTCTCAA
GTTTTAAATGTCGATTTTTATCACTCACAACTCACACTCTTCTGTCTAcctaaaattcaaattaatgatt
ggtaaaatttccaaagtattatatttattattgtttttaattttggaTAGTACCTTAAACTGAGGGACAC
CCATGTTAAGTCAGTAGAAgtaatgttttaaaaaattaatgagtATGTTTCTTGTAATTAAATGTGTGCC
ATAGAAATATTATAGATATGTAAAAATTAAAGTTTAGTAGCCATATTTCACtgtgaaaaatgttgaaaat
atcaCATTTATATAATTGtttgagtaaaaataaaacctgGGGGGTCCAAGTCGTTAAGTAGTAGGCAGTT
TACTGATAGCCCAAATAGACTTTAAGATAGCCCAATTCAGTTCTAAACATACATATCACTATTTTTCTCA
ACATTCTAAGTAACTCTCTTTCTTAATATTATCTATATCATTTATTGTTTAAGTACTAACAGAGAGACAG
AAACAACCTTTATAGTCTAATGAGTATTACACCAGCCTAGAGCATTCTCTGCgatgataaaatatttaat
taggaaGTAGGAACTGCGgagaaatttataataataaacataactATAAATCAGAGGAAGTCTTTTACCA
GTCGATTTTTATTCTTAGTCTACTTTAAAATTTCTtcagttcttctttttttatttaaatattgtaATAT
CTTTATATTTCAATGAAGTGGAATTTTTGAATctccaaatacataggtataatacagTCAAACGttgatt
tgtttttcattttattttgtgcCATAAGAGGTTAAGAGTAAAGCCTCAGAGAACGATActattgatgaaa
ataataattacctatgtcctcttcttttttctctcttctctacttTTTATTGAAATGTCAAAACGGGTTT
tacttaaataaaaagaataattttaaaataaataataaaaatcatcttTTATTTTACTCAATTTTAGtgc
caattttttatttatttattaatcattgtctcattttttacatttattttgtgtaatgtaaaaaaggatt
tttgatttttattttgattttgagattAAATAAAACGTGATACAATATAtagattttataattaattata
agTTTACATTGATGAAAGTGTCTACCTTCTTTTTGACCGATCAAATTAAAAATCACGCGTGTACCTCAAA
TGTATTTCAAGTACCTCTACTTCTCAGTCTTCAAATTCTCCAAACGATCTCAAGTCTTATCTATCTTTTG
GATGTCCTTCTCATAATGAACATTTGATTACAAAGGCCACTACACTTCAATGTgtcttaaaaatcttaaa
atacgAAtattagaaattaaaaatcaaaagacTTTGTTACTAATCTCAATATCTTGTCTTGAATCAATGT
AAACTCTCAATTCGGTGTTGTAATTGTAAAATATTCCAGTGTTGTACATGttataattacattattttat
ctccttcattttctgatATCAGATGTTGTCACCAAAGGATGAAagtttctttcatattttgtcTCGTTCA
AGttcataatttttctttttgcaatagtacctacacattgaatttattttgtacctagagtacctagttT
AAATCAGTATATTGATCCGAAACCGTTCATTTGTATTTGGCAAAGAATAAAACCTGGGACCTGTTCATTC
ATATACTTTGCAGTTTCAAAATAAATCCTTTTCTTAAATTTAAGGCACGTGAATTTTCACTggtacaaaa
gaaagaaaatttatatGTACTGTCAAAGGATAAATTAACATTGGGCTCTCACTCATCTAGCATTACCCAT
GTTTGTATTATGCTACTGCCAAAGAGTGTTCCTAAAAGATCTACAATCTAATGTTAAGTGTACAGAATTA
CTAATCAAAATCTGAAATTAGGGTTCCCATTTAAATATACTCCAATCCTTCATAACAGGTATAGCTAAGT
GTAGAGAGCACCtccctactttttactttcctcatttctacaataataaattacgtTCCCTTCTTTCCCC
ATTCTCATTTAGAATCTCTTGCCATTATTttaaatgttattattatattgttttttcaaatttttaatca
ataataattgtatttaattactttctcttgtaattattttttataaataaaaaatagaacattattatca
tcattattattataaaataca
>MSTRG.37.5 gene=gene-LOC103505433
aaaatgtcctCCCCCTTTGAGTGACCGTGTGAACGCGTCCTAATCTATATCGATTCAAATAATCGATAGA
ATGGCggggaaattcaaattttcattttgtaaacaaattagatagcaaagggaaaaaaatatgcaaaaaa
ttggaaaatttggtgACTTTCAATTCTTATTTCTAGTAGAAAAGTTCAGAAAATTATTCTCATTTTGGAG
TTCcccatatttttgttttgaaattggGTTAGAAAgttttaaacaaaatacagtTGCAAAAACAAAGTTA
CTATGCTAGCCAAACATTTAGCCCGTCAAAAGAAATGCAAAATTGAAGCCCGTAGGCCTGGTCTATCTGT
GTTACTATGCAGTCCCAGACAGGGCACCAATGTAGATGAAAACTCAGCCTTTATTGGTGATTTACCATTG
TTAAAAAGAGTTTCAGCCCCTAGTGATGTGTTCTGCAGTGTCCCGGGGAGGTTATCTTTACTCAGCTCAA
CATCCAAGTACAAAGTCACCGTAGGCGAAGTCCAAAGACGTCTGTCACCACCAGAGTGTCTCAACGCATC
CCTTCTGGGAGGAGTTCTTAGAAGagcCAAATCTAAAAACGGAGGGAGACTTCTTAGAGAAAAGCTAGAA
AAAATTGGACTGAATCTTCCTGCGGGAAGACGGAAGGCTGCAAATGTTACCTTACTTACATCTTTAGTCG
AAGGTGAAGCCATTCACTTAGCGAGAGATTTCGGATACGTGTGTGAAACCGAATTCCCCGCTAGACAAGT
AGCCGAATATCTGAGTAGACAGCATACTTCCGACCCCACGGAATCTTACCGACGAAAAGAACTGATACAT
GCCACCAAGCAAGTCACGAAGGAGCTGATGGATCTTCTAAATCAAGATCGATCTCCCCTGTGTAATACCA
GACCTCAACATATCCTGGATCCAAGCATTCAACGTCATCTTACCCACTTCTCTCTCATATCTCACGGGTT
CGGAAGTCCTGCCATTGTAGCTGCCCTGACTGCCATTCAAaATTTCCTGACCGAGTCACTTAAACACTTA
GACAAAATGTACCCATCCGGGAATTCTCTCTCCGTTTCTTCATCTCAAGGACTTCAGGATACTAAACCCA
AAGATCTAGGAAACGATCTGAAAAAGTGAGGTTGGCTTAAAAAAGGCTCCGGTTTGAACAATTCGCAGCC
TTCCAACCCTGCCTCTTCCTCAGGTGTCAATTATAATTCCCAGATGTATCCAACCAATAGTTCATCCTCA
ATAAGACATTCCTGGTTTTATAATTTACCCGTCTAAATATATACCTTCTGACATATCAATCTGGGTAACC
AGTCAGCATGGATTGGACACTCTTCTGCTTACATCAGAGAAGGATCAAGATTTCGTTGTGAgagttaata
tttattttgttctaaacATTTAGTGTAAAATTCTACCAGAGAAATTTCGTTGAGTGTTCAATTCATTCCA
TTGGTTCTCATGTAAAATATTAGATTCATTAGTAtgtgtatgtacaattgtatgAATTTCTGAAAAAGAG
TCACAGATttgttttttctatttatttttgtatacaGAATACGAGTATATCTGCATTCTTAGAGTCACCT
TGATTAGATGAAGGGTTCTGAGCATCTGAGAGGAAAAGGTATAAAATTtggctgaatatttttttccatt
gattACAATGAATTTCTCTGACTGTGGTAAATAAATGAGtcagaatgatttttttttttttagtatttgg
CCTTGTCAAGGTCACGCGGGTTCTAAGAGCAAAACTGTATGTTTGTTATATtgaaaatagaatattataa
aaacaaacacttgagggatttttttctccaacaaaaTTGACTTGTTACTAATGTTACTGTTCTATCAAGC
TTGCTATTCTGAAATAGTGAGTAATAAAAGTACCTCGGATTGAGTTTTCTGTATTTGTTATACGTCTCTT
ACAAAATTATAAATGTCTTTCACATGAATTCGCCATATTAGAATTTAGTTGAActtgaattaataataat
ttaataaccaACAGATCTAAGATGTGACCTCTACTTCCTTTTTTCTGTGAGTGATTCTTCCTGCTGCAGA
TCTGTTAGTCCTTTTCTTAATATCGCCGTAATGAGTACAATACATGTATGAAAGGGTTGGAATGAGTAGG
CATAGTTGATCACCATAACTTTTGAGTCTTTTGAATTGTTATTTGCTTTTACTCTCTTATTTACTCTCAA
GTTTTAAATGTCGATTTTTATCACTCACAACTCACACTCTTCTGTCTAcctaaaattcaaattaatgatt
ggtaaaatttccaaagtattatatttattattgtttttaattttggaTAGTACCTTAAACTGAGGGACAC
CCATGTTAAGTCAGTAGAAgtaatgttttaaaaaattaatgagtATGTTTCTTGTAATTAAATGTGTGCC
ATAGAAATATTATAGATATGTAAAAATTAAAGTTTAGTAGCCATATTTCACtgtgaaaaatgttgaaaat
atcaCATTTATATAATTGtttgagtaaaaataaaacctgGGGGGTCCAAGTCGTTAAGTAGTAGGCAGTT
TACTGATAGCCCAAATAGACTTTAAGATAGCCCAATTCAGTTCTAAACATACATATCACTATTTTTCTCA
ACATTCTAAGTAACTCTCTTTCTTAATATTATCTATATCATTTATTGTTTAAGTACTAACAGAGAGACAG
AAACAACCTTTATAGTCTAATGAGTATTACACCAGCCTAGAGCATTCTCTGCgatgataaaatatttaat
taggaaGTAGGAACTGCGgagaaatttataataataaacataactATAAATCAGAGGAAGTCTTTTACCA
GTCGATTTTTATTCTTAGTCTACTTTAAAATTTCTtcagttcttctttttttatttaaatattgtaATAT
CTTTATATTTCAATGAAGTGGAATTTTTGAATctccaaatacataggtataatacagTCAAACGttgatt
tgtttttcattttattttgtgcCATAAGAGGTTAAGAGTAAAGCCTCAGAGAACGATActattgatgaaa
ataataattacctatgtcctcttcttttttctctcttctctacttTTTATTGAAATGTCAAAACGGGTTT
tacttaaataaaaagaataattttaaaataaataataaaaatcatcttTTATTTTACTCAATTTTAGtgc
caattttttatttatttattaatcattgtctcattttttacatttattttgtgtaatgtaaaaaaggatt
tttgatttttattttgattttgagattAAATAAAACGTGATACAATATAtagattttataattaattata
agTTTACATTGATGAAAGTGTCTACCTTCTTTTTGACCGATCAAATTAAAAATCACGCGTGTACCTCAAA
TGTATTTCAAGTACCTCTACTTCTCAGTCTTCAAATTCTCCAAACGATCTCAAGTCTTATCTATCTTTTG
GATGTCCTTCTCATAATGAACATTTGATTACAAAGGCCACTACACTTCAATGTgtcttaaaaatcttaaa
atacgAATATTAACGATATCGTCCGTCCCTCTATGGATcttattagaaattaaaaatcaaaagacTTTGT
TACTAATCTCAATATCTTGTCTTGAATCAATGTAAACTCTCAATTCGGTGTTGTAATTGTAAAATATTCC
AGTGTTGTACATGttataattacattattttatctccttcattttctgatATCAGATGTTGTCACCAAAG
GATGAAagtttctttcatattttgtcTCGTTCAAGttcataatttttctttttgcaatagtacctacaca
ttgaatttattttgtacctagagtacctagttTAAATCAGTATATTGATCCGAAACCGTTCATTTGTATT
TGGCAAAGAATAAAACCTGGGACCTGTTCATTCATATACTTTGCAGTTTCAAAATAAATCCTTTTCTTAA
ATTTAAGGCACGTGAATTTTCACTggtacaaaagaaagaaaatttatatGTACTGTCAAAGGATAAATTA
ACATTGGGCTCTCACTCATCTAGCATTACCCATGTTTGTATTATGCTACTGCCAAAGAGTGTTCCTAAAA
GATCTACAATCTAATGTTAAGTGTACAGAATTACTAATCAAAATCTGAAATTAGGGTTCCCATTTAAATA
TACTCCAATCCTTCATAACAGGTATAGCTAAGTGTAGAGAGCACCtccctactttttactttcctcattt
ctacaataataaattacgtTCCCTTCTTTCCCCATTCTCATTTAGAATCTCTTGCCATTATTttaaatgt
tattattatattgttttttcaaatttttaatcaataataattgtatttaattactttctcttgtaattat
tttttataaataaaaaatagaacattattatcatcattattattataaaatacaacaaaaaacttaaatt
tacc
>MSTRG.37.7 gene=gene-LOC103505433
tttgttttgaaattggGTTAGAAAgttttaaacaaaatacagtTGCAAAAACAAAGTTACTATGCTAGCC
AAACATTTAGCCCGTCAAAAGAAATGCAAAATTGAAGCCCGTAGGCCTGGTCTATCTGTGTTACTATGCA
GTCCCAGACAGGGCACCAATGTAGATGAAAACTCAGCCTTTATTGGTGATTTACCATTGTTAAAAAGCAA
CGGTATCCACTCCGAATCAGACAAAGACGATGATGTTCTACTTTCAGGAGTTTCAGCCCCTAGTGATGTG
TTCTGCAGTGTCCCGGGGAGGTTATCTTTACTCAGCTCAACATCCAAGTACAAAGTCACCGTAGGCGAAG
TCCAAAGACGTCTGTCACCACCAGAGTGTCTCAACGCATCCCTTCTGGGAGGAGTTCTTAGAAGagcCAA
ATCTAAAAACGGAGGGAGACTTCTTAGAGAAAAGCTAGAAAAAATTGGACTGAATCTTCCTGCGGGAAGA
CGGAAGGCTGCAAATGTTACCTTACTTACATCTTTAGTCGAAGGTGAAGCCATTCACTTAGCGAGAGATT
TCGGATACGTGTGTGAAACCGAATTCCCCGCTAGACAAGTAGCCGAATATCTGAGTAGACAGCATACTTC
CGACCCCACGGAATCTTACCGACGAAAAGAACTGATACATGCCACCAAGCAAGTCACGAAGGAGCTGATG
GATCTTCTAAATCAAGATCGATCTCCCCTGTGTAATACCAGACCTCAACATATCCTGGATCCAAGCATTC
AACGTCATCTTACCCACTTCTCTCTCATATCTCACGGGTTCGGAAGTCCTGCCATTGTAGCTGCCCTGAC
TGCCATTCAAaATTTCCTGACCGAGTCACTTAAACACTTAGACAAAATGTACCCATCCGGGAATTCTCTC
TCCGTTTCTTCATCTCAAGGACTTCAGGATACTAAACCCAAAGATCTAGGAAACGATCTGAAAAAGTGAG
GTTGGCTTAAAAAAGGCTCCGGTTTGAACAATTCGCAGCCTTCCAACCCTGCCTCTTCCTCAGGTGTCAA
TTATAATTCCCAGATGTATCCAACCAATAGTTCATCCTCAATAAGACATTCCTGGTTTTATAATTTACCC
GTCTAAATATATACCTTCTGACATATCAATCTGGGTAACCAGTCAGCATGGATTGGACACTCTTCTGCTT
ACATCAGAGAAGGATCAAGATTTCGTTGTGAgagttaatatttattttgttctaaacATTTAGTGTAAAA
TTCTACCAGAGAAATTTCGTTGAGTGTTCAATTCATTCCATTGGTTCTCATGTAAAATATTAGATTCATT
AGTAtgtgtatgtacaattgtatgAATTTCTGAAAAAGAGTCACAGATttgttttttctatttatttttg
tatacaGAATACGAGTATATCTGCATTCTTAGAGTCACCTTGATTAGATGAAGGGTTCTGAGCATCTGAG
AGGAAAAGGTATAAAATTtggctgaatatttttttccattgattACAATGAATTTCTCTGACTGTGGTAA
ATAAATGAGtcagaatgatttttttttttttagtatttggCCTTGTCAAGGTCACGCGGGTTCTAAGAGC
AAAACTGTATGTTTGTTATATtgaaaatagaatattataaaaacaaacacttgagggatttttttctcca
acaaaaTTGACTTGTTACTAATGTTACTGTTCTATCAAGCTTGCTATTCTGAAATAGTGAGTAATAAAAG
TACCTCGGATTGAGTTTTCTGTATTTGTTATACGTCTCTTACAAAATTATAAATGTCTTTCACATGAATT
CGCCATATTAGAATTTAGTTGAActtgaattaataataatttaataaccaACAGATCTAAGATGTGACCT
CTACTTCCTTTTTTCTGTGAGTGATTCTTCCTGCTGCAGATCTGTTAGTCCTTTTCTTAATATCGCCGTA
ATGAGTACAATACATGTATGAAAGGGTTGGAATGAGTAGGCATAGTTGATCACCATAACTTTTGAGTCTT
TTGAATTGTTATTTGCTTTTACTCTCTTATTTACTCTCAAGTTTTAAATGTCGATTTTTATCACTCACAA
CTCACACTCTTCTGTCTAcctaaaattcaaattaatgattggtaaaatttccaaagtattatatttatta
ttgtttttaattttggaTAGTACCTTAAACTGAGGGACACCCATGTTAAGTCAGTAGAAgtaatgtttta
aaaaattaatgagtATGTTTCTTGTAATTAAATGTGTGCCATAGAAATATTATAGATATGTAAAAATTAA
AGTTTAGTAGCCATATTTCACtgtgaaaaatgttgaaaatatcaCATTTATATAATTGtttgagtaaaaa
taaaacctgGGGGGTCCAAGTCGTTAAGTAGTAGGCAGTTTACTGATAGCCCAAATAGACTTTAAGATAG
CCCAATTCAGTTCTAAACATACATATCACTATTTTTCTCAACATTCTAAGTAACTCTCTTTCTTAATATT
ATCTATATCATTTATTGTTTAAGTACTAACAGAGAGACAGAAACAACCTTTATAGTCTAATGAGTATTAC
ACCAGCCTAGAGCATTCTCTGCgatgataaaatatttaattaggaaGTAGGAACTGCGgagaaatttata
ataataaacataactATAAATCAGAGGAAGTCTTTTACCAGTCGATTTTTATTCTTAGTCTACTTTAAAA
TTTCTtcagttcttctttttttatttaaatattgtaATATCTTTATATTTCAATGAAGTGGAATTTTTGA
ATctccaaatacataggtataatacagTCAAACGttgatttgtttttcattttattttgtgcCATAAGAG
GTTAAGAGTAAAGCCTCAGAGAACGATActattgatgaaaataataattacctatgtcctcttctttttt
ctctcttctctacttTTTATTGAAATGTCAAAACGGGTTTtacttaaataaaaagaataattttaaaata
aataataaaaatcatcttTTATTTTACTCAATTTTAGtgccaattttttatttatttattaatcattgtc
tcattttttacatttattttgtgtaatgtaaaaaaggatttttgatttttattttgattttgagattAAA
TAAAACGTGATACAATATAtagattttataattaattataagTTTACATTGATGAAAGTGTCTACCTTCT
TTTTGACCGATCAAATTAAAAATCACGCGTGTACCTCAAATGTATTTCAAGTACCTCTACTTCTCAGTCT
TCAAATTCTCCAAACGATCTCAAGTCTTATCTATCTTTTGGATGTCCTTCTCATAATGAACATTTGATTA
CAAAGGCCACTACACTTCAATGTgtcttaaaaatcttaaaatacgAATATTAACGATATCGTCCGTCCCT
CTATGGATcttattagaaattaaaaatcaaaagacTTTGTTACTAATCTCAATATCTTGTCTTGAATCAA
TGTAAACTCTCAATTCGGTGTTGTAATTGTAAAATATTCCAGTGTTGTACATGttataattacattattt
tatctccttcattttctgatATCAGATGTTGTCACCAAAGGATGAAagtttctttcatattttgtcTCGT
TCAAGttcataatttttctttttgcaatagtacctacacattgaatttattttgtacctagagtacctag
ttTAAATCAGTATATTGATCCGAAACCGTTCATTTGTATTTGGCAAAGAATAAAACCTGGGACCTGTTCA
TTCATATACTTTGCAGTTTCAAAATAAATCCTTTTCTTAAATTTAAGGCACGTGAATTTTCACTggtaca
aaagaaagaaaatttatatGTACTGTCAAAGGATAAATTAACATTGGGCTCTCACTCATCTAGCATTACC
CATGTTTGTATTATGCTACTGCCAAAGAGTGTTCCTAAAAGATCTACAATCTAATGTTAAGTGTACAGAA
TTACTAATCAAAATCTGAAATTAGGGTTCCCATTTAAATATACTCCAATCCTTCATAACAGGTATAGCTA
AGTGTAGAGAGCACCtccctactttttactttcctcatttctacaataataaattacgtTCCCTTCTTTC
CCCATTCTCATTTAGAATCTCTTGCCATTATTt
>rna-XM_008469880.2 gene=LOC103505508 CDS=295-2016
cggaaatttgattttttttgccTTAATTTTCGCTCCTAGTTGCCTAGTCAGTTTTTCGAAAAGCCCAACT
TGTGGTTTTATTgccattttgtttctttttctttctgaaacAACTGACTCTTTGATCTCATTCACACATT
GCAACCAGTTATTGTGCGTTTTGCCTTAACGGTCTTTACTACACAGTGAAGTTTTTCGTTCTCTCATTTT
GCGTAGGTAGGCAAGTTCTTTAAATTTGACTGGAATTTTGTAAAATCAAAGGAGCCCAGTACCTGTTTTA
GTGTCGAAAGCGTTATGTCTAAACGAGGAGTGGATTGTGAAGATGCTTCAAGCAGTGGTCAGCCGCCTGT
CAAGAAAGTACAATTTGAACCTATACGCATTGGTCCAATATCCACTCTCGAAGAAATGGACATCAAagtc
ttgaaatttcaaaacaaaaagctAGCTCAAAGGATTGAGCAGAAGAATCAAGTGGAACATGAGCTTAGAT
CTCGGATTGAACAGTTGGAGAAAAGGCAAACACAGGATGATGCTGTTCTGAATGTTGTTAATCGGTACTG
GAATCAACTCAACGAAGATATCCGTATCCTTCTCCAGAGATTTGATGCTGAGACAGCTGATGAGTCTGAA
AGTAAAAATGAAAATGAGGCTACCACTTCATTTTTGATGCAACTCTCAACATGGGATAAAGAAGAATTGG
ATGAAAAATTAGCCAATAGAGTTCAAGTATCCAAGCGTGCTGTGGCCAAGATCATTCAGGCTTTTGACCG
ATTAGTTCAAAGGAATGAAAAGATCACCATGATTCTCAAAGGAGAATTGAATAATTCTAATGGAGATCCA
ATTCCCAGTTTAGATGAAGCTGTTCGTGAAGCCAACATTGAAATTCAAACTGAGAACAGAAATCTCACAG
AGCAGAATACCAAGCTCCATGCCAAATATCATTCCATATCTCTCAAGATCTCAGAATTGCAAGATGCAGT
AAATGGAAAAGAAACAGAGGCTGCTGAACTGCGCAATCAAATAGATGATCTCCAATATGAGCTATCCAAA
GTTCAATCACGAAATGATAAACTGGAAAATCATTTGCTAGAGGCAACTGAGAAAGTGAAACTTTGTCAGC
AAATGCATACAGAAGACGGCAAAGAGAAAGATGTGATTAAACCAGAGGAAACCATGTCCAATGTATCTCA
GAAGAAACTAGATGATCTCCAGAAAGATTTAGAAGAAGCTAAAGAGTTGGCAAACAATAGACTCCAAGAA
TTAGACAAGTTACATCTGCAACATCGGGAAGCTCTCAAGGATGTTGAGAAACTTAAAATGGATATTCGAC
AGTTACCTGAATCAGTCATAGTGGAGACCACGGAATATAAATGTTTACAGTCAGCTTATTCAGTTCTGTA
CAATGAGAACCAGCTTGCCAAGACTCAAGCACAAGAGTTCCAATCGCATCTCAGTGCTAGTAAGAACAAC
CAGCAGAGACAGATAGAAATGATGGAGACGGAAGAGCTGATGGTGCAGAAGAAGCTCCGTGGTGAAATGA
TGCAACTGGAGGACGCCCTGTCTCAGATTCGCAAGGAGTACGAAATGCTACGCATCGAATTCGAAACCAA
CCTGGCAGCCAATGAACAGACGGGCCCGATTAACAGAGAGATGCGACATTTGATTACTTCCCTGCAGAAT
CACAACAAGCAAATCAAAGGCGAGGTGAACCGGTATAAGAGGAAGTATAAGGAGACAAGTGCTGAGATAC
AAAAGTTGAAGAAAGAGATTGAAGACTTGCGAACTATGAAGCATCACCATTCCCACCATggccatcacca
ccatcatagTACCAGCAGTAGTAGCTCCCATCACTCTGTGAACCTGTCTTCTGCCAGTAGTGGAGATAGA
GGGGTGTGTTACTATCTGTTACATTGGATGAGGGGAGGCGGAGGTTCTTTGTTCACGAGGGAGCATATGA
AGATTGGAGGTGCGGTGGAGTGTGGTTCTAGGCTTCTAAATGGTCTTCACTCCTAA
>MSTRG.65.1 gene=gene-LOC113467184
AACGAGTATGAGGTACTCCTCAAGTGGAGTCTTATGTTTATGAACCAAACTCAGCTTCTGGACAAGAAGA
CAGTCAAGCAAATGTCATTGGTACGTTATCATTATCAGTCAAGCAAATGTCATTGGTCTCTCAAGAGCTG
AACATTACGGATCGGAATCCAGACTACGTCAACCCATACAGAAAGTCAGCTCAGAAAGTTGCCCAAAGTG
AGCCATCGACCCCCGCCCccaaaccaaagaaaaagaagaagaagctaccGCGCGGCCCTAGACTAACTGA
AGAGCTTTGACCGAGTGTAAAATGACCCGGGCAGCTGACCGGGGCAAAATCTGATTCACATGCAAGTGGA
CGTTCAAGGAACATGCAAAATCTCTTTGAACGCTCTCTGTTTAAGGGTGTAGGGCTTACTTGGTACTTGG
TACTCATAATtgaccttacccagcctgagtggagctgaCAAAAGTCAGTAGCCCAGGTCACCCGCCCAGA
TATTAGCCACGTGCAAAGTTCCTTAAGTTTGGTGTTCCGTCGAGAACTGGTGCTTTCACTGTGCTATTTC
CGCTAGTCCTCAGTATTATTAATTTAGCACCTAAATAGAACTTTATCTAGGATAGAACACCTAATTTTAG
CAAcctttaggtatgtacataatatgttggtAAGTAACTAGGTACGACTGTAAAATTATGATCTCGTtta
tattttgttaaatttaatgttttcaaACCTCATC
>MSTRG.65.2 gene=gene-LOC113467184
gtcgactatgtgtggacacaggtttaTATTGGTAATACAGATTTGTTTGTTCGTCAGGTGCTGAAATCCA
GTCGGTCCACATTGGAAGGCGCTGGCTATGTTCCAGGCTTGAGTCAATTCCCTGAGGATGAGAAAACCAG
AGATGcCCTGTCCAATATCCTGGAGAACACGTCCCTGTTTGGAGACATTGTCCTGTACATTCCTGACATA
GCTCAGCCCATACTGGCCAACCATAACGAGTATGAGGTACTCCTCAAGTGGAGTCTTATGTTTATGAACC
AAACTCAGCTTCTGGACAAGAAGACAGTCAAGCAAATGTCATTGGTCTCTCAAGAGCTGAACATTACGGA
TCGGAATCCAGACTACGTCAACCCATACAGAAAGTCAGCTCAGAAAGTTGCCCAAAGTGAGCCATCGACC
CCCGCCCccaaaccaaagaaaaagaagaagaagctaccGCGCGGCCCTAGACTAACTGAAGAGCTTTGAC
CGAGTGTAAAATGACCCGGGCAGCTGACCGGGGCAAAATCTGATTCACATGCAAGTGGACGTTCAAGGAA
CATGCAAAATCTCTTTGAACGCTCTCTGTTTAAGGGTGTAGGGCTTACTTGGTACTTGGTACTCATAATt
gaccttacccagcctgagtggagctgaCAAAAGTCAGTAGCCCAGGTCACCCGCCCAGATATTAGCCACG
TGCAAAGTTCCTTAAGTTTGGTGTTCCGTCGAGAACTGGTGCTTTCACTGTGCTATTTCCGCTAGTCCTC
AGTATTATTAATTTAGCACCTAAATAGAACTTTATCTAGGATAGAACACCTAATTTTAGCAAcctttagg
tatgtacataatatgttggtAAGTAACTAGGTACGACTGTAAAATTATGATCTCGTttatattttgtt
>rna-XM_026823408.1 gene=LOC113467184 CDS=1-489
gtcgactatgtgtggacacaggtttaTATTGGTAATACAGATTTGTTTGTTCGTCAGGTGCTGAAATCCA
GTCGGTCCACATTGGAAGGCGCTGGCTATGTTCCAGGCTTGAGTCAATTCCCTGAGGATGAGAAAACCAG
AGATGcCCTGTCCAATATCCTGGAGAACACGTCCCTGTTTGGAGACATTGTCCTGTACATTCCTGACATA
GCTCAGCCCATACTGGCCAACCATAACGAGTATGAGGTACTCCTCAAGTGGAGTCTTATGTTTATGAACC
AAACTCAGCTTCTGGACAAGAAGACAGTCAAGCAAATGTCATTGGTCTCTCAAGAGCTGAACATTACGGA
TCGGAATCCAGACTACGTCAACCCATACAGAAAGTCAGCTCAGAAAGTTGCCCAAAGTGAGCCATCGACC
CCCGCCCccaaaccaaagaaaaagaagaagaagctaccGCGCGGCCCTAGACTAACTGAAGAGCTTTGAC
CGAGTGTAAAATGACCCGGGCAGCTGACCGGGGCAAAATCTGATTCACATGCAAGTGGACGTTCAAGGAA
CATGCAAAATCTCTTTGAACGCTCTCTGTTTAAGGGTGTAGGGCTTACTTGGTACTTGGTACTCATAATt
gaccttacccagcctgagtggagctgaCAAAAGTCAGTAGCCCAGGTCACCCGCCCAGATATTAGCCACG
TGCAAAGTTCCTTAAGTTTGGTGTTCCGTCGAGAACTGGTGCTTTCACTGTGCTATTTCCGCTAGTCCTC
AGTATTATTAATTTAGCACCTAAATAGAACTTTATCTAGGATAGAACACCTAATTTTAGCAAcctttagg
tatgtacataatatgttggtAAGTAACTAGGT
>MSTRG.66.1 gene=gene-LOC103514759
TTGTGGTcagtttttgaacattttttaatgaaaaatatttgattcCAGCTTTTATCCcttcaattttaat
aaatactGAGGACTAACAACTTCAAGAAAAGTATAACACGGTTTTCCTTCAGgtAAAAAAGAAAGCCTTG
TGAAAGGATTTAGAATGTGGGTCTCCAAAGTCTTGCATCATTTACTGTCTGCTGTATTGCTAAGCCTTTG
GATTAGGTCCTGTAATGTTGCCTCAGAAGATCACCCATCTCAGACAAGTCAAAAACCAGATGTAACCATT
TCTCCTGAGGAAACCT
>rna-XR_541676.3 gene=LOC103514759
CGCTATAGTAGTTTTTGTATACTTTTGTGATTGTGTTTTTTGTAAACTTGTGGTcagtttttgaacattt
tttaatgaaaaatatttgattcCAGCTTTTATCCcttcaattttaataaatactGAGGACTAACAACTTC
AAGAAAAGTATAACACGGTTTTCCTTCAGgtAAAAAAGAAAGCCTTGTGAAAGGATTGAGAATGTGGGTC
TCCAAAGTCTTGCATCATTCACTGTCTGCTGTATTGCTAAGCCTTTGGATTATGTCCTGTAATGTTGCCT
CAGAAGATCACCCATCTCAGACAAGTCAAAAACCAGATGTAACCATTTCTCCTGAGGAAACCTTCATGAG
GCTATTCTCACAAAGGAGATCCGAGCAGATAAGTGCCATTAagggt
>rna-XM_026823980.1 gene=LOC103505795 CDS=219-3863
tttttaccacaacAAACTTACCACTGCTAAACTTGTGTATTGTGTAAGCGTAAAACTCTCTCAAATCAGG
ATCCTTTTTTCATGgatatttcttttaaaatctctttttcACCCTCAAAAACTGCAGAAACCAACTAGTG
ACGAAGagTGGATTGTCTGCATTTAAGTAGTGAGAATTAATACTTATCGGCATTATCTTGACTAAAACAA
ATAACACAATGGAAATAGTTGAACTGACTGGGAAGCCTGCTGCCGAtgacaaaattgaaaatgccccaaa
agaaaagaaaagtgtcTGTCTAAATGTTTCTTGCAAATCTGGTGCCAAATTAATTCAGGCTGATTCTGAT
GTGTTCACTTACTATGACatcaagaaaagtaaaaagaatgaTCATGTTTGTGTTCAGTGTCATGAAGAAG
TGGAGAAACATTTTTCTgACTTGATGGACAAATTCAAAAACGGAGAAAGTTTCATGAAAGTAGATTATCC
TGTGAGGAAAGAAATAGTTTGCATTGATTCAGATGAAGAAATCGATGTCTCTTCCTCAGACTCAGGGGAT
GAAgGTGACCAATTTGATGAAGAAACAATGGATTTGATCAATAATGAATTGAACAATATGGTTGTATCAA
TGCTCCCAAAAAATCTCGTAAATAGTCAGGCTCAACAATTAATTGCTGACTTAACCAAGGATGCAGAAGC
CTTTGAAAAAGAACTTCAAGAGCAACGATCCACTCTCAACAGCTACCAAGTGGATTTGGATCGAATAAAC
AGAGAGTTCTATAATGAGTTCAGGAGTGAATATAAACATTTACCCCCTCTTGATCTTAATGATGAAGAAC
TAATCAACAAACAAGCAGCAAAACCAGCGTCACCCACAGTGAATACACCTGAGTCACCAAATGACCATCA
TGAAGAATATCGTGATCAACAAATGAAACAACACCAGAGCCTGTTACAACGTCGTCTGTTGAGTATCAAC
AATACTACTTTGACACCCACCACTAGAAGCATTGCTGATGATATGATAGTGGAAGAGAGAAGATCCACCT
CTTCTCGTCCTCTCAATCTACCCCGTCTAGCACCTCAGGGCGTTACTCCACACAAACCTCCTATCATTAG
GGACAGTGTCCTGTGGACTATGAAGAAGAATAACATGTCTTCCTGGGGTAAATGTATCGTGGAGGAGATT
ATCAACACTTTTGATGAGAATGTTAAATCCGTCAAGCGTTACAAGGTGAAAATACTACCGGAGAAAAAGG
TCAAAGTAGTTGCTGGCAATGCTTTGGCGTACACAGCACCAAACGAGTATCTGTACAGAGTGGGAATGAG
GGTTATTGCCAAGTTTGCATCCACGGATTACTACTCGGGCACGGTGGCTGAAATACCCAAGGAAACCAAC
AAGTGGCGGTACCTTATCTTCTTCGATGATGGCTACACTTCTTATTCTTGTCACGAGGATATTCTAATGA
TCTGTGAACCCTCGGAGAAGACTCAGGATGATGTTCCTCTCGTGTTGAGAGACTGTGTTCAGTGTCATGA
AGAAGTGGAGAAACATTTTTCTgACTTGATGGACAAATTCAAAAACGGAGAAAGTTTCATGAAAGTAGAT
TATCCTGTGAGGAAAGAAATAGTTTGCATTGATTCAGATGAAGAAATCGATGTCTCTTCCTCAGACTCAG
GGGATGAAgACAAATGGGTAAACGCCAAGGTTCTAGAAGTGGACTGTTCTCTAGCTCGCATGCAGTTTGG
ATCACCGCATGAGTGTGACTGGGTATTCCGTGGCTCAGATAGACTTCGGCCTCTCTATGAGAGTAAGGTA
AACGCGGCCCGACGGAATATGATGGAGAATTCGCGGCGCTCTAAAACCGCGAGTGCCGCCAGTGAAGGAG
GAACTGGTAATGCGAATTATATGGTCCATCTGTCAAGGCCCAAAGTTCAAACAGCCCGTAAGAGTTTGTC
AGGCAAGAATCGACCCCAGGTTTATTTCGAGACTACTGCAGACAAGAAAGTTGTGTGGACACCAGTCAGA
GTGCCTGGTAAATACATGTACAAGAAAGTTGAAGGCGTGGATATTGTGCAGTGCAAGAAGTTTGTGCCTC
ATACTTGTAACAAGACCTGTGTCAATTGGATCCGATGGAACTTTGATACTCTCATTAAGAAAGTCAACCT
GCTAGCCATTCCCCTGTACACTGGATTTAGAAGGAAGCTGATGACGTTTCAGAACAACAAGAAGTGCATC
ATGTATACAGCTCCATGTGGACGTACCTTACGTACCAGTGATCAGCTGGTTCTATATCTATTCATTACTA
AAGCCAAGTGGACCATAGATATGTTTGAGTACGATCACTTCGTGGATTGTCTGCGAGAATTTGTCATTGA
GAATGCTAATATTACCATCAAGgaCATGTCAAACGGTCGTGAGAACGTACCAATCTCCTGTGTAAACTAC
ATTGATACAGACGTCCCCAAAACAGTAGACTACATGACAGAACGTAAGCCCAAGGAAGGAGTGACTATCA
ATACGAACAAGGAATTCTTGGTATGCTGTGACTGTACGGATGACTGTAGAGATCGGAATAACTGTGCGTG
TTGGCAGCTCACTATCAAGGGCAGTCGAGACTTGTGGAACGTTTCTGAACCCAAGGAAGGAGTGACTATC
AATACGAACAAGGAATTCCTGGTATGCTGTGACTGTACGGATGACTGTAGGGATCGGAATAACTGTGCGT
GTTGGCAGCTCACTATCAAGGGCAGTCGAGACTTGTGGAACGTTTCTGAACCCAAGGATTTCGTGGGCTA
TCAGAACCGGCGACTTCCAGAGCACGTAGTGTCGGGTATATTCGAGTGCAACGACCTGTGCAAGTGTAAG
CATACCTGCCACAACCGAGTCGTACAGTTCCCTATGCTGCAGAAGTTGCAACTGTTCAAGACTGAAATGA
AAGGCTGGGGACTGCGCTGTCTCAATGATATACCACAGGGGACGTTCATTTGTATTTACGCTGGACACTT
GCTTACCGATAGTGATGCTAATGAGGAAGGTAAAAATTACGGGGACGAATACCTAGCCGAGTTGGACTTT
ATTGAGACTGTAGAGCGATACAAGGAGGCATATGAGAGTGATGTACCAGAAGAAGATATGGTGGAAGACG
ATGAGGCTGAGAACGAGAACAGCGACGAGGAAAGTCCCAATTCTAATTCCAACGAAGACAATTCCCAAGA
CAAAGATCTACAAGCGATTCTCAACTCAGACGATGAGACAGAGAACAGCAGTAACGCGGACTCTGATCAT
ATCCGTTCTCGACTGAGAAAGAGGAAACGAAAACAAAAAGCTGacaagaaggagggaagagtaAAATAAT
AAGCAATTTGAACCTTTCCAGATCTACAAGCGATTCTCAACTCAGACGATGAGACGGAGAACAGCAGTAA
CGCGGACTCTGATCATATCCGTTCTCGACTGAGAAAGAGGAAACGAAAACAAAAAGCTGACAAGAAGGAG
GGAAAACGAAAGACGTCTAGTCTCCTAATGACTCTGCAAGccaatcagaagaagaaaaccaaacgACTGA
GATCCTTACGAGAGTATTTCGGAGAGGACGAAAATGTGTACATTATGGACGCCAGAACGAGTGGAAATAT
AGGACGCTACTTGAATCACTCCTGCACACCCAATGTGTTTGTACAAAACGTATTCGTGGACACGCATGAC
CCTCGCTTCCCTTGGGTCTCATTCTTTGCTCTCAAGTTTATAGAAGCGGGCTCAGAGCTCACCTGGGATT
ATGCGTATGATATTGGGAGTGTTCCCGACAAGGTTGTCTACTGTTATTGTGGTAGCAGTGAATGTCGCCA
GCGATTGCTCTAAGCCAGTGGCTTAGGGTTACATTTCATTGAACAGGGGgtattttctgacgaaattcct
gtgagaggagtccagtatgtaggactattgcaccccattcttgTCATTGCTTAGGGCagaagtcttgaaa
agtgtgccgccgTGGCaaaaactttgagaagcactgctctaAGCTACGCCCATCACGATATTAGCTGCTA
ATCTGAGCTACGTTAGAAGTGTTCCAGACTAGGTAGCTTATTGCTACTGTCACCAGCGATTGCTCTAAGC
TACGCCTATTGCTCTGAAAATGTATTGAAGATGTTTGGCCCTCTAGTCAGCTTGGACTCAAATTCAATAA
ACCTCTCTGAGGACAATCGAGTTGTTTGTAAAATAGCGACCAGTGGAAACAACAGCGAAGATAATTGACC
TAATTGATCAGTATTTCGATAACTCATGCAATGATGCTTAATAATTCAAACAAAGAATAAATCATTCAGA
AGATTTGAATATTGACTAATCATTTGTTAATGTTGTATTTTACAGATTCATTATTTTACACACATGTTTA
CACAATAAAACTAGTAGGTCATGAGTTCATGACTCATTGCAAAAATGATACACTATTCTCAAGTCATATC
CCTTCTCCTGTGTTTACCtttgtaatttaaatattaaccaagaaactgattttttttctctcttttgttt
cgGAGTTATTTACAACTGCAATGTACCAATAATAAAGGTTTTTATCTGTCATAAAATATGATCTCTTTTG
TAAATATGTTTgtgttcataattttattctattttgtaag
>rna-XR_003390617.1 gene=LOC113466101
CTGTGTTCAGTGTCATGAAGAAGTGGAGAAACATTTTTCTgACTTGATGGACAAATTCAAAAACGGAGAA
AGTTTCATGAAAGTAGATTATCCTGTGAGGAAAGAAATAGTTTGCATTGATTCAGATGAAGAAATCGATG
TCTCTTCCTCAGACTCAGGGGATGAAggtga
>MSTRG.67.3 gene=gene-LOC103505795
ACAAATGGGTAAACGCCAAGGTTCTAGAAGTGGACTGTTCTCTAGCTCGCATGCAGTTTGGATCACCGCA
TGAGTGTGACTGGGTATTCCGTGGCTCAGATAGACTTCGGCCTCTCTATGAGAGTAAGGTAAACGCGGCC
CGACGGAATATGATGGAGAATTCGCGGCGCTCTAAAACCGCGAGTGCCGCCAGTGAAGGAGGAACTGGTA
ATGCGAATTATATGGTCCATCTGTCAAGGCCCAAAGTTCAAACAGCCCGTAAGAGTTTGTCAGGCAAGAA
TCGACCCCAGGTTTATTTCGAGACTACTGCAGACAAGAAAGTTGTGTGGACACCAGTCAGAGTGCCTGGT
AAATACATGTACAAGAAAGTTGAAGGCGTGGATATTGTGCAGTGCAAGAAGTTTGTGCCTCATACTTGTA
ACAAGACCTGTGTCAATTGGATCCGATGGAACTTTGATACTCTCATTAAGAAAGTCAACCTGCTAGCCAT
TCCCCTGTACACTGGATTTAGAAGGAAGCTGATGACGTTTCAGAACAACAAGAAGTGCATCATGTATACA
GCTCCATGTGGACGTACCTTACGTACCAGTGATCAGCTGGTTCTATATCTATTCATTACTAAAGCCAAGT
GGACCATAGATATGTTTGAGTACGATCACTTCGTATCATGTATACAGCTCCATGTGGACGAACCTTACGT
ACCAGTGATCAGCTGGTTCTATATCTATTCATTACTAAAGCCAAGTGGACCATAGATATGTTTGAGTACG
ATCACTTCGTGGATTGTCTGCGAGAATTTGTCATTGAGAATGCTAATATTACCATCAAGgaCATGTCAAA
CGGTCGTGAGAACGTACCAATCTCCTGTGTAAACTACATTGATACAGACGTCCCCAAAACAGTAGACTAC
ATGACAGAACGTAAACCCAAGGAAGGAGTGACTATCAATACGAACAAGGAATTCCTGGTATGCTGTGACT
GTACGGATGACTGTAGGGATCGGAATAACTGTGCGTGTTGGCAGCTCACTATCAAGGGCAGTCGAGACTT
GTGGAACGTTTCTGAACCCAAGGATTTCGTGGGCTATCAGAACCGGCGACTTCCAGAGCACGTAGTGTCG
GGTATATTCGAGTGCAATGACCTGTGCAAGTGTA
>MSTRG.68.1 gene=gene-LOC103505795
attattcattagacaagaaacaaaaaattacaCTTGAATAGGTGCATACAATAAATGAATTAGTAATAAA
AGGGTACACAAATGAACAATATTTATTCAAGTCCTAGCCAGCGTACAATTTCTTTTGTCTTGGGACCAGG
CAAACTTTTTGTCAAAATGTCTGCAATATTTTCAGATGATGGTACATATTTGTACAATACAAAACCCTCC
TTTACTTGTTCTTTACAAATATgatataataaatctaaatgtTTAGTTCTCTCTGTAAGTAAATCATGTT
TACTAAGAGTAATTGCCCCCATGTTATCAGCCCATATGACAGTAGGTTTAGGAATAAACTTATCTTGATA
CATTTCAGAAAACAAATTTCTTAACCACTTGAGTTCTAATGCTGCTTCTGCCATAGACATGTACTCAGCA
GCTACAGTTGATCTAGCAATACAACTCTGTTTCTTACTTTGCCAAATAATCGCAGCCCCagcaagagaaa
ataaaacaccACTCACTGATTTGCGCTCTTCAGCACAACCTGAACCTCCCCAGTCTGCATCACAATATAC
CTCTACTGGTTTACCAGTCTTTTGGTATACAAGTTTCAAATCAGAAGTACCTTTCAAATATCTAAGGAGA
TGTTTTACATTTCTCCAGTCTGCTTCAGTGGGATTCTGATTTTTCTGACTTAGTTTGTGCACTGCATAAG
CTAGGTCAGGTCTAGTATTGTTTGCCACATACAAAACACTACCTACTGCACTTCTGTACATTGTACTGTC
TACTTTTACATCATTGTTAGtcatttccaaagtttttccCATAGGCAAAGGAGAAGTACATGCCTTACAA
TCTTGCATACAAAATTCAGTCAAGGTCTTATTAATATAATTACTTTGAGATAGTGTAACCTTACCATCAG
TTTGTTCTACCTGAAAGGACAGCAAATTTTTAGCTACTCCTAAATCTCTTATATTTAGGTGCTGACCTAA
TTCACATTTGAATTGTGTGACAATTTCTCTAACTCCTACTACAAGAATATCATCTACATACAATCCAATA
ATAATATCAGGTTTTACAAATACACAGGGATCACTAATACATTGTTTAAAACCTAACTTTTGTAATACAT
CAGTAGCACAAGAATTCCAGTCTTTACTGGCATTAGGTAAACCATAGATACTCTTTTTTAGTTTACAAAC
ATAACCATCTctattcttccccttttcctcatATAACTCTGGTTGTTCCATGTAGGTTTCTGTACTAATG
GGACTATTAAGATAAGCACAAGTCACATCTATGTGATCAATAACCCAACCATTTTCTACACTAATAGCAA
TGAGAATTCTAACTGTTCTCCTTCTCATTACAGGGCTAAATGTACTTTCCCAATCAAAACCcattgattt
tttaaaacctTGAGCTACAAGTCTAGCTTTACATCTTTCAATGTTCCCATAttcatcatattttatttta
taaacccATTTGGAACCTACTACATGTTGATCTTTTGGTCTTTCTACTACATCCCATACATCATTATCTG
TCATATTACCAATTTCAATGTCCATTGCCTTCCTCCACTCATCTGAATTGGCAGCTTCATGAGGACTTTG
TGGTTCTACAGTATTGGCTTGAGTTAAGGCACAACAACCACATACTTtgcttttcttctccctctctgaT
CGTCGCAAATGAACATCTGGTACTGGAATATTTTGGACTTCATTTATTTCACTGACCTCTGGTACTCCTT
GATTAATTTCCACTGGTTGAACATCTAACTCATCAGGAATCACCTCATTGTCTTCACATAACACATGTTG
CACAATGCTGTCTGGTATACAGTCtccttgattgattgataaatcTTCACTCAAGTTTttctgtttaaat
gggaaaacaGATTCATCAAATACCACATCTCTTCTAATGATGACACACTGACGTTCTTCACTCCACAGCC
GGTAACCATCCTTTGTACTTTCTTCATAGCCAATCATCACACATTTTTCTGCTTTAGAATCAAGCTTACC
ACCACTCATCTTCTTAGCATAAGCTCTACAACCATACACCTTGATTCTGTTTACATCTTCCTTTGTCAGA
CTTTTGTTTGTCCACAACTCATATGGAATTTGATTATCAATAGCAGACGATGGGCACCAATTTCTGATAT
AGGCTGCTGTCATGACAGCCTCTGCCCAAAAAATCTTTGGTACACCTGATTGTACCATCATACATCTCAC
CATTTCCATCAGTGTTCTATTACTTCTTTCGGCTATGCCATTTTGTTGTGGGCAGCCAGG
>MSTRG.69.1 gene=gene-LOC103520581
TTGCGTCAAGAAATCCATGATGGCGTCGAAATTTTTAGACCgcggaaattcaaaatttcaaattattttt
gcaAGTTGTGTGTCGAGTGAAGTGAAAAGCTTTTGAACTTTGTCTCTTAAGATAGTAACATTAGTAACTG
TTTTACTGGAGGAAATGTTGTTCTTCTTAGATTCATCAAGCTTAAGAATATCCCTTCTTCAGCTCATCTG
ATTCTCAAAGTTACAATCCAGTAGATATGTGAGAAAACCATGGGTTTGGAATTCAACTTGCTGATATACA
CACCCATTTTACTGTTGTGCCTCTGGGTCCAACCTTCCGATAACAAGGTGAACTACACCACAAACTGTGA
GACACTCAGACTTGGGCAATACATATGTCCCGATCCTGACCCAAAGTATGAATACATTGATAGAAAAACT
CAGCAGCCAAAGAACTGTACCAAGGAGAATCTAGCAAGAgtCCGGTGTATTGCTGCAGATAACATCATCT
GTCTGGAAACAGGCAACTCTACCTTCTATAAAGATATGCGATGTCGGTGGACGAATGGCTACTCATTTGA
GACTGCTATGCTGTTGTCCATCTTTCTTGGCATGTTTGGGGCAGACCGTTTCTATCTTGGCTATCCAGCC
CTGGGTCTGCTGAAGTTCTGCACTCTGGGTTTCATGCTGATAGGCTACCTGGTTGATATTATACTGATAG
CCACTCAGATAGTGGGACCAGCTGACGGGTCCTATTACATCATTCCATACTATGGTGCGGGTATAACGAT
TGTAAGGAGTGATAATGAGACTTATAGAGTACCACAGGACGACTGGTATCAACATCATAACGAACTGTAA
ATACCTCACCAGAAAGCTACCAGTGCCCAATTTCCTAAAAGGTCTGTGCCAAAGACCCAATAGCACCCAA
AATCTACACGAGAGAAAATTTACCATATGGGTTGAAAATTTTTACCGATTTCTTGAACATTGGACTAACC
ATTCTAGAGTAATCTCgttataaatatgtaatgtGGATTCTAGATTCTACCTtacagaaatggaaaaaat
ctgccttacaaaatagaataaaattatgaacacAAATATATTTACAAAAGAGATCATATTTTATGACAGA
TAAAAACCTTTATTATTGGTACATTGCAGTTGTAAATAACTCcgaaacaaaagagagaaaaaaatcagtt
tcttagttaatatttaaattacaaaGGTAAACACAGGAGAAGGGATATGACTGAGAATAGTGTATCATTT
TTGCAATGagtcatgaactcatgacttAATATTACGTACCTACTAGTTTTATTGTGTAAACATGTGTGTA
AAATAATGAATTTGTAAAATACAACATTAACAAATGATTAGTCAATATTCAAATCTTCTGAATGATTTAT
GCttttttgaattattaaaagCATCATTGCATGAGTTGTCGAAATACTGATCAATTAGGTCAATTATCTT
CGCTGTTGTTTCCACTGGTCGCTATTTTACAAACAACTCGATTGTCCTCAGAGAGGTTTATTGAATTTGA
GTCCAAGCTGACTAGAGGGCCAAACATCTTCAATACATTTTCAGAGCAATAGGCGTAGCTTAGAGCAATC
GCTGGTGACAGTAGCAATAAGCTACCTAGTCTGGAACACTTCTAACGTAGCTCAGATTAGCAGCTAATAT
CG
>rna-XM_026824528.1 gene=LOC113467879 CDS=287-1108
ATAGTGAGGATTACCATTTGGTTTGTTATTCAACGGATCTCATTGGAAAAATACCTGCTGATTTACTAAG
aaactTGCAAACTCTCATGACAccaactttgaaaaataaataagccTGGTAATCTCTTCCGATCATTAGA
AGCGAGTACAAGAACAACCTTAGCAAATCTGCACCATTTATAACATGAGATCAAGGTGAAACCGATATTC
AAAATCAGTCAAGCTTTCAATTTTCCAactaaaaagttttaaatccGTTTACAAAAGGAACGAATATCAA
ATCAACATGGAGATACATGAAGAAGACTTGCACAATGCAACCTCTCTCCTCGACAAACTTGATGACAAGA
AAGCCCTCATGTCCGCCAAAGTGGTATCAATGCTAGCTCTCGGAATAACTTCCTTTCTAATTGGAATTCT
ACCACTCAAAGTGGCAAAATGGTTGAATTTTTCCAGAAAGTTAACTCTGGATGGACACATTCCAAAACAA
CCTCTGAttatctctctcttgctttGCTTTGGTGGAGGCGTCCTTCTCTTTACAACTTTCATTCACTTGC
AACCAGAAGTGCGGGAAAGTATTGATCACTTGTACAAAGAGAAATTGTTACCAAGCTTCATTCAGAATAA
TATGAATGTTCATGTAGCGGATGTTATCTTCTGTATAGGATTCTTCTTTGTATATCTTGTTGAAGAAACT
GTGCATTTCTTCCTAGACAAGAGATCTCACGAGCAAGAAGATGAGGCTGTACTCCATCGAACCATGAGTC
TGAGGAAGTGTGCCAAACATCCCTGTGATCATGAACCAGTGCCAATCATTCCACGAGTTAGTCTAAGTAA
CGGATCGAATGGGGTTCCAAAATCAAACGAGCTAGAAACTGGTAGTGGTAGTATCACCACAAGCACCCAA
GGGTTACTGGACTCTAATAACATCTCGACTATTTCGTGCAAGAATCACAAGTCACCATTAGATGCTCAAG
TAAGAATGACTGGAGGTCCCTTGGGAAAGAGTCATCACCATAATGTAGAACTTCACTCAGATGACCATAG
TCTGAAAGAAACCTCCAATGACATGGTCATGGCTAAatcagagagaaagagtttctaa
>gene-LOC103505985 gene=LOC103505985
cggGCTAAATCATTCCGAGGACTCCTTGCTGTCCTGGCCCTCTCATTCCATGCCATATTTGAAGGACTGG
CAGTCGGTTTAGAAAGCCGAATCAACAATGTTTGGTACTTGTTCGGTGCCATTGCAACACATAAACTTGT
GATTGCATTTTGTGTTGGTATCGAGCTGGTATCATCCAGAACAAAGTTACCTCTAGTTTTGGTCTATGTG
GCAACGTTTGCTATcgtgacacctcttggtattgGATTGGGTATTGTACTCAGTGAGGAAGCGAGTGGTG
CAGAAGGCAACTTTGTGGCTGTAGTCTTGCAAGGTATGGCGGCTGGTACACTACTGTACGTCatcttctt
tgaagttctgcaacgAGAGAGATCTAACACGCAGTCTGGATTCTTGCAGCTCCTGGCTATCATGGCTGGA
TTCATGGTCATGTTCGCGCTTCAGTTCTTACGTAAGTAGTTAATCTTGATTACTTTATTAACTTCATTTC
TACACTAGATACCAAGATAGTACTAATGAGACTATGAATTTTTTATGCATTACAAAACGTCAGAAATCTT
ACAGTCTTAATACTAATCCCAAATTAATATCTAAGAACGTAAAAACGAAAGTCGAGTACCTAGCTCAAAA
TCAGTAGGAGTTAGACTTCTCAC
>rna-XM_008480604.2 gene=LOC103515366 CDS=112-447
GCGGAAGAAACTCCTGCGTTCCTCCTCGACTTGGATACCGTCTACGTCCGCACCAGCAAGACTCAGCTCA
AAGTCCAACCGAAAGCGGAGCTCATCAACGAACCCCCCAACATGAACATGTCCATGGGCCTTGACGCTGC
AACGGGGAAGCAACTCTTCACAGTCCACTATAAGaaACCCATCGTTCCGCCATCCCTCGCGGATGCTTCC
GTGGAGACGGAACGGCCGAAGCTTCTCTACGTCAAGCCCGCGGAGATAATCGCTCGCTATACGTCTTTGA
CGGATGAGGATGACGCGTTGCCGATGATATTGAATGTGCCGCAGGAGGGGAAGTATGTGGTGGACGATGA
GCCGAAGATACTCAAGTATAACCAGACCCATTTGAAGGATTCTGATGAGTCACTTGTGGAAGATTCGGAT
GATAATATTGAGATGCCTGCCACGTAGAGTTGAGTGAGGATGGGGCACTTTGCAAGGTGGACTGGAGCTA
ATTATGGAATCGTGGTGGACTAGAAACTGGTGGTGATGTCGCTTAGTTTGATGATACAGTATGGGCCGTA
TCAGAAGATGGACTGGGATCTGATGATGGTGGACTGTTAGCTGATGATGGTGAAGGACTGGGATCTGATG
ATGGTGGGGACTGGGATCTGATGATGGTGGACTGTTATAGCTGATGATGGTGAACTAGAAACAAATGAGG
CTGTCACTAGATTGGACTTCCGATTCCAATTGCTggactgaaagaaaaaagaattgtGAACGGCTAAGTG
ACAGGAGATGGAATCACCTGAGACTTAAGTCCATTCAAGCTGGAATTTTTGGACATCTAGGGTTATCTCG
TTTTGTATGATCGACAAAAGAAAGAAGTGGATATAAAGATTTTTCGTTTGATATTGATCTAAATACCCAC
CTGGAATTCTCCTACTGTAGACCTCAATAGACAACCACCAAAAATGCTGGATCAGCAAAAGAGAAGAACT
TA
>rna-XM_008481567.2 gene=LOC103516290 CDS=40-822
GATTTCTACTCTTATTCGTGGCACCCGGGGCCGGCGGAAATGAACGCTCTTCCCGCGTACGTTTATCTGA
TGATGGAGCAGACGTATGGGGCTTCGCGTCTGTTTGACGGAGACGCGTCGGAACGATTCGTATCCCTCGT
GCATGCGTTTCATCATGAGAATCCGTTCCACAATTTCCTACAGGCCGTACTATGCATGCACTTTACGTTC
GTCAGCATTCGGAACAATTCGGTCCTCTTCTCCGGTCTGGACCAGATAGCCCTGCTCCTGACCAGCGTTT
GTCTGTTCATCGCCCATCCTGGCGTGTCCAACACAGATTCGGACTTGGCCGTACATCACACCGGAGTGGC
CGAAATGCTACTGGCCAAATCCTGTCTGTTTCCGGAGCCATACCTGGCCAATACGATAATGGGGAAAGTG
AGAAACCTCATCCGAGCAACGGGAGAAGTCGCCAAGACAGAAGCGCTAACCAATATTCTATCCGCGCTCA
CCACAACCGGACTGGAATGGTGTAAGCGCGACCACGCTTCTTGGGTGCAAATTGCGCTCATAAACTCGGC
GCAACTCAACTTCCTCGCGAAATCCGACGCCGTTTGTAGCGCAAATTTGGTGAACTATTTCAAAGAGAAT
GGAGAGAAGCGTTGTGCTTCGTTCGGTGCAATGCTTGGTAGATTTATTCGGGAGGAAGATGTAGCGTTGC
AGATCTTTGTGTTGTCCAGTGTGCTCCCTCAGGATGGTGGCTTGAAGGAAGTTATGCTTGAGAAGATGAA
GTATTTTCAGTCATTGATGAACCTCTTACCGGTGTCGATTATGAGTGCataacttcattatttttaactA
AGTGACTTCTTTTTGGAATTTgaacaattgaaaataaaataaaa
>rna-XM_026825641.1 gene=LOC113468497 CDS=1-1188
ATGCTACTGGCCAAATCCTGTCTGTTTCCGGAGCGACACCTGGccaGTCTTGGAGTGGAGGTAGAAAACG
TGTCTTCTCTCCTATGCATCCCCATCCTTGAACCTGACAACACCTTGCACGGTCTCATAGAGCTAGGACG
CCCCAACACCCAAGCTTGGACCAACGGGGAGCTTAACCTTGCAACCATCCTGGCCCAGTGGCACTCTATC
TCTCGATACCATAGCAAAGCACAGGAGGGCAACTTCCTTCAGGAACAAATCCACAACCACGTCAAAAACC
TCCTGGACGAATATTACCGCCAAGAAAACTTCGAGGCCACCGTGGAGCAGACGTTGAACTTTGTCAAGTA
CTTGACGCTCGCAGAGCAGGCGAGTTTTGTGGCAGTCAAATACGGGAACATATTGGTCCATTATAAACAT
ACGGCGCGTGATCCAAACAGGTACGTGAAGACCGACGTGCGACGTTCACGGATTCCGGAAGATTCACGCA
GTTCTGTGTATGGTTCAAGTCGTTCACGTCAAAGTGTGAGCGAACAAGGATCCCTTGGAAGTGTGAGTGA
AAACTGTAAGTCGCCCACAAGTTTGATCAATGATTGCGACGATTCCCGTGTCTTTGAGTGTGAAAATGGT
GATGACTCGGGCGAAAGATGCGATAATTTACGTGAACatggagaggaagaggtagaggaTATTGTGGACT
ATGTTCGGAAGGAGAAAAAGTGTGTCAGGATAAACGATATGTCTGAATGTGGAGCGGAGTATTTGAAACC
GTTGACAGAGAATCTGGATGCGGAACATTTAGTCATCCAAAATCTCCTCTGCGTACCCATCTTCTCTGAA
AACTCGTCCGTTCTCGGCATCATCAACATCTACAACAAGAAAAGCTTTGGGGCTCCGTCCCAAGACGACC
AAAGTGAAGTCACTTCTCAGGAAAACGGATTTCCTTCCCAGAAAGGATCTACTTTCCAAATTGATCAAGG
CTCCAAGACCAATTCCGAAGACAATCAAAGCCCCAAGACCGCTTCACAAGACAAGGAAAGCTCCAAGACC
AATTCCCATCTGTTATCAATACTACTTATGAGGAAGAAGTGCTTCTGCATGATGTTATTGGGTGATGGGT
GTTTAATAAACACTGTTTATATCTATTGTTATTGGTACGAGAGGataaagatggaggaggagaagtag
>rna-XM_026821336.1 gene=LOC103506081 CDS=162-2303
TGGGGAGCTGTGAAAGAGAAAAGTCACCCCCTCCCTTATCATCAAGCCTCCTGGCTGAAAACGTTGCCCA
ATCTTCCTCCCTCACTTGTACCGGTCTACTAGGTCCCTCGCTCTCCCCCTCCATCAGTGGAAGTGATCCC
TTCCCCTCCATCCATCACATAATGAGCTCCATCAGTAGCATGTCCACTGACAGTGGAGTGGAGACGCAAA
CCTCATCCAGCTCTTCAGACTGGAAGTGTGGAGATGGTGCGAGTTTTGAGTTAGTGGACGAGATGGTCAT
GTCCGAAGTGGAAGAGGTGTCAGGTGGACAGTTGACGCCTTATGAAGCCTCATGCCCCAGCACCCTGTCT
CCCCGTGCAGTAACCATCTTACCCATCTCCCCACAAGCTCCTCCGGAGTCCATCCACTTCCAAGTCTCTT
ATAGCACCATCCAGCCATCCCAACCTTGGGTGTACGATTGTAACCAACGTCCTGAGCTCGTCCTATCCTT
GCTAGCTAGCAGTCTGGCTAGTGTCATGCATGCGAGCTATGTTAACCTTTACGCGTACGACCCGTGGCAC
TATGTGTTGGAGGAGTCCATTCTGTTTCGAGTGTTGAGTAGAGAGGTGAAGAGGTGGAATATAAGGGAGA
AGAACTGTTTCGCCAATCTCGCTGTGAAGAAGAGACGGGCGATGATTTTCGACGTGGTGCCCACTGAGGA
TTGTCCTGAAGGTCTTGGAGTGGAGGTAGAAAACGTGTCTTCTCTCCTATGCATCCCCATCCTTGAACCT
GACAACACCTTGCACGGTCTCATAGAGCTAGGACGCCCCAACACCCAAGCTTGGACCAACGGGGAGCTTA
ACCTTGCAACCATCCTGGCCCAGTGGCACTCTATCTCTCGATACCATAGCAAAGCACAGGAGGGCAACTT
CCTTCAGGAACAAATCCACAACCACGTCAAAAACCTCCTGGACGAATATTACCGCCAAGAAAACTTCGAG
GCCACCGTGGAGCAGACGTTGAACTTTGTCAAGTACTTGACGCTCGCAGAGCAGGCGAGTTTTGTGGCAG
TCAAATACGGGAACATATTGGTCCATTATAAACATACGGCGCGTGATCCAAACAGGTACGTGAAGACCGA
CGTGCGACGTTCACGGATTCCGGAAGATTCACGCAGTTCTGTGTATGGTTCAAGTCGTTCACGTCAAAGT
GTGAGCGAACAAGGATCCCTTGGAAGTGTGAGTGAAAACTGTAAGTCGCCCACAAGTTTGATCAATGATT
GCGACGATTCCCGTGTCTTTGAGTGTGAAAATGGTGATGACTCGGGCGAAAGATGCGATAATTTACGTGA
ACatggagaggaagaggtagaggaTATTGTGGACTATGTTCGGAAGGAGAAAAAGTGTGTCAGGATAAAC
GATATGTCTGAATGTGGAGCGGAGTATTTGAAACCGTTGACAGAGAATCTGGATGCGGAACATCTAGTCA
TCCAAAATCTCCTCTGCGTACCCATCTTCTCTGAAAACTCGTCCGTTCTCGGCATCATCAACATCTACAA
CAAGAAAAGCTTTGGGGCTCCGTCCCAAGACGACCAAAGTGAAGTCACTTCTCAGGAAAACGGATTTCCT
TCCCAGAAAGGATCTACTTTCCAAATTGATCAAGACTCCAAGACCAATTCCGAAGACAATCAAAGCCCCA
AGTCCGCTTCACAAGACATGGAAAGCTCCAAGACCGCTTCACAAGACATGGAAAGCTCCAAGACCAATTC
CCAAGACAAGCAAAGCTCCAAAACCAATTCCCAAGAAAATCCCGGGCTCAATTCTAAGCAAAGTTCTGGG
TTCACATCCCAAGACGAGACACTCGTACGCATTATCGCCGACTATTTCGTTCTCATTCTGAGCCATCATC
TGATGAAATACGACTTGTGTCGCTTGACAGTGCAGTACGATCTGGGGTATCGTATCCTACAGCTAACACC
ACCTCGGGACATCATCACCTGCGCTCGCCACACGTCATATCCCCGACGCAGCGATGAAACCAAAACCCCG
CCCAGAAATTCTAAGGTCCCGTCCAGCGATTCCGAGGTCTCTATCGACACTCCTTGGCGGAGCTTCGAAC
GCGGTCTGCCGCCAGATTTCTACTCTTATTCGTGGCACCCGGGGCCGGCGGAAATGAACGCTCTTCCCGC
GTACGTTTATCTGATGATGCAGCAGACGTATGGGGCTTCGCGTCTGTTTGACCGAGACGCGTCGGAACGA
TTCGTATCCCTCGTGCATGCGTTTCATCATGAGAATCCGTTCCACAATTTCCTACAGGTGTGATTatcca
aaagatgggttaagcttatatttGCTTATCTACAG
>MSTRG.76.1 gene=gene-LOC103517212
aaaacaaacaaagaactcAAGATGGCCGCTGACAGTAACACCAAAAGTGAAAATTCCGTGAATATGAAGT
ACGATAACGCAAGTGAATCTCAGCctttgaaaaagataaaaaccgaAAATGAGAAAGCCCCGGGTGAAAG
TGAAGATGTGGAATCGTTGGGAGAACAAATTCTGGACATAGGGGAACATTATTTGGTCAGGAGATCGGAC
AACTCATGGCatcCAGCAGAAATCATCCAGAACCGATACAATGAACTTGAAAACTGCTTTGAATACTATG
TACATTATGATGGGTTCAACAGAAGACTGGATGAATGGGTACAGAAACACAGGATAATGAATTCCCGATT
TGATATGTCCGAGCAGCAttggaaaaacaaagagaatcaGGCAATTGATTTACTGGATCAGAGTGACCGG
AAGATTACGAGGAACCAGAAAAGGAGGCATGATGAAATCAACCATGTACAAAAAACCTATGAAGAAATGG
ACCCTACCACAGCTGCTTTGGAGAAGGAGCATGAAGCCATCACAAAAGTcaaatacatagataaaataat
gatagGCAAATGTGAAATAGACACATGGTATTTCAGTCCTTACCCAGATGAATGCAAAAAGAAGCCCAAA
CTATGGATCTGTGAATTCTGTCTCAAATACATGACTATGGAGAGAACATACAGATATCATAAGAGTGAAT
GCACCTATTGTCATCCACCTGGCAAGGAAATCTACCGGTGTGGTAATATCTCCATCTATGAGGTGGATGG
AAGCTTTCACAAGTTGTACTGCCAGAACTTGTGTCTCCTTGCCAAACTGTTTTTAGATCACAAAACTCTG
TATTTTGATGTCGACCCATTCCTGTTCTACATATTGTGTGTGATCGATAAGTACGGTGCCCATTTGGTGG
GATACTTTTCAAAGGAGAAAGAATCACCGGACGGGAACAACGTGGCGTGTATCCTCACGCTGCCCCCGTA
TCAGCGACAGGGCTATGGGAAGTTTCTGATCTCCTTCAGTTACGAGCTGAGTAAAGTCGAAGGCCTCATC
GGGTCTCCGGAGAAGCCTCTGTCGGATCTGGGCAAACTCTCGTACCGTTCCTACTGGTCCTGGGTACTCC
TGGGCATCCTGAGGAATTCGAAGGGGAATAGTACGACCATCAAAGAACTGAGTGAAATGACGAGCATCGC
GCAGACGGACATCATCTCCACGCTGCAAGCCATGAACATGGTCAAATACTGGAAGGGTCAACACGTCATC
TGCGTGACGCCCAAAATCGTCGAAGAGCACATTCAGTCCACCCAGTATAAACGACCTCGCCTCCAAGTGG
ATCCGACGTACCTCAGGTGGACACCGCCCCCCAAGAGGGTTCATAGCAAGTCGGGGAAAAAGTAGGTGTC
TggagctggaatcgaacccgcgacctagcgaacCTAATCACTTCGATGACCGCCGTGATCGTCTGAAGGT
GAAACTGAGGACGATCGATGACTTTTTTTCGCAGCAGGAAAATCAAGTAGCTTTGCAGGGTGGAACTCTT
TGAGTTTACAGGAAGAAGAGAGTCGAAAGATTTAGAGAAAAACTAACCAACTTTGCttttgagtggattg
gaacacatcacatgccttcaggctgACTCCCTTTGTCAAGAGTCTACGCTTAAAGGGCAACTTTAGTTTT
GAGTGGATGATTTCCAAATTAGCTTCTGTCAAAGAGACACGCCCATTTGAAGTGGACTTAAGgtcatttg
aaaaattgaagtGGGAATAGTTGTTATTGACTAAATTCATTTTAAGTGGCAATAGCTATTGATTAAAGTA
ATTTGAAGTGAGAATAGTTTTTGGCTAAAGTCATTTGAAGTGAGAATGGTTACTGGCTAATGTCATTTGA
AGTGAGATTAAAGTCATTTGAAGTTTGATTCAAATCATTTGAAGTGGGAATGGCTTTTTGCCAAGCTTTG
TTTAGTAGAGGAAGTAGATCGAGGTGTTGGTACTCCTTTTTCAGGGGGTCTCCAAATGAAgatgtttatt
tctttctaataaATTGTGTCTACTCTATTCATATTATGAACAATCAAGAGGATACTGTCAAATTTGTAAA
AagtcttgtttttgtttctttttaaactGCTTGTATTTTGTTCATCCTAAGATGTTCGCTGACAGTCTTA
ATAAGGCCTTTGCTCAGCCTGATAACATTACTAATGCTACTAACTGGTAAACAATAGAGTTtatgaattg
aatttatttaaatttttagtccttaaaaatattctttttcgaacgcatgaaatttatttaataggtatat
atatttacATGTTTACCAAAAGATATTGTATTTAGTTTTTTACAAATGACTACCCTTTGATGTCgctatt
aaattttcatttcgctACTGGGACTCAAACTCAGTCCCTGTATTACAAGTCCATCTTTCTACCTTTGGGG
GACTGGAGgtagaaatattttaattaactttttaatatttttttttttaataaattaattttaattaaca
gTCTTTTTCATCTGGGTGTTCATTTAACCCATTTTGTCCCTCCCGTTCCATCTTGATTGTTCACTTAACC
CTTTGTGTTTAGTTGTATATGAtagaattatttttttgtatacTCAATGTGATTTGCGCCTGGCTTAATC
TTAGATTCCTAggctttgtattttttttctctgtgtagGATTTTGTATTTTCCGTTTAGTTGGTCACGTA
GGGTCTTTCTTTAACTTCTTGTTGTCCTGTTTTTGAGCTCTACCTAACCTTTGTACCCTTCCCCCTCTTT
TAGAActcattttaccttttttacttaTCCTGTCATTTTTAACCTTTTATCCTAGACTTTATCTAAAGGG
TCCACACGGATCAGTCCGTGCTACCTTGGTTTCATTCCCatttctcatctctccttcCCTAAATTTTACA
tacccagtctagttagcttagagggtggCGCCCTTTTGGGGGGAGGGAATACGAAGGGTCTGAAAAATCT
CATCATTTTCTACAAATAAAATCATGTAATAATTAGGACGGACAAATACTAGACCCTTTATCCCACTACA
ACTGTGTTATTCcgaaactttattttgtacttggaaaaaaataataaaaattgtttatCGTAAACTTTCA
TTTAAACTGCAGG
>MSTRG.76.2 gene=gene-LOC103517212
aaaatcaaaacaaacaaagaactcAAGATGGCCGCTGACAGTAACACCAAAAGTGAAAATTCCGTGAATA
TGAAGTACGATAACGCAAGTGAATCTCAGCctttgaaaaagataaaaaccgaAAATGAGAAAGCTCCGGG
TGAAAGTGAAGATGTGGAATCGTTGGGAGAACAAATTCTGGACATAGGGGAACATTATTTGGTCAGAAGA
TCACCAAAAGTGAAAATTCCGTGAATATGAAGTACGATAACGCAAGTGAATCTCAGCctttgaaaaagat
aaaaaccgaAAATGAGAAAGCCCCGGGTGAAAGTGAAGATGTGGAATCGTTGGGAGAACAAATTCTGGAC
ATAGGGGAACATTATTTGGTCAGGAGATCGGACAACTCATGGCatcCAGCAGAAATCATCCAGAACCGAT
ACAATGAACTTGAAAACTGCTTTGAATACTATGTACATTATGATGGGTTCAACAGAAGACTGGATGAATG
GGTACAGAAACACAGGATAATGAATTCCCGATTTGATATGTCCGAGCAGCAttggaaaaacaaagagaat
caGGCAATTGATTTACTGGATCAGAGTGACCGGAAGATTACGAGGAACCAGAAAAGGAGGCATGATGAAA
TCAACCATGTACAAAAAACCTATGAAGAAATGGACCCTACCACAGCTGCTTTGGAGAAGGAGCATGAAGC
CATCACAAAAGTcaaatacatagataaaataatgatagGCAAATGTGAAATAGACACATGGTATTTCAGT
CCTTACCCAGATGAATGCAAAAAGAAGCCCAAACTATGGATCTGTGAATTCTGTCTCAAATACATGACTA
TGGAGAGAACATACAGATATCATAAGAGTGAATGCACCTATTGTCATCCACCTGGCAAGGAAATCTACCG
GTGTGGTAATATCTCCATCTATGAGGTGGATGGAAGCTTTCACAAGTTGTACTGCCAGAACTTGTGTCTC
CTTGCCAAACTGTTTTTAGATCACAAAACTCTGTATTTTGATGTCGACCCATTCCTGTTCTACATATTGT
GTGTGATCGATAAGTACGGTGCCCATTTGGTGGGATACTTTTCAAAGGAGAAAGAATCACCGGACGGGAA
CAACGTGGCGTGTATCCTCACGCTGCCCCCGTATCAGCGACAGGGCTATGGGAAGTTTCTGATCTCCTTC
AGTTACGAGCTGAGTAAAGTCGAAGGCCTCATCGGGTCTCCGGAGAAGCCTCTGTCGGATCTGGGCAAAC
TCTCGTACCGTTCCTACTGGTCCTGGGTACTCCTGGGCATCCTGAGGAATTCGAAGGGGAATAGTACGAC
CATCAAAGAACTGAGTGAAATGACGAGCATCGCGCAGACGGACATCATCTCCACGCTGCAAGCCATGAAC
ATGGTCAAATACTGGAAGGGTCAACACGTCATCTGCGTGACGCCCAAAATCGTCGAAGAGCACATTCAGT
CCACCCAGTATAAACGACCTCGCCTCCAAGTGGATCCGACGTACCTCAGGTGGACACCGCCCCCCAAGAG
GGTTCATAGCAAGTCGGGGAAAAAGTAGGTGTCTggagctggaatcgaacccgcgacctagcgaacCTAA
TCACTTCGATGACCGCCGTGATCGTCTGAAGGTGAAACTGAGGACGATCGATGACTTTTTTTCGCAGCAG
GAAAATCAAGTAGCTTTGCAGGGTGGAACTCTTTGAGTTTACAGGAAGAAGAGAGTCGAAAGATTTAGAG
AAAAACTAACCAACTTTGCttttgagtggattggaacacatcacatgccttcaggctgACTCCCTTTGTC
AAGAGTCTACGCTTAAAGGGCAACTTTAGTTTTGAGTGGATGATTTCCAAATTAGCTTCTGTCAAAGAGA
CACGCCCATTTGAAGTGGACTTAAGgtcatttgaaaaattgaagtGGGAATAGTTGTTATTGACTAAATT
CATTTTAAGTGGCAATAGCTATTGATTAAAGTAATTTGAAGTGAGAATAGTTTTTGGCTAAAGTCATTTG
AAGTGAGAATGGTTACTGGCTAATGTCATTTGAAGTGAGATTAAAGTCATTTGAAGTTTGATTCAAATCA
TTTGAAGTGGGAATGGCTTTTTGCCAAGCTTTGTTTAGTAGAGGAAGTAGATCGAGGTGTTGGTACTCCT
TTTTCAGGGGGTCTCCAAATGAAgatgtttatttctttctaataaATTGTGTCTACTCTATTCATATTAT
GAACAATCAAGAGGATACTGTCAAATTTGTAAAAagtcttgtttttgtttctttttaaactGCTTGTATT
TTGTTCATCCTAAGATGTTCGCTGACAGTCTTAATAAGGCCTTTGCTCAGCCTGATAACATTACTAATGC
TACTAACTGGTAAACAATAGAGTTtatgaattgaatttatttaaatttttagtccttaaaaatattcttt
ttcgaacgcatgaaatttatttaataggtatatatatttacATGTTTACCAAAAGATATTGTATTTAGTT
TTTTACAAATGACTACCCTTTGATGTCgctattaaattttcatttcgctACTGGGACTCAAACTCAGTCC
CTGTATTACAAGTCCATCTTTCTACCTTTGGGGGACTGGAGgtagaaatattttaattaactttttaata
tttttttttttaataaattaattttaattaacagTCTTTTTCATCTGGGTGTTCATTTAACCCATTTTGT
CCCTCCCGTTCCATCTTGATTGTTCACTTAACCCTTTGTGTTTAGTTGTATATGAtagaattattttttt
gtatacTCAATGTGATTTGCGCCTGGCTTAATCTTAGATTCCTAggctttgtattttttttctctgtgta
gGATTTTGTATTTTCCGTTTAGTTGGTCACGTAGG
>rna-XM_026821385.1 gene=LOC103517212 CDS=22-1395
aaaacaaacaaagaactcAAGATGGCCGCTGACAGTAACACCAAAAGTGAAAATTCCGTGAATATGAAGT
ACGATAACGCAAGTGAATCTCAGCctttgaaaaagataaaaaccgaAAATGAGAAAGCCCCGGGTGAAAG
TGAAGATGTGGAATCGTTGGGAGAACAAATTCTGGACATAGGGGAACATTATTTGGTCAGGAGATCGGAC
AACTCATGGCatcCAGCAGAAATCATCCAGAACCGATACAATGAACTTGAAAACTGCTTTGAATACTATG
TACATTATGATGGGTTCAACAGAAGACTGGATGAATGGGTACAGAAACACAGGATAATGAATTCCCGATT
TGATATGTCCGAGCAGCAttggaaaaacaaagagaatcaGGCAATTGATTTACTGGATCAGAGTGACCGG
AAGATTACGAGGAACCAGAAAAGGAGGCATGATGAAATCAACCATGTACAAAAAACCTATGAAGAAATGG
ACCCTACCACAGCTGCTTTGGAGAAGGAGCATGAAGCCATCACAAAAGTcaaatacatagataaaataat
gatagGCAAATGTGAAATAGACACATGGTATTTCAGTCCTTACCCAGATGAATGCAAAAAGAAGCCCAAA
CTATGGATCTGTGAATTCTGTCTCAAATACATGACTATGGAGAGAACATACAGATATCATAAGAGTGAAT
GCACCTATTGTCATCCACCTGGCAAGGAAATCTACCGGTGTGGTAATATCTCCATCTATGAGGTGGATGG
AAGCTTTCACAAGTTGTACTGCCAGAACTTGTGTCTCCTTGCCAAACTGTTTTTAGATCACAAAACTCTG
TATTTTGATGTCGACCCATTCCTGTTCTACATATTGTGTGTGATCGATAAGTACGGTGCCCATCTGGTGG
GATATTTTTCAAAGGAGAAAGAATCACCGGACGGGAACAACGTGGCGTGTATCCTCACGCTGCCCCCGTA
TCAGCGACAGGGCTATGGGAAGTTTCTGATCTCCTTCAGTTACGAGCTGAGTAAAGTCGAAGGCCTCATC
GGGTCTCCGGAGAAGCCTCTGTCGGATCTGGGCAAACTCTCGTACCGTTCCTACTGGTCCTGGGTACTCC
TGGGCATCCTGAGGAATTCGAAGGGGAATAGTACGACCATCAAAGAACTGAGTGAAATGACGAGCATCGC
GCAGACGGACATCATCTCCACGCTGCAAGCCATGAACATGGTCAAATACTGGAAGGGTCAACACGTCATC
TGCGTGACGCCCAAAATCGTCGAAGAGCACATTCAGTCCACCCAGTATAAACGACCTCGCCTCCAAGTGG
ATCCGACGTACCTCAGGTGGACACCGCCCCCCAAGAGGGTTCATAGCAAGTCGGGGAAAAAGTAGGTGTC
TggagctggaatcgaacccgcgacctagcgaacCTAATCACTTCGATGACCGCCGTGATCGTCTGAAGGT
GAAACTGAGGACGATCGATGACTTTTTTTCGCAGCAGGAAAATCAAGTAGCTTTGCAGGGTGGAACTCTT
TGAGTTTACAGGAAGAAGAGAGTCGAAAGATTTAGAGAAAAACTAACCAACTTTGCttttgagtggattg
gaacacatcacatgccttcaggctgACTCCCTTTGTCAAGAGTCTACGCTTAAAGGGCAACTTTAGTTTT
GAGTGGATGATTTCCAAATTAGCTTCTGTCAAAGAGACACGCCCATTTGAAGTGGACTTAAGgtcatttg
aaaaattgaagtGGGAATAGTTGTTATTGACTAAATTCATTTTAAGTGGCAATAGCTATTGATTAAAGTA
ATTTGAAGTGAGAATAGTTTTTGGCTAAAGTCATTTGAAGTGAGAATGGTTACTGGCTAATGTCATTTGA
AGTGAGATTAAAGTCATTTGAAGTTTGATTCAAATCATTTGAAGTGGGAATGGCTTTTTGCCAAGCTTTG
TTTAGTAGAGGAAGTAGATCGAGGTGTTGGTACTCCTTTTTCAGGGGGTCTCCAAATGAAgatgtttatt
tctttctaataaATTGTGTCTACTCTATTCATATTATGAACAATCAAGAGGATACTGTCAAATTTGTAAA
AagtcttgtttttgtttctttttaaactGCTTGTATTTTGTTCATCCTAAGATGTTCGCTGACAGTCTTA
ATAAGGCCTTTGCTCAGCCTGATAACATTACTAATGCTACTAACTGGTAAACAATAGAGTTtatgaattg
aatttatttaaatttttagtccttaaaaatattctttttcgaacgcatgaaatttatttaataggtatat
atatttacATGTTTACCAAAA
>rna-XM_026821412.1 gene=LOC103517212 CDS=22-1395
aaaacaaacaaagaactcAAGATGGCCGCTGACAGTAACACCAAAAGTGAAAATTCCGTGAATATGAAGT
ACGATAACGCAAGTGAATCTCAGCctttgaaaaagataaaaaccgaAAATGAGAAAGCCCCGGGTGAAAG
TGAAGATGTGGAATCGTTGGGAGAACAAATTCTGGACATAGGGGAACATTATTTGGTCAGGAGATCGGAC
AACTCATGGCatcCAGCAGAAATCATCCAGAACCGATACAATGAACTTGAAAACTGCTTTGAATACTATG
TACATTATGATGGGTTCAACAGAAGACTGGATGAATGGGTACAGAAACACAGGATAATGAATTCCCGATT
TGATATGTCCGAGCAGCAttggaaaaacaaagagaatcaGGCAATTGATTTACTGGATCAGAGTGACCGG
AAGATTACGAGGAACCAGAAAAGGAGGCATGATGAAATCAACCATGTACAAAAAACCTATGAAGAAATGG
ACCCTACCACAGCTGCTTTGGAGAAGGAGCATGAAGCCATCACAAAAGTcaaatacatagataaaataat
gatagGCAAATGTGAAATAGACACATGGTATTTCAGTCCTTACCCAGATGAATGCAAAAAGAAGCCCAAA
CTATGGATCTGTGAATTCTGTCTCAAATACATGACTATGGAGAGAACATACAGATATCATAAGAGTGAAT
GCACCTATTGTCATCCACCTGGCAAGGAAATCTACCGGTGTGGTAATATCTCCATCTATGAGGTGGATGG
AAGCTTTCACAAGTTGTACTGCCAGAACTTGTGTCTCCTTGCCAAACTGTTTTTAGATCACAAAACTCTG
TATTTTGATGTCGACCCATTCCTGTTCTACATATTGTGTGTGATCGATAAGTACGGTGCCCATCTGGTGG
GATATTTTTCAAAGGAGAAAGAATCACCGGACGGGAACAACGTGGCGTGTATCCTCACGCTGCCCCCGTA
TCAGCGACAGGGCTATGGGAAGTTTCTGATCTCCTTCAGTTACGAGCTGAGTAAAGTCGAAGGCCTCATC
GGGTCTCCGGAGAAGCCTCTGTCGGATCTGGGCAAACTCTCGTACCGTTCCTACTGGTCCTGGGTACTCC
TGGGCATCCTGAGGAATTCGAAGGGGAATAGTACGACCATCAAAGAACTGAGTGAAATGACGAGCATCGC
GCAGACGGACATCATCTCCACGCTGCAAGCCATGAACATGGTCAAATACTGGAAGGGTCAACACGTCATC
TGCGTGACGCCCAAAATCGTCGAAGAGCACATTCAGTCCACCCAGTATAAACGACCTCGCCTCCAAGTGG
ATCCGACGTACCTCAGGTGGACACCGCCCCCCAAGAGGGTTCATAGCAAGTCGGGGAAAAAGTAGGTGTC
TggagctggaatcgaacccgcgacctagcgaacCTAATCACTTCGATGACCGCCGTGATCGTCTGAAGGT
GAAACTGAGGACGATCGATGACTTTTTTTCGCAGCAGGAAAATCAAGTAGCTTTGCAGGGTGGAACTCTT
TGAGTTTACAGGAAGAAGAGAGTCGAAAGATTTAGAGAAAAACTAACCAACTTTGCttttgagtggattg
gaacacatcacatgccttcaggctgACTCCCTTTGTCAAGAGTCTACGCTTAAAGGGCAACTTTAGTTTT
GAGTGGATGATTTCCAAATTAGCTTCTGTCAAAGAGACACGCCCATTTGAAGTGGACTTAAGgtcatttg
aaaaattgaagtGGGAATAGTTGTTATTGACTAAATTCATTTTAAGTGGCAATAGCTATTGATTAAAGTA
ATTTGAAGTGAGAATAGTTTTTGGCTAAAGTCATTTGAAGTGAGAATGGTTACTGGCTAATGTCATTTGA
AGTGAGATTAAAGTCATTTGAAGTTTGATTCAAATCATTTGAAGTGGGAATGGCTTTTTGCCAAGCTTTG
TTTAGTAGAGGAAGTAGATCGAGGTGTTGGTACTCCTTTTTCAGGGGGTCTCCAAATGAAgatgtttatt
tctttctaataaATTGTGTCTACTCTATTCATATTATGAACAATCAAGAGGATACTGTCAAATTTGTAAA
AagtcttgtttttgtttctttttaaactGCTTGTATTTTGTTCATCCTAAGATGTTCGCTGACAGTCTTA
ATAAGGCCTTTGCTCAGCCTGATAACATTACTAATGCTACTAACTGGTAAACAATAGAGTTtatgaattg
aatttatttaaatttttagtccttaaaaatattctttttcgaacgcatgaaatttatttaataggtatat
atatttacATGTTTACCAAAA
>rna-XM_026821462.1 gene=LOC103517212 CDS=22-1395
aaaacaaacaaagaactcAAGATGGCCGCTGACAGTAACACCAAAAGTGAAAATTCCGTGAATATGAAGT
ACGATAACGCAAGTGAATCTCAGCctttgaaaaagataaaaaccgaAAATGAGAAAGCCCCGGGTGAAAG
TGAAGATGTGGAATCGTTGGGAGAACAAATTCTGGACATAGGGGAACATTATTTGGTCAGGAGATCGGAC
AACTCATGGCatcCAGCAGAAATCATCCAGAACCGATACAATGAACTTGAAAACTGCTTTGAATACTATG
TACATTATGATGGGTTCAACAGAAGACTGGATGAATGGGTACAGAAACACAGGATAATGAATTCCCGATT
TGATATGTCCGAGCAGCAttggaaaaacaaagagaatcaGGCAATTGATTTACTGGATCAGAGTGACCGG
AAGATTACGAGGAACCAGAAAAGGAGGCATGATGAAATCAACCATGTACAAAAAACCTATGAAGAAATGG
ACCCTACCACAGCTGCTTTGGAGAAGGAGCATGAAGCCATCACAAAAGTcaaatacatagataaaataat
gatagGCAAATGTGAAATAGACACATGGTATTTCAGTCCTTACCCAGATGAATGCAAAAAGAAGCCCAAA
CTATGGATCTGTGAATTCTGTCTCAAATACATGACTATGGAGAGAACATACAGATATCATAAGAGTGAAT
GCACCTATTGTCATCCACCTGGCAAGGAAATCTACCGGTGTGGTAATATCTCCATCTATGAGGTGGATGG
AAGCTTTCACAAGTTGTACTGCCAGAACTTGTGTCTCCTTGCCAAACTGTTTTTAGATCACAAAACTCTG
TATTTTGATGTCGACCCATTCCTGTTCTACATATTGTGTGTGATCGATAAGTACGGTGCCCATTTGGTGG
GATACTTTTCAAAGGAGAAAGAATCACCGGACGGGAACAACGTGGCGTGTATCCTCACGCTGCCCCCGTA
TCAGCGACAGGGCTATGGGAAGTTTCTGATCTCCTTCAGTTACGAGCTGAGTAAAGTCGAAGGCCTCATC
GGGTCTCCGGAGAAGCCTCTGTCGGATCTGGGCAAACTCTCGTACCGTTCCTACTGGTCCTGGGTACTCC
TGGGCATCCTGAGGAATTCGAAGGGGAATAGTACGACCATCAAAGAACTGAGTGAAATGACGAGCATCGC
GCAGACGGACATCATCTCCACGCTGCAAGCCATGAACATGGTCAAATACTGGAAGGGTCAACACGTCATC
TGCGTGACGCCCAAAATCGTCGAAGAGCACATTCAGTCCACCCAGTATAAACGACCTCGCCTCCAAGTGG
ATCCGACGTACCTCAGGTGGACACCGCCCCCCAAGAGGGTTCATAGCAAGTCGGGGAAAAAGTAGGTGTC
TggagctggaatcgaacccgcgacctagcgaacCTAATCACTTCGATGACCGCCGTGATCGTCTGAAGGT
GAAACTGAGGACGATCGATGACTTTTTTTCGCAGCAGGAAAATCAAGTAGCTTTGCAGGGTGGAACTCTT
TGAGTTTACAGGAAGAAGAGAGTCGAAAGATTTAGAGAAAAACTAACCAACTTTGCttttgagtggattg
gaacacatcacatgccttcaggctgACTCCCTTTGTCAAGAGTCTACGCTTAAAGGGCAACTTTAGTTTT
GAGTGGATGATTTCCAAATTAGCTTCTGTCAAAGAGACACGCCCATTTGAAGTGGACTTAAGgtcatttg
aaaaattgaagtGGGAATAGTTGTTATTGACTAAATTCATTTTAAGTGGCAATAGCTATTGATTAAAGTA
ATTTGAAGTGAGAATAGTTTTTGGCTAAAGTCATTTGAAGTGAGAATGGTTACTGGCTAATGTCATTTGA
AGTGAGATTAAAGTCATTTGAAGTTTGATTCAAATCATTTGAAGTGGGAATGGCTTTTTGCCAAGCTTTG
TTTAGTAGAGGAAGTAGATCGAGGTGTTGGTACTCCTTTTTCAGGGGGTCTCCAAATGAAgatgtttatt
tctttctaataaATTGTGTCTACTCTATTCATATTATGAACAATCAAGAGGATACTGTCAAATTTGTAAA
AagtcttgtttttgtttctttttaaactGCTTGTATTTTGTTCATCCTAAGATGTTCGCTGACAGTCTTA
ATAAGGCCTTTGCTCAGCCTGATAACATTACTAATGCTACTAACTGGTAAACAATAGAGTTtatgaattg
aatttatttaaatttttagtccttaaaaatattctttttcgaacgcatgaaatttatttaataggtatat
atatttacATGTTTACCAAAA
>MSTRG.76.6 gene=gene-LOC103517212
aaaatcaaaacaaacaaagaactcAAGATGGCCGCTGACAGTAACACCAAAAGTGAAAATTCCGTGAATA
TGAAGTACGATAACGCAAGTGAATCTCAGCctttgaaaaagataaaaaccgaAAATGAGAAAGCTCCGGG
TGAAAGTGAAGATGTGGAATCGTTGGGAGAACAAATTCTGGACATAGGGGAACATTATTTGGTCAGAAGA
TCACCAAAAGTGAAAATTCCGTGAATATGAAGTACGATAACGCAAGTGAATCTCAGCctttgaaaaagat
aaaaaccgaAAATGAGAAAGCCCCGGGTGAAAGTGAAGATGTGGAATCGTTGGGAGAACAAATTCTGGAC
ATAGGGGAACATTATTTGGTCAGGAGATCGGACAACTCATGGCatcCAGCAGAAATCATCCAGAACCGAT
ACAATGAACTTGAAAACTGCTTTGAATACTATGTACATTATGATGGGTTCAACAGAAGACTGGATGAATG
GGTACAGAAACACAGGATAATGAATTCCCGATTTGATATGTCCGAGCAGCAttggaaaaacaaagagaat
caGGCAATTGATTTACTGGATCAGAGTGACCGGAAGATTACGAGGAACCAGAAAAGGAGGCATGATGAAA
TCAACCATGTACAAAAAACCTATGAAGAAATGGACCCTACCACAGCTGCTTTGGAGAAGGAGCATGAAGC
CATCACAAAAGTcaaatacatagataaaataatgatagGCAAATGTGAAATAGACACATGGTATTTCAGT
CCTTACCCAGATGAATGCAAAAAGAAGCCCAAACTATGGATCTGTGAATTCTGTCTCAAATACATGACTA
TGGAGAGAACATACAGATATCATAAGAGTGAATGCACCTATTGTCATCCACCTGGCAAAGAAATCTACCG
GTGTGGTAACATCTCCATCTATGAGGTGGACGGAAGCTTTCACAAGTTGTACTGCCAGAACTTGTGTCTC
CTTGCCAAACTGTTTTTAGATCACAAAACTCTGTATTTTGATGTCGACCCATTCCTGTTCTACATATTGT
GTGTGATCGATAAGTACGGTGCCCATTTGGTGGGATACTTTTCAAAGGAGAAAGAATCACCGGACGGGAA
CAACGTGGCGTGTATCCTCACGCTGCCCCCGTATCAGCGACAGGGCTATGGGAAGTTTCTGATCTCCTTC
AGTTACGAGCTGAGTAAAGTCGAAGGCCTCATCGGGTCTCCGGAGAAGCCTCTGTCGGATCTGGGCAAAC
TCTCGTACCGTTCCTACTGGTCCTGGGTACTCCTGGGCATCCTGAGGAATTCGAAGGGGAATAGTACGAC
CATCAAAGAACTGAGTGAAATGACGAGCATCGCGCAGACGGACATCATCTCCACGCTGCAAGCCATGAAC
ATGGTCAAATACTGGAAGGGTCAACACGTCATCTGCGTGACGCCCAAAATCGTCGAAGAGCACATTCAGT
CCACCCAGTATAAACGACCTCGCCTCCAAGTGGATCCGACGTACCTCAGGTGGACACCGCCCCCCAAGAG
GGTTCATAGCAAGTCGGGGAAAAAGTAGGTGTCTggagctggaatcgaacccgcgacctagcgaacCTAA
TCACTTCGATGACCGCCGTGATCGTCTGAAGGTGAAACTGAGGACGATCGATGACTTTTTTTCGCAGCAG
GAAAATCAAGTAGCTTTGCAGGGTGGAACTCTTTGAGTTTACAGGAAGAAGAGAGTCGAAAGATTTAGAG
AAAAACTAACCAACTTTGCttttgagtggattggaacacatcacatgccttcaggctgACTCCCTTTGTC
AAGAGTCTACGCTTAAAGGGCAACTTTAGTTTTGAGTGGATGATTTCCAAAT
>MSTRG.76.7 gene=gene-LOC103517212
aaaatcaaaacaaacaaagaactcAAGATGGCCGCTGACAGTAACACCAAAAGTGAAAATTCCGTGAATA
TGAAGTACGATAACGCAAGTGAATCTCAGCctttgaaaaagataaaaaccgaAAATGAGAAAGCTCCGGG
TGAAAGTGAAGATGTGGAATCGTTGGGAGAACAAATTCTGGACATAGGGGAACATTATTTGGTCAGAAGA
TCACCAAAAGTGAAAATTCCGTGAATATGAAGTACGATAACGCAAGTGAATCTCAGCctttgaaaaagat
aaaaaccgaAAATGAGAAAGCCCCGGGTGAAAGTGAAGATGTGGAATCGTTGGGAGAACAAATTCTGGAC
ATAGGGGAACATTATTTGGTCAGGAGATCGGACAACTCATGGCatcCAGCAGAAATCATCCAGAACCGAT
ACAATGAACTTGAAAACTGCTTTGAATACTATGTACATTATGATGGGTTCAACAGAAGACTGGATGAATG
GGTACAGAAACACAGGATAATGAATTCCCGATTTGATATGTCCGAGCAGCAttggaaaaacaaagagaat
caGGCAATTGATTTACTGGATCAGAGTGACCGGAAGATTACGAGGAACCAGAAAAGGAGGCATGATGAAA
TCAACCATGTACAAAAAACCTATGAAGAAATGGACCCTACCACAGCTGCTTTGGAGAAGGAGCATGAAGC
CATCACAAAAGTcaaatacatagataaaataatgatagGCAAATGTGAAATAGACACATGGTATTTCAGT
CCTTACCCAGATGAATGCAAAAAGAAGCCCAAACTATGGATCTGTGAATTCTGTCTCAAATACATGACTA
TGGAGAGAACATACAGATATCATAAGAGTGAATGCACCTATTGTCATCCACCTGGCAAAGAAATCTACCG
GTGTGGTAACATCTCCATCTATGAGGTGGATGGAAGCTTTCACAAGTTGTACTGCCAGAACTTGTGTCTC
CTCGCCAAACTGTTTCTAGATCACAAAACTCTGTACTTTGACGTTGA
>rna-XR_003390715.1 gene=LOC113466264
TGAATGCAAAAAGAAGCCCAAACTATGGATCTGTGAATTCTGTCTCAAATACATGACTATGGAGAGAACA
TACAGATATCATAAGAGTGAATGCACCTATTGTCATCCACCTGGCAAAGAAATCTACCGG
>MSTRG.76.8 gene=gene-LOC103517212
aaaatcaaaacaaacaaagaactcAAGATGGCCGCTGACAGTAACACCAAAAGTGAAAATTCCGTGAATA
TGAAGTACGATAACGCAAGTGAATCTCAGCctttgaaaaagataaaaaccgaAAATGAGAAAGCTCCGGG
TGAAAGTGAAGATGTGGAATCGTTGGGAGAACAAATTCTGGACATAGGGGAACATTATTTGGTCAGAAGA
TCACCAAAAGTGAAAATTCCGTGAATATGAAGTACGATAACGCAAGTGAATCTCAGCctttgaaaaagat
aaaaaccgaAAATGAGAAAGCCCCGGGTGAAAGTGAAGATGTGGAATCGTTGGGAGAACAAATTCTGGAC
ATAGGGGAACATTATTTGGTCAGGAGATCGGACAACTCATGGCatcCAGCAGAAATCATCCAGAACCGAT
ACAATGAACTTGAAAACTGCTTTGAATACTATGTACATTATGATGGGTTCAACAGAAGACTGGATGAATG
GGTACAGAAACACAGGATAATGAATTCCCGATTTGATATGTCCGAGCAGCAttggaaaaacaaagagaat
caGGCAATTGATTTACTGGATCAGAGTGACCGGAAGATTACGAGGAACCAGAAAAGGAGGCATGATGAAA
TCAACCATGTACAAAAAACCTATGAAGAAATGGACCCTACCACAGCTGCTTTGGAGAAGGAGCATGAAGC
CATCACAAAAGTcaaatacatagataaaataatgatagGCAAATGTGAAATAGACACATGGTATTTCAGT
CCTTACCCAGATGAATGCAAAAAGAAGCccaaacc
>MSTRG.76.9 gene=gene-LOC103517212
aaaatcaaaacaaacaaagaactcAAGATGGCCGCTGACAGTAACACCAAAAGTGAAAATTCCGTGAATA
TGAAGTACGATAACGCAAGTGAATCTCAGCctttgaaaaagataaaaaccgaAAATGAGAAAGCTCCGGG
TGAAAGTGAAGATGTGGAATCGTTGGGAGAACAAATTCTGGACATAGGGGAACATTATTTGGTCAGAAGA
TCACCAAAAGTGAAAATTCCGTGAATATGAAGTACGATAACGCAAGTGAATCTCAGCctttgaaaaagat
aaaaaccgaAAATGAGAAAGCCCCGGGTGAAAGTGAAGATGTGGAATCGTTGGGAGAACAAATTCTGGAC
ATAGGGGAACATTATTTGGTCAGGAGATCGGACAACTCATGGCatcCAGCAGAAATCATCCAGAACCGAT
ACAATGAACTTGAAAACTGCTTTGAATACTATGTACATTATGATGGGTTCAACAGAAGACTGGATGAATG
GGTACAGAAACACAGGATAATGAATTCCCGATTTGATATGTCCGAGCAGCAttggaaaaacaaagagaat
caGGCAATTGATTTACTGGATCAGAGTGACCGGAAGATTACGAGGAACCAGAAAAGGAGGCATGATGAAA
TCAACCATGTACAAAAAACCTATGAAGAAATGGACCCTACCACAGCTGCTTTGGAGAAGGAGCATGAAGC
CATCACAAAAGTcaaatacatagataaaataatgatagGCAAATGTGAAATAGACACATGGTATTTCAGT
CCTTACCCAGATGAATGCAAAAAGAAGCCCAAACTATGGATCTGTGAATTCTGTCTCAAATACATGACTA
TGGAGAGAACATACAGATATCATAAGAGTGAATGCACCTATTGTCATCCACCTGGCAAGGAAATCTACCG
GTGTGGTAATATCTCCATCTATGAGGTGGATGGAAGCTTTCACAAGTTGTACTGCCAGAACTTGTGTCTC
CTTGCCAAACTGTTTTTAGATCACAAAACTCTGTATTTTGATGTCGACCCATTCCTGTTCTACATATTGT
GTGTGATCGATAAGTACGGTGCCCATTTGGTGGGATACTTTTCAAAGGAGAAAGAATCACCGGACGGGAA
CAACGTGGCGTGTATCCTCACGCTGCCCCCGTATCAGCGACAGGGCTATGGGAAGTTTCTGATCTCCTTC
AGTTACGAGCTGAGTAAAGTCGAAGGCCTCATCGGGTCTCCGGAGAAGCCTCTGTCGGATCTGGGCAAAC
TCTCGTACCGTTCCTACTGGTCCTGGGTACTCCTGGGCATCCTGAGGAATTcgaactttttcccatttaa
acctgtagtacgtacgtaacgtacagaccatgggctaaaaaccacttttttggaatcaggggaacccaaa
acggatatttccacccatttcccgattttgaaaatttggaccgattgcaatactttctcattaccttgta
taggttccctata
>rna-XM_026821563.1 gene=LOC103506176 CDS=16-1071
TCAGGCAAGGGTCTCATGTTTGTCACTCTCAGGGATGGATCCGGATTCATTCAATGCGTCCTAGCTGATA
TTCTGTGTCAGACCGAACATGCCCTCCTACTCAGCACAGAGTCCTCGGTTCAATTCCGTGGCCGGATAGA
AAAAGTTCCCGAaggtaaatccgccccgggcggtcaCGAGCTGAAGGTCGACTACTGGGAGGTCgtggtc
gaaaaaaaaacttggttcaATAATACCTCAAGTCCTTCTCATTTCTTGGTCACTCCGCCCACCCTGGTTC
AAACCCAGGTAGAAGGCGGCTCGACCCTGTTCTCTCTCAACTTCTTCGGTGAGCCCGCCTATCTCACCCA
GTCGTCCCAGCTCTACCTGGAAACCTGCCTGCCCGCCCTTGGGGACGTGTATTGTATCGCACAAAGCTAC
CGTGCGGAAAACTCGCGGACGCGTCGCCACCTGGCCGAGTACACGCATGTGGAGGCCGAGTGTGCGTTTT
TGACGTTCGACGACCTGCTGGATAAGCTGGAGGATTTGATATGCGACACGGTCGACCGGGTGATGGCCAC
GCATGGGGATTTggTGCGTCAAATGAATCCGAACTTCGAGCCGCCGGCGCGCCCCTTCTTGCGCATGAAC
TACGCGGATGCGATCGAGTATTTACGCAAGCACGAGATCCGGAAGCCGGACAATACCGAGTACGAGTTCG
GAGAGGATATTCCGGAGATGCCCGAACGCAAGATGACGGACCAGATCAACCGGCCCATCATGCTGTGTCG
CTTCCCTGCCGATATCAAGTCCTTCTATATGTCCAAATGTCCGGAAAACCCCGCTCTCACCGAGAGCGTA
GACGTGCTGTTCCCGAACGTAGGCGAAGTTATCGGCGGGTCCATGCGTATCTGGGACCCTGAGGAGCTGC
TGGCCGGGTATAAGCGGGAGGGCATCGACCCCGCCCCATACTATTGGTACACGGACCAGCGGAAATACGG
GTCGACCCCGCACGGAGGCTATGGGCTCGGGCTGGAGCGGGTGCTGTGCTGGTTGCTGAATCAGTATCAC
GTGCGAGACGTCTGTTTGTAAG
>rna-XR_003391168.1 gene=LOC113466908
GTACTGCTTCGGcagtacatatgtatactaAAATTGGAACGATACAGAGAAGATTAGCATGGCCCCTGCG
CAAGGATGACACGCAAAATCGTGAAGCGTTCCACATTTTT
>rna-XM_026826208.1 gene=LOC103506276 CDS=1-663
TCACAGAAATACCAACTCATCGCTAAAGCTCAGCTGAAGAAGGTGTCCAAGCTGGCTGCCCGGGACAACG
CCAAATCCGAgtcgaaagcaaagaaagaagaagaggatgcaGAGAAGCGAGAAAAGAACTTGGAGGAGGC
CAAGAAGATTGTGCTGAAGGAGGATCCTAGTTTGCCTCCGGCTGTGAGAATTAAGATCAAGGATGGTGAG
AAGTATCGGGATAAGCGGGTGACGATATTTGGCTGGGTGCATCGTCTGAGAAGACAAGGCAAGGGTCTCA
TGTTTGTCACTCTCAGGGATGGATCCGGATTCATTCAATGCGTCCTAGCTGATATTCTGTGTCAGACCGA
ACATGCCCTCCTACTCAGCACAGAGTCCTCGGTTCAATTCCGTGGCCGGATAGAAAAAGTTCCCGAaggt
aaatccgccccgggcggtcaCGAGCTGAAGGTCGACTACTGGGAGGTCGTGGGTTTGGCTCCGGCGGGCG
GCGCGGACGCTATTCTGAACGAAGAAGCGTTGCCGGATGTGCAGCTAGATAACCGCCACATTATGATACG
CGGCGAGAACACGTCACGCGTTCTACTCATGCGCAGTGTACTGCTGCAGGCCCTGCGCGCGCACTTTGCT
GATAGAAACTACACAGAGgtaaatatagaatag
>MSTRG.81.1 gene=gene-LOC103506377
CTTTTCGCGCAGTTGCGCGCTCTAGTTTTCACGTTTCGTTCAcgttcttgtttttgtttacattccttct
tttctcctgtttctttGGTCCCAGCTTTGTGGTTTGCTGTCCACGAAAAACTAATTTAAAAGCAGAAAAA
TGACTTCGACAAAGccCCCAAAGGTAGCCATTAAGAGTGTCCAAGTTTTTGGACGAAAGAAATCTGCCAC
AGCTGTTGCCTACTGCAAAGAGGGCAAAGGAAACCTGAGAGTTGATGGACGTCCCCTGGAAATGATCGAA
CCCAAACTGTTGCAATACAAACTGCAAGAACCCATCCTGCTGCTCGGCAAAGACAAATTTGCCGGAGTTG
ACATCAGAGTCAGAGTAAATGGTGGAGGTCATGTTGCACAGATCTATGCTATCAGACAAGCTATCTCCAA
GGCACTGGTCGCCTACTACCAGAAATGTAAGAATACTTGATTGGCCTACATGGAGGCTTTCTAGGCCCCT
TCCTTTAAGAAGAGGACTGAAAATTGACATTGAGGCTGGGTTTCACCAAatttctttttagtccctaaca
accagttagcttaacagccctatcttaagcctatacaaatcaaatgaaacttaacaAACTGCTAGGTAAA
CAGGccacaggccttctagggactgaaaaaatgtTGGTCAAATCCACCCTGACTCTGCTCGGCAAAGACA
AATTTGCCGGAGTTGACATCAGAGTCAGAGTAAATGGTGGAGGTCATGTTGCACAGATCTACGCTATCAG
ACAAGCTATCTCCAAGGCCCTGGTTGCCTACTACCAGAAAT
>rna-XM_026821617.1 gene=LOC103506377 CDS=128-448
TTGCGCGCTCTAGTTTTCACGTTTCGTTCAcgttcttgtttttgtttacattccttcttttctcctgttt
ctttGGTCCCAGCTTTGTGGTTTGCTGTCCACGAAAAACTAATTTAAAAGCAGAAAAATGACTTCGACAA
AGccCCCAAAGGTAGCCATTAAGAGTGTCCAAGTTTTTGGACGAAAGAAATCTGCCACAGCTGTTGCCTA
CTGCAAAGAGGGCAAAGGAAACCTGAGAGTTGATGGACGTCCCCTGGAAATGATCGAACCCAAACTGTTG
CAATACAAACTGCAAGAACCCATCCTGTTGCTCGGCAAAGACAAATTTGCCGGAGTTGACATCAGAGTCA
GAGTAAATGGTGGAGGTCATGTTGCACAGATCTACGCTATCAGACAAGCTATCTCCAAGGCCCTGGTTGC
CTACTACCAGAAATGTAAGAATACTTGATTGGCCTACATGGAG
>rna-XM_026821649.1 gene=LOC103506377 CDS=128-448
TTGCGCGCTCTAGTTTTCACGTTTCGTTCAcgttcttgtttttgtttacattccttcttttctcctgttt
ctttGGTCCCAGCTTTGTGGTTTGCTGTCCACGAAAAACTAATTTAAAAGCAGAAAAATGACTTCGACAA
AGccCCCAAAGGTAGCCATTAAGAGTGTCCAAGTTTTTGGACGAAAGAAATCTGCCACAGCTGTTGCCTA
CTGCAAAGAGGGCAAAGGAAACCTGAGAGTTGATGGACGTCCCCTGGAAATGATCGAACCCAAACTGTTG
CAATACAAACTGCAAGAACCCATCCTGTTGCTCGGCAAAGACAAATTTGCCGGAGTTGACATCAGAGTCA
GAGTAAATGGTGGAGGTCATGTTGCACAGATCTACGCTATCAGACAAGCTATCTCCAAGGCCCTGGTTGC
CTACTACCAGAAATGTAAGAATACTTGATTGGCCTACATGGAG
>MSTRG.81.4 gene=gene-LOC103506377
CGCTCTAGTTTTCACGTTTCGTTCAcgttcttgtttttgtttacattccttcttttctcctgtttctttG
GTCCCAGCTTTGTGGTTTGCTGTCCACGAAAAACTAATTTAAAAGCAGAAAAATGACTTCGACAAAGccC
CCAAAGGTAGCCATTAAGAGTGTCCAAGTTTTTGGACGAAAGAAATCTGCCACAGCTGTTGCCTACTGCA
AAGAGGGCAAAGGAAACCTGAGAGTTGATGGACGTCCCCTGGAAATGATCGAACCCAAACTGTTGCAATA
CAAACTGCAAGAACCCATCCTGCTGCTCGGCAAAGACAAATTTGCCGGAGTTGACATCAGAGTCAGAGTA
AATGGTGGAGGTCATGTTGCACAGATCTACGCTATCAGACAAGCTATCTCCAAGGCCCTGGTTGCCTACT
ACCAGAAATGTAAGAATACTTGATTGGCCT
>MSTRG.81.5 gene=gene-LOC103506377
TTCAcgttcttgtttttgtttacattccttcttttctcctgtttctttGGTCCCAGCTTTGTGGTTTGCT
GTCCACGAAAAACTAATTTAAAAGCAGAAAAATGACTTCGACAAAGccCCCAAAGGTAGCCATTAAGAGT
GTCCAAGTTTTTGGACGAAAGAAATCTGCCACAGCTGTTGCCTACTGCAAAGAGGGCAAAGGAAACCTGA
GAGTTGATGGACGTCCCCTGGAAATGATCGAACCCAAACTGTTGCAATACAAACTGCAAGAACCCATCCT
GTTGCTCGGCAAAGACAAATTTGCCGGAGTTGACATCAGAGTCAGAGTAAATGGTGGAGGTCATGTTGCA
CAGATCTACGCTATCAGACAAGCTATCTCCAAGGCCCTGGTTGCCTACTACCAGAAATGTA
>rna-XM_026826755.1 gene=LOC113469115 CDS=1-675
ATGGCAGGAAGCAAGTGCAACCAATCAATGTGTAATCGTTGCACCGAAGATCAAGGTCAATGTACTATCT
TTGGTTGCAAGTGTTGCGTTGCACCCAAGACTGATGCACCAGATCGTCCCAACTTTGGGATCTCTGTTCC
TAAAGTCATAGGAACTTTGGAGAGTATCAGCTCATCAAATGATACCTTTGAGGTTCACCTCTACTTCTCC
TCTCTACCCGAGGACAAAGTCCCCTACGTAAACTCCCCCGGTGAACAATATCGCATACGACAACTCCTGC
ATCAGCTTCCCCCTCATGATAACGAAGTACGCTACTGCCACGCCCTCTCCGAAGACGAACGAAAGGAACT
TCGGCTGTTCTCGGCTCAGAGGAAACGAGAGGCACTGGGGCGGGGCTTCGTCAAGCAGCTGGTGGCGCCG
ATGTTCTGCGAAAACTGTGAGGATGAACTTCAAACATCCGACATGTCAGTGTTTGCGTCCAGGGCCGGAC
CCAACTCCTGTTGGCACCCAGGTTGCTTTACTTGCAGCGTATGCAATGAACTACTGGTAGACCTTATCTA
CTTCTATAGGGGAGATAAACTATATTGTGGACGGCATCATGCAGAAACGCTCAAGCCAAGGTGCAGCGCT
TGCGATGAGGAACCAGTCACAGACTGGCAGCTGCTTTATTTGTAA
>rna-XM_026827356.1 gene=LOC113469447 CDS=1-819
atgagtgaggaggaggaggtggaaccGGCGCCATCTCGTGGCAGACATGaagtcgtagaagaaaaatccc
TCGAGAGTCAGACGAGCTCACAAGACATACTGTATTATCTAACGCGTGATAGTGAGCGCGATCTCCCGGA
TGAATATCGAACTGAGAGACTAGAACACCAGCGCGACCTACCGGAATCTTATGGAACTCACAGGAACAGT
TTGAACAAAGAACAGAACCACTCGTTTGATAATCTGCTCAAATCTAACCTGAAGAAACTCAGCCTGGCTG
ATTCAGACGATGTGTCCTCTTCAATGCCCGAGTTGAATGGACATAGGAAGAGGCAGGatgggaaaaagaa
ggataggagTGTGAGGTTCCAGGTggaggagaatgagggagaggagactgaagagggagagatgagtgag
gaggaggaggtggaaccGGCGCCATCTCGTGGCAGACATGgCAAAAAACACAGCGGTAACACCCCCAGTG
GTAGCTCCTCCTACAAGCACTCTCATCGTgataggggagggggagggggcggAGTCTACCAATCACAGCC
CTCCACCTCTACAAGCTCCTCCCACTTCCCCTCTCCCGGTAGAaatgagggagggggaggatgtTCTACg
tgttcttcatcttcatcatccagtggggaagaagaagaggatttaTATAGGTTACCACGACGTAAAGCAT
ACTACGGCGGAGTCCGAGTATCCTATGTACCTAACGATGCTGTGTTAGTAGCTAGACGTGCAGCAGCTAA
GCATGGTACAGACCAAACAGCAGGCGAAGACAAATGTGTTATATCGTGATCGCTTTGTTGCCAaaagtcc
caggttcgattcccggcggggccaaagATTTTTCGGCTTTTTGCTTGAATTTTGGAGTGCACTTAGCTTC
GTGGGACTCCCCAATGCGATGGGTTAATGTTAATGAgcaacaatcaataaaatttattgacggactgcgc
aaagtttgggttgccaaaatagtatatgtacatatgtaggtgcaATAGAATTGTCTTCCATAAACCTAAG
AGTCAAGGCATGATACCCACGTATTTCACGATGCGAGGATGATAATATTAAgttcttccattatttcaaa
tcctacataattatgctcAATAATGGAtctattaaatatttaaagatGTCTAGAGATATTTCCAAAATGA
AGTATCTACACGAGtgttttgccagcctagttagcttagt
>rna-XR_003390950.1 gene=LOC113466585
tttttccttgatcttttacaatttttgtaGTGTAGAAGGAAGCTGATTAACTGATAGTGATCCTGGGTCT
ACAAGCCTTGTCAAAAGGTGTTTGTGAATCCAAAATAAATGATATGATATCTATTTCCTATTTTGTTTGT
GCTGGATCCAAATcaacaaataatagaaa
>rna-XM_026827896.1 gene=LOC113465353 CDS=213-1751
AAAGCAGAAAAATGTTGTTATCTTCAAAGATTATCCTTTGACATATCAAGATTTATTTAAGAGATGCTTT
ATTGTTCTAAACAGGATGTACCATCATTTAAACTAGATAGTgcaataatacctaggtacctacttagtga
tTTAAGTAAAATACACAGAAATTGTGCAATACTAGAGGTAatttattgaaaagaagaagaagaaaaaaag
aaatgttttccTCAGTGTTTAGAATCAGACTTGTCAAATACTACATATTCATCATACTCCTCATACTTCT
CCTCAATGTAATTATCCTAATGAGGGTAAACCTCGACCCCACACTGTCCATTAAGAGGGAGCACCTCAAG
GCACATAAGAATACTCACAATGATGTTTATGAGGAACGGAACTCAAATAGAATCAACAAGAACTATGTCA
ACAATGCACGGAAAGTGTGGCGAGGGAAGTATGCGAACATTAGCAATGAAATACATCGGGAGATCCTATA
CGAGTTGGACCATTTGGACCCATATTTCCTCATTGAAACTAGATCCGAGTACATTCAGAATAAGTACAAG
AACTTGGTGACCCAGATGAAAATTTTGCATGGTTCAACAAAAATCTCACCGAGTGACATTACTGAACTGA
ATGCCTGGCTCATACATCACGGCACTGACACCACACCCACCCAGCCAAAAACTAACCAAGCTCACCGCTA
TCTTAACCTGATTGGCAGGCTGAGTGGATTCCTGTGTGATTCCACAGTGGTATATACAGATCTCATGACC
AAGGGTACACAACTCAAGTTCCTTCTGACACTAGCACACCCAAGTGATGGTAAAAACAACCATGGCAAAG
tCAAAGCTATCACAACCACTGAAAAGCATACATTGCGCGCTGTGTTCAAACCCAAATGGTATTCTAATAA
CATCACATTCCCTGGTGTGGTAGATGGAAAGGATAGACATTATGGGGAATAcattggctttctcctctca
CTTATTCTAGAGCTGTATAcgGTCCCTGTAACTCTACTCCGCTCATTCCCCATGTCTCATTTCCTAGCCA
CGGCCAGTCCCCGCCTGAACACCACCTACTTCCCCGGCCCACACAATACCTCCTGCTACATGGGGAAATG
TCTCTACTGTACGCGGGACGAGGCGCTGTGTGCCGGCAAGACAGTGGCTGGTGCGGTTATCCTATATTTG
GAGAACACGCCGGTAGAGAAGCTGCCTAGTCCGTATCAGAGGAGTTATGGAGGGAAGACCAAGGCGTGGG
AGAGAGACGAGAAGTATTGCTTGGATAATGTCGCACAGAGGTATGACAGAGAGTTCATATTGGATCTGGT
TGATGTGGCGGTGTTTGATTTTCTCATGCAGAATGGAGACAGACATCATTTGGAGAAAACCAAAGAGATC
ACCAGTACTATCGAAGTCGACGCCCGGGAAGAACGAGGTGGGACAAGCTACGCCCAAATCCCCCGACCCT
CTTTACTCTCCGCCCTTCACTTCTGTTTTGGGCGTGAGTTTTACGCCTGTGGTGCACTCAAGCTAATATC
GGACCTGGCTGGATTTGCAGCCCCTCTACTGCTATATCAGCTGGTGAACTTTATAGAAACAGGCACCGAA
CCATTTCATTATGGGGTTCTGTATGCTGGGGCTTTGACTCTGACTACAATCATTGGTAAGTACTGTGAGG
TACTCGAGCTAATATCGGACCTGGCTGGGTTTGCCGCTCCTCTGCTGTTCAACAAAAATCTCACCGAGTG
A
>MSTRG.85.2 gene=gene-LOC113465353
CAACCACTGAAAAGCATACATTGCGCGCTGTGTTCAAACCCAAATGGTATTCTAATAACATCACATTCCC
TGGTGTGGTAGATGGAAAGGATAGACATTATGGGGAATAcattggctttctcctctcaCTACTTCTAGAG
CTGTATAcgGTCCCTGTAACTCTACTCCGCTCATTCCCCATGTCTCATTTCCTAGCCACGGCCAGTCCCC
GCCTGAACACCACCTACTTCCCCGGCCCACACAATACCTCCTGCTACATGGGGAAATGTCTCTACTGTAC
GCGGGACGAGGCGCTGTGTGCCGGCAAGACAGTGGCTGGTGCGGTTATCCTATATTTGGAGAACACGCCG
GTAGAGAAGCTGCCTAGTCCGTATCAGAGGAGTTATGGAGGGAAGACCAAGGCGTGGGAGAGAGACGAGA
AGTATTGCTTGGATAATGTCGCACAGAGGTATGACAGAGAGTTCATATTGGATCTGGTTGATGTGGCGGT
GT
>rna-XM_026828431.1 gene=LOC103506560 CDS=331-1023
ATAATGGCAGTTCCGGGAAAATCTGTGaaaatttttcgtttttcctttgaattttccTCTGGAAATGATG
TTTTTCCTTGatcttttacaatttttgtaGTGTAGAAGGAAGCTGATTAACTGATAGTGATCCTGGGTCT
ACAAGCCTTGTCAAAAGGTTCAACAAAAATCTCACCGAGTGACATTACTGAGCTGAATGCCTGGCTCATA
GATCACGGCACTGACACCACACCCACCCAGCCAAAAACTAACCAAGCTCACCGCTATCTTAACCTGATTG
GCAGGCTGAGTGGATTCCTGTGTGATTCCACAGTGGTATATACAGATCTCATGACCAAGGGTACACAACT
CAAGTTCCTTCTGACACTAGCACACCCAAGTGATGGTAAAAACAACCATGGCAAAGtCAAAGCTATCACA
AACACTGAAAAGCATACATTGCGCGCTGTGTTCAAACCCAAATGGTATTCTAATAACATCACATTCCCTG
GTGTGGTAGATGGAAAGGATAGACATTATGGGGAATAcattggctttctcctctcaCTACTTCTAGAGCT
GTATAcgGTCCCTGTAACTCTACTCCGCTCATTCCCCATGTCTCATTTCCTAGCCACGGCCAGTCCCCGC
CTGAACACCACCTACTTCCCCGGCCCACACAATACCTCCTGCTACATGGGGAAATGTCTCTACTGTACGC
GGGACGAGGCGCTTATCAAGCTGTACGCCTGGGAGAAATTCTTCACCGCccgcgtgaatcgaacccgggc
ccgCGAACTGTACTACCTCAAGTGGCGCAAGTATTTGGACGCCCTGTGTGTGTATTTCTGGGCCACTACC
CCGGTGTCCATGTCACTGCTTACGTTCTCTGCGTATGTTATGCTGGGGAACCCTCTGACTGCAGCTACGg
aCATGTCAAATGGTCGTGAGAACGTACCAATCTCCTGTGTAAACTACATTGATACAGACGTCCCCAAAAC
CAAGACCCCTGCCCTAAGCGATGAcaagaatggggtgcaatag
>MSTRG.85.4 gene=gene-LOC103506661
AGAACGAGGTGGGACAAGCTACGCCCAAATCCCCCGACCCTCTTTACTCTCCGCCCTTCACTTCTGTTTT
GGGCGTGAGTTTTACGCCTGTGGTGCACTCAAGCTAATATCGGACCTGGCTGGATTTGCAGCCCCTCTAC
TGCTATATCAGCTGGTGAACTTTATAGAAACAGGCACCGAACCATTTCaTTATGGGGCTCTGTATGCTGG
GGCTTTGACTCTGACTACAatcatagCGGCCCTGTGTAATGAACACTTTGGGTTTCAATCAAACAAAGTG
TCCCTCAAGATACGAGGCTCACTGGTCACCATTATCTACAAGAAAACACTTAACCTGAGTGTCCTCACTC
TCAATAGTATAAGTGTGGGTGAGATTGTGAATCACATCAGCACAGATACAGATCGTATCGTGGGAGCCTG
TGCTAGTTTCCACGCACTCTGGAGCATTCCCCTGCAGCTTACAGTCACCCTATACCTCCTGTATATGCAT
CTGGGGGTGGCAGCTTTCACCGGTGTTGTGTTTTCCCTGCTTCTTATTCCGGTCAACAAGGTGATTGCTG
ATAGGATTGCCTCATACAGCAGCTCTAACATGACGGAGAAGGACGAACGAGTTCGGCTCATGTCGGAAAT
CCTGCGGGGGATTCGCAGTATCAAGCTGTACGCCTGGGAGAAATTCTTCACCGCccgcgtgaatcgaacc
cgggcccgCGAACTGTACTACCTCAAGTGGCGCAAGTATTTGGACGCCTTATGTGTGTATTTCTGGGCCA
CTACCCCGGTGTCCATGTCACTGCTGACGTTCTCTGCGTATGTTATGCTGGGGAACCCTCTGACTGCAGC
TACGGTATTCACCAGTATGGCGCTACTGAATATGCTGATAGGACCACTCAACGCTTTCCCCTGGGTACTG
AACGGACTGACAGAAGCCTGGGTCTCAGTGAAGAGAGTGCAGAAGCTATTAGACCTCCCAGAAACAGACC
ACACAGCTTACTACTCGCACATCAACAAGCTCAAGTCCAAAGACTCGAATGAAATGGTCATCATCCTCAA
CGCAACCTTCACATGGCACACGCCCCACTTCATCATGTCCCACATTTCGGCCAGCATCCCTAGGGGCCAA
CTGACGGGGGTGTGTGGCCCTGTGGGGTCGGGGAAGTCTTCGCTACTCATGGCCATATGTGGGGAGATTG
ATAAGCAGTCCGGGGTCCTGGGGCTGGGCCCCGATGAAATGGAAAACGGTTTCAGCCTGGTGACTCAGAC
CCCTTGGTTACAACATGGTACAGTGAGAGACAATATCCTGTTTGGATTGCCCTACGATGAAACCTTCTAC
AACACGGTACTAGAAGCATGTGCTCTCAAGGCAGATCTACAAACATTACCCGGTGGTGATCTAGCCTGGG
TAGGTGAGGGGGGCCTCACATTGAGCGGTGGCCAAAAAGCGCGCCTCTCCCTAGCCCGTGCTGTGTATCA
AAACAAAGACATCTTCCTATTGGACGATATTTTGGCGGCCCTGGATGCGACAGTAGCAAGTCATGTGTTC
AGcCAGTGCGTACAGAAACTGTTGCTAGGGAGAGGCAAGACGGTTGTCATGGCAACGCATTTGACGCAAT
ATCTGGTATCTGCGCATCATGTACTGGTCATGTCCAGCGGCTGTCTTGTAGCACAAGGTCTGCCCTCACA
AGTGCTGCCCAACTACAACGACCTAGCGCTGGGGGTCAGTGACCcgtctccctcccctccttcctccccc
ctACACCATTCTACCTCTAGGTCTTCTAGTCTGGTAGAGAGTGATGTGCATGAAGAGATCACCAGGACGG
GAAGTTTGGCGTTCAATGTGTACGCGGCCTATATCCGGGGTGTAGGAACGGTGATGAGTCTGTGTGTACT
CGTCTTTTTGATTACGATGCAgCTGACAAAGAACGGAGGTGATTGGTGGTTCTCCTATTGGCTGATTCAT
CAGAACCAGACTGAGCCACCCAGCAATACAACAGAGGGGATCGAGAACTATCCAGTAATTCTAAATATGG
TATCTCTCATAGAAAGCCGTCTCCCAGCTCAAGTGGCCATGAACTTCTCCAACTTCCTCTTCATCTACTG
CACCATCGGCACATTCAACTCTCTGACAGCACTGGGCAGAGCTTTCACCTTTGCCATCGGAGGCATCCAT
GCTGCCACCAAGCTCCACGATCAACTGCTTACCTCTATTATGAAAGCAAGGGTCCTTGTGTTTGATCTGT
CACCGGTTGGTCGCATTCTAAACCGGTTCTCATCGGATGTGGATACGATTGATGATTCGTTGCCGTTTAT
TCTCAATATTCTCCTCGCGTCTTTGTTCAGCGTGCTAGGTGCCATGATCATCATCGTGTACAGCTTACCC
TGGCTCATCCTGGTACTGCTTCCCCTCATCCCATTATACCACCGTCTCCAGAACCACTACAGGAATACGT
CCAGAGAGGTCAAACGTCTCTCTAGCAAATCCCTGTCACCCCTCTACTCTCACTTCAATGAAACTCTACA
GGGACTATCCTCCGTGCGTGCTTATCGTGCTGTGGCCAGATTCAAGCGAGAAAACGAAGACAAGTTGGAG
AATAATCAGAAAGCCCGCTTCGCTTCGGCCATCATACAGAACTGGTTAGGACTAAGACTTCAAATGATTG
GAGTACTGGTTGTAGCGGGTGTGGGGGTTGTAGCTCTTGTACAACATCACCATCAAATGGCCAATCCCGC
CCTGGTAGGTTTGGCGGTATCCTATGCTCTCTCCCTTACCTCAGTACTTAGCTCCCTTATCAACTCCAtg
acagagacagagaaagaaatggtGGCCGTAGAGAGAGTGACAGAGTACATCAATATCAGCAAGGAAGAAG
ATCGGGTACTTAGTGTTAAGCTACCGTATGCGTGGCCAGCGTCTGGAGTGGTACAATTCAATAATGTTCA
ACTCAGATACAGATCTCAACTAAGTCTTTCACTCAAGATGGTCTCGTTTGAAACTCTGCCCGCTGAGAAG
ATCGGTGTTGTAGGTCGGACAGGAGCCGGTAAGAGTTCTCTGCTGGTGGCTTTGTTTCGACTGACGGAAA
TCAGCGGTGGCACTATCTATGTCGACAAGATCAATATTGCCAATGTGTCATTGCCGGATCTGAGGTCCCG
ATTTTTCGTCATCCCTCAAGATCCGTTCCTGTTTTCGGGCACGATCCGTCAGAATTTGGACCCGAACAAA
AGATACCGGGACTCGGAAATTTGGACCGCCCTGCAGAAATGTCACCTGATTCCTGTTGTGAAAAAACTAG
GCGGTCTCAATGCAACGCTTACGCATGAAGGAACCAACCTCTCCAATGGACAGAAGCAGC
>rna-XM_008487529.3 gene=LOC103522111 CDS=149-484
AGATCTACAAGCGATTCTCAACTCAGACGATGAGACGGAGAACAGCAGTAACGCGGACTCTGATCATATC
CGTTCTCGACTGAGAAAGAGGAAACGAAAACAAAAAGCTGACAAGAAGGAGGGAAAACGAAAGACGTCTA
GTCTCCTAATGACTCTGCAAGccaatcagaagaagaaaaccaaacgACTGAGATCCTTACGAGAGTATTT
CGGAGAGGACGAAAATGTGTACATTATGGACGCCAGAACGAGTGGAAATATAGGACGCTACTTGAATCAC
TCCTGCACACCCAATGTGTTTGTACAAAACGTATTCGTGGACACGCATGACCCTCGCTTCCCTTGGGTCT
CATTCTTTGCTCTCAAATTTATAGAAGCTGGCTCAGAGCTCACCTGGGATTATGCGTACGATATTGGGAG
TGTTCCCGACAAGGTTGTCTACTGTTATTGTGGTAGCAGTGAATGTCGCCAGCGATTGCTCTAAGCCAGT
GGCTAAGCCAGTGGCTTAGGGTTACATTTCATTGAAcagggggtcttttctgacgaaattcctgtgagag
gagtccagtatgtaggac
>MSTRG.69.2 gene=gene-LOC103520581
GTTGTGTGTCGAGTGAAGTGAAAAGCTTTTGAACTTTGTCTCTTAAGATAGTAACATTAGTAACTGTTTT
ACTGGAGGAAATGTTGTTCTTCTTAGATTCATCAAGCTTAAGAATATCCCTTCTTCAGCTCATCTGATTC
TCAAAGTTACAATCCAGTAGATATGTGAGAAAACCATGGGTTTGGAATTCAACTTGCTGATATACACACC
CATTTTACTGTTGTGCCTCTGGGTCCAACCTTCCGATAACAAGGTGAACTACACCACAAACTGTGAGACA
CTCAGACTTGGGCAATACATATGTCCCGATCCTGACCCAAAGTATGAATACATTGATAGAAAAACTCAGC
AGCCAAAGAACTGTACCAAGGAGAATCTAGCAAGAgtCCGGTGTATTGCTGCAGATAACATCATCTGTCT
GGAAACAGGCAACTCTACCTTCTATAAAGATATGCGATGTCGGTGGACGAATGGCTACTCATTTGAGACT
GCTATGCTGTTGTCCATCTTTCTTGGCATGTTTGGGGCAGACCGTTTCTATCTTGGCTATCCAGCCCTGG
GTCTGCTGAAGTTCTGCACTCTGGGTTTCATGCTGATAGGCTACCTGGTTGATATTATACTGATAGCCAC
TCAGATAGTGGGACCAGCTGACGGGTCCTATTACATCATTCCATACTATGGTGCGGGTATAACGATTGTA
AGGAGTGATAATGAGACTTATAGAGTACCACAGGACGACTGGTATCAACATCATAACGAACTGTAAATAC
CTCACCAGAAAGCTACCAGTGCCCAATTTCCTAAAAGGTCTGTGCCAAAGACCCAATAGCACCCA
>rna-XM_026821902.1 gene=LOC103520581 CDS=16-606
GTATGTGGGAAAACCATGGGTTTGAAATTCAACTTGCTGATATACACACCCATTTTACTGTTGTGCCTCT
GGGTCCAACCTTCCGATAACAAGGTGAACTACACCACAAACTGTGAGACACTCAGACTTGGGCAATACAT
ATGTCCCGATCCTGACCCAAAGTATGAATACATTGATAGAAAAACTCAGCAGCCAAAGAACTGTACCAAG
GAGAATCTAGCAAGAgtCCGGTGTATTGCTGCAGATAACATCATCTGTCTGGAAACAGGCAACTCTACCT
TCTATAAAGATATGCGATGTCGGTGGACGAATGGCTACTCATTTGAGACTGCTATGCTGTTGTCCATCTT
TCTTGGCATGTTTGGGGCAGACCGTTTCTATCTTGGCTATCCAGCCCTGGGTCTGCTGAAGTTCTGCACT
CTGGGTTTCATGCTGATAGGCTACCTGGTTGATATTATACTGATAGCCACTCAGATAGTGGGACCAGCTG
ACGGGTCCTATTACATCATTCCATACTATGGTGCGGGTATAACGATTGTAAGGAGTGATAATGAGACTTA
TAGAGTACCACAGGACGACTGGTATCAACATCATAACGAACTGTAAATACCTCACCAGAAAGCTACCAGT
GCCCA
>rna-XM_026821859.1 gene=LOC103520581 CDS=85-675
GATTCATCAAGCTTAAGAATATCCCTTCTTCAGCTCATCTGATTCTCAAAGTTAAAATCCAGTAGATATG
TATGTGGGAAAACCATGGGTTTGAAATTcaatTTGCTGATATACACACCCATTTTACTGTTGTGCCTCTG
GGTCCAACCTTCCGATAACAAGGTGAACTACACCACAAACTGTGAGACACTCAGACTTGGGCAATACATA
TGTCCCGATCCTGACCCAAAGTATGAATACATTGATAGAAAAACTCAGCAGCCAAAGAACTGTACCAAGG
AGAATCTAGCAAGAgtCCGGTGTATTGCTGCAGATAACATCATCTGTCTGGAAACAGGCAACTCTACCTT
CTATAAAGATATGCGATGTCGGTGGACGAATGGCTACTCATTTGAGACTGCTATGCTGTTGTCCATCTTT
CTTGGCATGTTTGGGGCAGACCGTTTCTATCTTGGCTATCCAGCCCTGGGTCTGCTGAAGTTCTGCACTC
TGGGTTTCATGCTGATAGGCTACCTGGTTGATATTATACTGATAGCCACTCAGATAGTGGGACCAGCTGA
CGGGTCCTATTACATCATTCCATACTATGGTGCGGGTATAACGATTGTAAGGAGTGATAATGAGACTTAT
AGAGTACCACAGGACGACTGGTATCAACATCATAACGAACTGTAAATACCTCACCAGAAAGCTACCAGTG
CCCA
>rna-XM_026821812.1 gene=LOC103520581 CDS=98-688
AAATGTTGTTCTTCTTAGATTCATCAAGCTTAAGAATATCCCTTCTTCAGCTCATCTGATTCTCAAAGTT
ACAATCCAGTAGATATGTGAGAAAACCATGGGTTTGGAATTCAACTTGCTGATATACACACCCATTTTAC
TGTTGTGCCTCTGGGTCCAACCTTCCGATAACAAGGTGAACTACACCACAAACTGTGAGACACTCAGACT
TGGGCAATACATATGTCCCGATCCTGACCCAAAGTATGAATACATTGATAGAAAAACTCAGCAGCCAAAG
AACTGTACCAAGGAGAATCTAGCAAGAgtCCGGTGTATTGCTGCAGATAACATCATCTGTCTGGAAACAG
GCAACTCTACCTTCTATAAAGATATGCGATGTCGGTGGACGAATGGCTACTCATTTGAGACTGCTATGCT
GTTGTCCATCTTTCTTGGCATGTTTGGGGCAGACCGTTTCTATCTTGGCTATCCAGCCCTGGGTCTGCTG
AAGTTCTGCACTCTGGGTTTCATGCTGATAGGCTACCTGGTTGATATTATACTGATAGCCACTCAGATAG
TGGGACCAGCTGACGGGTCCTATTACATCATTCCATACTATGGTGCGGGTATAACGATTGTAAGGAGTGA
TAATGAGACTTATAGAGTACCACAGGACGACTGGTATCAACATCATAACGAACTGTAAATACCTCACCAG
AAAGCTACCAGTGCCCA
>rna-XR_003390931.1 gene=LOC113466556
AACCCGCACTGATAAAATCCCATGACGTGATTGGTTGATTCCCgattgaaaaaatgtaaacaaagaattt
cttgattttgagcttttgaaaagatgaaaagttCATCCTGTGAGTTCAGAAGTTTAgtgttttctgtgtt
tttgcCAGTTTGCTGTTTGCCTTTTAAGTTGTATTTAAATGGCCTTTAATCTGTAATTTGATATTCTCTT
GAATCTTAACTACAAGTTGTAGTTAAAAATGTAAAGAAGCCAGGGAGGATAAGGATTCAATTGATCAACT
TGACATTATTACAGACTGTTTTAtttccagACATCTAGACATGGACTTTCCGGACACATTTCAATGGAAT
TGGACTCAGTTCTGTGGACCGGACGGATTTAACCCGTGGAAcagc
>MSTRG.85.6 gene=gene-LOC103506661
CAGTTTGCTGTTTGCCTTTTAAGTTGTATTTAAATGGCCTTTAATCTGTAATTTGATATTCTCTTGAATC
TTAACTACAAGTTGTAGTTAAAAATGTAAAGAAGCCAGGGAGGATAAGGATTCAATTGATCAACTTGACA
TTATTACAGACTGTTTTAtttccagACATCTAGACATGGACTTTCCGGACACATTTCAATGGAATTGGAC
TCAGTTCTGTGGACCGGACGGATTTAACCCGTGGAACAGCACGCACAACATACCTGGCAGCTGCTTTCAA
GAGTTGATACTTCAAATTCCAATCCTCTCTCTATTCGCGATCGTCAGTGCTTTCTACTGTGGTAAACAGA
CCGAGCCAATTCTGCGAACACCACGGGAAAGAAATATTCTGGCACTAAGATATCTCATAACTTTCATGAT
ATTCATTCTGCCTCTGATTCGCTGCAATTTGGAGCTCCTCTTAAAGCCTGCTAGTCTGTTCCCTGTAGAT
GTAGTGCTAGCAGTAGTACAAACTCTAGCCTGGGGGgTGCACCTCGCCTGTATCCTGACTATTCGGTTCT
CGGAGTGTGGGGGACTGCGGGGTCCGACCCTGCTTGGGTCACTAT
>MSTRG.85.8 gene=gene-LOC103506661
GTTTGCCTTTTAAGTTGTATTTAAATGGCCTTTAATCTGTAATTTGATATTCTCTTGAATCTTAACTACA
AGTTGTAGTTAAAAATGTAAAGAAGCCAGGGAGGATAAGGATTCAATTGATCAACTTGACATTATTACAG
ACTGTTTTAtttccagACATCTAGACATGGACTTTCCGGACACATTTCAATGGAATTGGACTCAGTTCTG
TGGACCGGACGGATTTAACCCGTGGAACAGCACGCACAACATACCTGGCAGCTGCTTTCAAGAGTTGATA
CTTCAAATTCCAATCCTCTCTCTATTCGCGATCGTCAGTGCTTTCTACTGTGGTAAACAGACCGAGCCAA
TTCTGCGAACACCACGGGAAAGAAATATTCTGGCACTAAGATATCTCATAACTTTCATGATATTCATTCT
GCCTCTGATTCGCTGCAATTTGGAGCTCCTCTTAAAGCCTGCTAGTCTGTTCCCTGTAGATGTAGTGCTA
GCAGTAGTACAAACTCTAGCCTGGGGGGTAAGAGCTAAAATGGTTAATTAATTGAATGAAAGAAGTGAGA
GCTAAGTTTGACGTCGACCTCATTCTGCCTCTGATTCGCTGCAATTTGGAGCTCCTCTTAAAGCCTGCTA
GTCTGTTCCCTGTAGATGTAGTGCTGGCAGTAGTGCAAACTCTAGCCTGGGGGgTGCACCTCGCCTGTAT
CCTGACTATTCGGTTCTCGGAGTGTGGGGGACTGCGGGGTCCGACCCTGCTTGGGTCACTATTTTAAACG
ATACAAATGATGCTTTTAGTGCACCGTGATTGTAATCGATAGAAAAAGCAgtatgttttaaaaataaatc
aaacgaCATTCCTACACCATTTAAAGTACATCATACAAAATATATTTCAATTAGTAAACTTATTTACTAC
AATGTAATGAAAAGTCTAGCTACCTTGTTTATTACCCTAAGCTATACAACAACATACATTTCCTGCTgtc
ggagcatttggattaggaggtgatttcggagcattcggattaggaggtgatttcggagcattcggattag
gag
>MSTRG.85.7 gene=gene-LOC103506661
GTTTGCCTTTTAAGTTGTATTTAAATGGCCTTTAATCTGTAATTTGATATTCTCTTGAATCTTAACTACA
AGTTGTAGTTAAAAATGTAAAGAAGCCAGGGAGGATAAGGATTCAATTGATCAACTTGACATTATTACAG
ACTGTTTTAtttccagACATCTAGACATGGACTTTCCGGACACATTTCAATGGAATTGGACTCAGTTCTG
TGGACCGGACGGATTTAACCCGTGGAACAGCACGCACAACATACCTGGCAGCTGCTTTCAAGAGTTGATA
CTTCAAATTCCAATCCTCTCTCTATTCGCGATCGTCAGTGCTTTCTACTGTGGTAAACAGACCGAGCCAA
TTCTGCGAACACCACGGGAAAGAAATATTCTGGCACTAAGTGTATCAGGAGTGCACCTCGCCTGTATCCT
GACTATTCGGTTCTCGGAGTGTGGGGGACTGCGGGGTCCGACCCTGCTTGGGTCACTATGGATGTTGTAC
TTTGCGTTCTCCTGTCTGTATGTCCCCGCCCAGTATGTTACGCTCATGTATTCCGACCTACATGTGACTT
ATTTCTACTTCGCACTCGCTCAGATGACACTCTTGGTTCTGTATGGAGCTACCATGATCCCAGGAGACGA
TCACAATGCAGAGAGACTCCGCCATCACAATTTTCTACAGACACAGATTACCGACAGACAGCGTCTGGTC
CACTACAGTCGATTTCGTGAGGATTTCGACCGCGACTATTTGGGCACTATTACCGACAGACAGCGTCTGG
TCCACTACAGTCGATTTCGTGAGGATTTCGACCGCGACTATTTGGGCACTGCCATGGAAAATGCGGGTCT
GCTGTCCCGTCTGTTATTTGGCTGGGTTGAACCCCTAATGAGTAAGGGCATGAGTGGCACTCTCCAATGT
ACGGATGACCTGTTTGATTTGCCTGAATCCCTCACGTCCAAACATTTGTACGACAAACTTAATGACGCTC
TCATGatTGCTGTCCTTGCTGACATTATAATGGGGGCTCTAGGTCCCAATCAGAAATCGGACTGTCAACC
AGCACAATGTCCTCCACCCACTTGTGTTCCATCCAACTCTCCTCGCACTAAAAGTAGAAATCCTTTGAAG
GCATTGAAACACAAATCCCGAGTTCTTCGGGATAGTTTCTCGTTTTCTGGCAAATCTAAGACATTTTGCT
ACCCACCacccaaagaaaaacaaatgaagaacaaaaaatcCGTCACACCATCCAACTCACTGCAATATCT
CATAACTTTCATGATATTCATTCTGCCTCTGATTCGCTGCAATTTGGAGCTCCTCTTAAAGCCTGCTAGT
CTGTTCCCTGTAGATGTAGTGCTAGCAGTAGTACAAACTCTAGCCTGGGGGgTGCACCTCGCCTGTATCC
TGACTATTCGGTTCTCGGAGTGTGGGGGACTGCGGGGTCCGACCCTGCTTGGtatccgacaTTATGGGGC
TCTGTATGCTGGGGCTTTGACTCTGACTACAatcatagCGGCCCTGTGTAATGAACACTTTGGGTTTCAA
TCAAACAAAGTGTCCCTCAAGATACGAGGCTCACTGGTCACCATTATCTACAAGAAAACACTTAACCTGA
GTGTCCTCACTCTCAATAGTATAAGTGTGGGTGAGATTGTGAATCACATCAGCACAGATACAGATCGTAT
CGTGGGAGCCTGTGCTAGTTTCCACGCACTCTGGAGCATTCCCCTGCAGCTTACAGTCACCCTATACCTC
CTGTATATGCATCTGGGGGTGGCAGCTTTCACCGGTGTTGTGTTTTCCCTGCTTCTTATTCCGGTCAACA
AGGTGATTGCTGATAGGATTGCCTCATACAGCAGCTCTAACATGACGGAGAAGGACGAACGAGTTCGGCT
CATGTCGGAAATCCTGCGGGGGATTCGCAGTATCAAGCTGTACGCCTGGGAGAAATTCTTCACCGCccgc
gtgaatcgaacccgggcccgCGAACTGTACTACCTCAAGTGGCGCAAGTATTTGGACGCCTTATGTGTGT
ATTTCTGGGCCACTACCCCGGTGTCCATGTCACTGCTGACGTTCTCTGCGTATGTTATGCTGGGGAACCC
TCTGACTGCAGCTACGGTATTCACCAGTATGGCGCTACTGAATATGCTGATAGGACCACTCAACGCTTTC
CCCTGGGTACTGAACGGACTGACAGAAGCCTGGGTCTCAGTGAAGAGAGTGCAGAAGCTATTAGACCTCC
CAGAAACAGACCACACAGCTTACTACTCGCACATCAACAAGCTCAAGTCCAAAGACTCGAATGAAATGGT
CATCATCCTCAACGCAACCTTCACATGGCACACGCCCCACTTCATCATGTCCCACATTTCGGCCAGCATC
CCTAGGGGCCAACTGACGGGGGTGTGTGGCCCTGTGGGGTCGGGGAAGTCTTCGCTACTCATGGCCATAT
GTGGGGAGATTGATAAGCAGTCCGGGGTCCTGGGGCTGGGCCCCGATGAAATGGAAAACGGTTTCAGCCT
GGTGACTCAGACCCCTTGGTTACAACATGGTACAGTGAGAGACAATATCCTGTTTGGATTGCCCTACGAT
GAAACCTTCTACAACACGGTACTAGAAGCATGTGCTCTCAAGGCAGATCTACAAACATTACCCGGTGGTG
ATCTAGCCTGGGTAGGTGAGGGGGGCCTCACATTGAGCGGTGGCCAAAAAGCGCGCCTCTCCCTAGCCCG
TGCTGTGTATCAAAACAAAGACATCTTCCTATTGGACGATATTTTGGCGGCCCTGGATGCGACAGTAGCA
AGTCATGTGTTCAGcCAGTGCGTACAGAAACTGTTGCTAGGGAGAGGCAAGACGGTTGTCATGGCAACGC
ATTTGACGCAATATCTGGTATCTGCGCATCATGTACTGGTCATGTCCAGCGGCTGTCTTGTAGCACAAGG
TCTGCCCTCACAAGTGCTGCCCAACTACAACGACCTAGCGCTGGGGGTCAGTGACCcgtctccctcccct
ccttcctcccccctACACCATTCTACCTCTAGGTCTTCTAGTCTGGTAGAGAGTGATGTGCATGAAGAGA
TCACCAGGACGGGAAGTTTGGCGTTCAATGTGTACGCGGCCTATATCCGGGGTGTAGGAACGGTGATGAG
TCTGTGTGTACTCGTCTTTTTGATTACGATGCAgCTGACAAAGAACGGAGGTGATTGGTGGTTCTCCTAT
TGGCTGATTCATCAGAACCAGACTGAGCCACCCAGCAATACAACAGAGGGGATCGAGAACTATCCAGTAA
TTCTAAATATGGTATCTCTCATAGAAAGCCGTCTCCCAGCTCAAGTGGCCATGAACTTCTCCAACTTCCT
CTTCATCTACTGCACCATCGGCACATTCAACTCTCTGACAGCACTGGGCAGAGCTTTCACCTTTGCCATC
GGAGGCATCCATGCTGCCACCAAGCTCCACGATCAACTGCTTACCTCTATTATGAAAGCAAGGGTCCTTG
TGTTTGATCTGTCACCGGTTGGTCGCATTCTAAACCGGTTCTCATCGGATGTGGATACGATTGATGATTC
GTTGCCGTTTATTCTCAATATTCTCCTCGCGTCTTTGTTCAGCGTGCTAGGTGCCATGATCATCATCGTG
TACAGCTTACCCTGGCTCATCCTGGTACTGCTTCCCCTCATCCCATTATACCACCGTCTCCAGAACCACT
ACAGGAATACGTCCAGAGAGGTCAAACGTCTCTCTAGCAAATCCCTGTCACCCCTCTACTCTCACTTCAA
TGAAACTCTACAGGGACTATCCTCCGTGCGTGCTTATCGTGCTGTGGCCAGATTCAAGCGAGAAAACGAA
GACAAGTTGGAGAATAATCAGAAAGCCCGCTTCGCTTCGGCCATCATACAGAACTGGTTAGGACTAAGAC
TTCAAATGATTGGAGTACTGGTTGTAGCGGGTGTGGGGGTTGTAGCTCTTGTACAACATCACCATCAAAT
GGCCAATCCCGCCCTGGTAGGTTTGGCGGTATCCTATGCTCTCTCCCTTACCTCAGTACTTAGCTCCCTT
ATCAACTCCAtgacagagacagagaaagaaatggtGGCCGTAGAGAGAGTGACAGAGTACATCAATATCA
GCAAGGAAGAAGATCGGGTACTTAGTGTTAAGCTACCGTATGCGTGGCCAGCGTCTGGAGTGGTACAATT
CAATAATGTTCAACTCAGATACAGATCTCAACTAAGTCTTTCACTCAAGATGGTCTCGTTTGAAACTCTG
CCCGCTGAGAAGATCGGTGTTGTAGGTCGGACAGGAGCCGGTAAGAGTTCTCTGCTGGTGGCTTTGTTTC
GACTGACGGAAATCAGCGGTGGCACTATCTATGTCGACAAGATCAATATTGCCAATGTGTCATTGCCGGA
TCTGAGGTCCCGATTTTTCGTCATCCCTCAAGATCCGTTCCTGTTTTCGGGCACGATCCGTCAGAATTTG
GACCCGAACAAAAGATACCGGGACTCGGAAATTTGGACCGCCCTGCAGAAATGTCACCTGATTCCTGTTG
TGAAAAAACTAGGCGGTCTCAATGCAACGCTTACGCATGAAGGAACCAACCTCTCCAATGGACAGAAGCA
GCTCATGTGTTTAGTGCGAGCACTCCTACAGAATGCCAAGGTAgtgattttggagcattctgaGTTGGTG
ATTTTGGAGCAATCTCTGgtggtgatttgggagcattctgaggtggaGGGGATTTTGGAGCATTCTCTGC
CGGATATGCAGGGGCTGGTTGAGGATTGGATCACCAGTACTATCGAAGTCGACGCCAGGGAAGAACGAGG
TGGGACAAGCTACGCCCAAATCCCCCGACCCTCTTTACTCTCCGCCCTTCACTTCTGTTTTGGACGTGAG
TTTTACGCCTGTGGTGCACTCAAGCTAATATCGGACCTGGCTGGATTTGCAGCCCCTCTACTGCTATATC
ACACGGTACTAGAAGCATGTGCTCTCAAGTCAGATCTACAAACATTACCCGGTGGTGATCTAGCCTGGGT
AGGCGAGGGGGGCCTCACATTGAGCGGTGGCCAAAAAGCGCGCCTCTCCCTAGCCCGTGCTGTGTATCAA
AACAAAGACATCTTCCTATTGGACGATATTTTGGCGGCCCTGGATGCGACAGTAGCAAGTCATGTGTTCA
GcCAGTGCGTACAGAAACTGTTGCTAGGGAGAGGCAAGACGGTTGTCATGGCAACGCATTTGACGCAATA
TCTGGTATCTGCGCATCATGTACTGGTCATGTCCAGCGGCTGTCTTGTAGCACAAGGTAAGATAGGGAGA
TATTATGTATTTCTTCATTCTAGATCTCAACTAAGTCTTTCACTCAAGATGGTCTCGTTTGAAACTCTGC
CCGCTGAGAAGATCGGTGTTGTAGGTCGGACAGGAGCCGGTAAGAGTTCTCTGCTGGTGGCTTTGTTTCG
ACTGACGGAAATCAGCGGTGGCACTATCTATGTCGACAAGATCAATATTGCCAATGTGTCATTGTCGGAT
CTGAGGTCCCGATTTTTCGTCATCCCTCAAGATCCGTTCCTGTTTTCGGGCACGATCCGTCAGAATTTGG
ACCCGAACAAAAGATACCGGGACTCGGAAATTTGGACCGCCCTGCAGAAATGTCACCTGATTCCTGTTGT
GAAAAAACTAGGCGGTCTCAATGCAACGCTTACGCATGAAGGAACCAACCTCTCCAATGGACAGAAGCAG
CTCATGTGTTTAGTGCGAGCACTCCTACAGAATGCCAAGATCCTGTTCATTGACGAAGCCACAGCGAGCG
TGGATCAAGATACAGACCGTCAGATTCAGAACACCATTCGGTCCTGTTTTCTACACAGCACTGTGTTCAT
CATAGCACATCGTATCCATTCTGTCATGAGTTGCGACAGaGTGCTGGTGATGTCAGGTGGTGAGGTCATA
GAATTTGATTCACCTCAGAATCTGCGCCAGGATAAGAATTCTGCTTTCTACGCTCTAGTCACCCAAAATG
ATACCTGCAGTTGAGCAAGTTTCATGTGTCTTCTATTGCATGTCCATATTCCATATTATATGTCTGTATT
ATGTGTTCTTACAGAGTGACAGAAAAATCAGTTCATATTACCCCTGTATTAAAGTCCATTTATATGGGAG
TAACATGTTTTTACTTTGAAAATCTGATTTTTTAATCACTCGCCCCCTACTTATAGTGCATGGTCAATTC
ATATGTGTTTCTACTTTGAATGTTCATTTAAAAGTATTTTCTAGTCTATTAAGATATTGGGG
>rna-XM_008485094.3 gene=LOC103519058 CDS=186-473
AGTTATACGTACAGCTTCTCAAATAATGAAGGTAGATTTAGCCAGAACACTTAAATGTTATTCTCTCAGT
TAAGATTATCTCACAGAAAACACAGACAATGAAATAGGTAATCTACATTccatttaaaagataaaactaa
GGCACCCACTAACACAGAAAACAACACATCCTGAAATTAGTCAacatgaaaaagaaatcaaagaagatga
ggtctaaatcaaaatttatgaCAGCAGATGATATAAACGAAATGTACACCAAATTAGAAACTATGTATGA
TTGCTTTGATGAACATTATgataaaagggaagaaaaagCCAAACTTAGAGAGAGGGGACAATGCTTTCTG
ACTACTCCCAAGTTTTGCTGTAAGAGAAAACCTCACCGGTCTGAAGATATgtttaaaaagtttgaaaaag
aaattcaaaaggagctagaaaaaaataaaagaagagatgaTGCTTATTGTTAAACTTCTCCAAAAGAATG
CCCattgagaaaaaatggaaaaagaaagtaacaacTTACTGAAATCTCAAGAATAAGCTGTTTGAAAGAT
GGGAGTGTACTCTTTGTATAGACAGACTACAATAATGAAATACACATATACACGAAGTTCACTATTATTT
CATACATGTAGA
>rna-XM_008484455.3 gene=LOC103519058 CDS=48-1565
ACAGGTATAACAAAAGACATTTGTGAACACAAAGTAAAATTATATTAATGTATAGTATGAGCACATCTGA
TAGTTATGGTGAAAGTCTCTTCACATCTGAATCTGATAGCAAAACTAGTGTGTATGGTTGTTCTACAAGT
ACATTTAATACCAAGTCTAATGGTGTCAGCTTGGGTCTTTTGTCAGAAACACCAAAACTGGTAGtcatga
atttgaaatttttagacAGAGAAAGTTCAAAACGAATAGCTTCAGATTATTTCTTTTGTGACTCTGATGA
ACCTGGGTATGAAAAACCTACAGGTGCCTTCATGACAGCAGCTATgtcttgttttaaaaaaaagcaaagg
ccAAATTTAGTATCTATGAACTTGGAATTTCTTAAGGGAACAGAAAACATTAATTTAAAAGAGCAAGATA
GTTTTTCTCCTAAGGAGGGACACAGTGGAGGTAATGAACATAGTGGAGATAGTGAATTTAGTATGATGAA
ACAGTCACAGGTTTCACTTCAAGCACAAAGTACAAGTTTAGCAAAAAATGCATTCGAAGAAACAAAGCCA
GAGAAACGTAAAAAATGTTGGTCTATAATAAAAGtgccaaagaaaaaaaacaagaaaaattctcGTTCAA
AATCTCGTTCAGTAAAAAATCTTTGGACAAAGAAGTGGGGCAATGAAAGAAAAGACACCAAGTCCAAGTG
TGAACAGAGTAACAGAACAGAAAAAAGATATTCTAATCAGAAAAAACGATCAGAATCAAAAATGAgatta
tcaaaacaaaaacgaCAAGGACAATATGAAACAAATGTGGTTGCGCAACAAAAACGACAAGGACAGTATG
AATCAAATGTGGTTGCAAAACAAAAGCGACAAGGACAATACGGACCAAATGTGGTTGCAAAACAAAAGCG
ACAAGGACAATTTGAACCAAATGTGGTTGCGACAAGAATTGACGAAGTAAAGGCTATTGAAAAGCCAAAT
CAAGTATACTCTTCTGAGCCCCTAGACTCCTCTACAAAGGATTCTACCAACACTAGACCGCCGAAGATAA
CAAAAATTGACAtcaatttatcaaaatcagaccagatTGCTGTCCTTGCTGACATTATAATGGGGGCTCT
AGGTCCCAATCAGAAATCGGACTGTCAACCAGCACAATGTCCTCCACCCACTTGTGTTCCATCCAACTCT
CCTCGCACTAAAAGTAGAAATCCTTTGAAGGCATTGAAACACAAATCCCGAGTTCTTCGGGATAGTTTCT
CGTTTTCTGGCAAATCTAAGACATTTTGCTACCCACCacccaaagaaaaacaaatgaagaacaaaaaatc
CGTCACACCATCCAACTCACTGCAGCTTTTCTTAGATAGATTCACATACTACTATGAACAAGAGAGGCAG
AATCGACTGGCCAAACTTAGAGAGAGGGGACAATGCTTTCTGACTACTCCCAAGTTTTGCTGTAAGAGAA
AACCTCACCGGTCTGAAGATATgtttaaaaagtttgaaaaagaaattcaaaaggagctagaaaaaaataa
aagaagagatgaTGCTTATTGTTAAACTTCTCCAAAAGAATGCCCattgagaaaaaatggaaaaagaaag
taacaacTTACTGAAATCTCAAGAATAAGCTGTTTGAAAGATGGGAGTGTACTCTTTGTATAGACAGACT
ACAATAATGAAATACACATATACACGAAGTTCACTATTATTTCATACATGTAGA
>rna-XM_026828952.1 gene=LOC103506661 CDS=11-5878
ACATCTAGACATGGACTTTCCGGACACATTTCAATGGAATTGGACTCAGTTCTGTGGACCGGACGGATTT
AACCCGTGGAACAGCACGCACAACATACCTGGCAGCTGCTTTCAAGAGTTGATACTTCAAATTCCAATCC
TCTCTCTATTCGCGATCGTCAGTGCTTTCTACTGTGGTAAACAGACCGAGCCAATTCTGCGAACACCACG
GGAAAGAAATATTCTGGCACTAAGTGTATCAGGAGTGCACCTCGCCTGTATCCTGACTATTCGGTTCTCG
GAGTGTGGGGGACTGCGGGGTCCGACCCTGCTTGGGTCACTATGGATGTTGTACTTTGCGTTCTCCTGTC
TGTATGTCCCCGCCCAGTATGTTACGCTCATGTATTCCGACCTACATGTGACTTATTTCTACTTCGCACT
CGCTCAGATGACACTCTTGGTTCTGTATGGAGCTACCATGATCCCAGGAGACGATCACAATGCAGAGAGA
CTCCGCCATCACAATTTTCTACAGACACAGATTACCGACAGACAGCGTCTGGTCCACTACAGTCGATTTC
GTGAGGATTTCGACCGCGACTATTTGGGCACTATTACCGACAGACAGCGTCTGGTCCACTACAGTCGATT
TCGTGAGGATTTCGACCGCGACTATTTGGGCACTGCCATGGAAAATGCGGGTCTGCTGTCCCGTCTGTTA
TTTGGCTGGGTTGAACCCCTAATGAGTAAGGGCATGAGTGGCACTCTCCAATGTACGGATGACCTGTTTG
ATTTGCCTGAATCCCTCACGTCCAAACATTTGTACGACAAACTTAATGACGCTCTCATGatTGCTGTCCT
TGCTGACATTATAATGGGGGCTCTAGGTCCCAATCAGAAATCGGACTGTCAACCAGCACAATGTCCTCCA
CCCACTTGTGTTCCATCCAACTCTCCTCGCACTAAAAGTAGAAATCCTTTGAAGGCATTGAAACACAAAT
CCCGAGTTCTTCGGGATAGTTTCTCGTTTTCTGGCAAATCTAAGACATTTTGCTACCCACCacccaaaga
aaaacaaatgaagaacaaaaaatcCGTCACACCATCCAACTCACTGCAATATCTCATAACTTTCATGATA
TTCATTCTGCCTCTGATTCGCTGCAATTTGGAGCTCCTCTTAAAGCCTGCTAGTCTGTTCCCTGTAGATG
TAGTGCTAGCAGTAGTACAAACTCTAGCCTGGGGGgTGCACCTCGCCTGTATCCTGACTATTCGGTTCTC
GGAGTGTGGGGGACTGCGGGGTCCGACCCTGCTTGGtatccgacaTTATGGGGCTCTGTATGCTGGGGCT
TTGACTCTGACTACAatcatagCGGCCCTGTGTAATGAACACTTTGGGTTTCAATCAAACAAAGTGTCCC
TCAAGATACGAGGCTCACTGGTCACCATTATCTACAAGAAAACACTTAACCTGAGTGTCCTCACTCTCAA
TAGTATAAGTGTGGGTGAGATTGTGAATCACATCAGCACAGATACAGATCGTATCGTGGGAGCCTGTGCT
AGTTTCCACGCACTCTGGAGCATTCCCCTGCAGCTTACAGTCACCCTATACCTCCTGTATATGCATCTGG
GGGTGGCAGCTTTCACCGGTGTTGTGTTTTCCCTGCTTCTTATTCCGGTCAACAAGGTGATTGCTGATAG
GATTGCCTCATACAGCAGCTCTAACATGACGGAGAAGGACGAACGAGTTCGGCTCATGTCGGAAATCCTG
CGGGGGATTCGCAGTATCAAGCTGTACGCCTGGGAGAAATTCTTCACCGCccgcgtgaatcgaacccggg
cccgCGAACTGTACTACCTCAAGTGGCGCAAGTATTTGGACGCCTTATGTGTGTATTTCTGGGCCACTAC
CCCGGTGTCCATGTCACTGCTGACGTTCTCTGCGTATGTTATGCTGGGGAACCCTCTGACTGCAGCTACG
GTATTCACCAGTATGGCGCTACTGAATATGCTGATAGGACCACTCAACGCTTTCCCCTGGGTACTGAACG
GACTGACAGAAGCCTGGGTCTCAGTGAAGAGAGTGCAGAAGCTATTAGACCTCCCAGAAACAGACCACAC
AGCTTACTACTCGCACATCAACAAGCTCAAGTCCAAAGACTCGAATGAAATGGTCATCATCCTCAACGCA
ACCTTCACATGGCACACGCCCCACTTCATCATGTCCCACATTTCGGCCAGCATCCCTAGGGGCCAACTGA
CGGGGGTGTGTGGCCCTGTGGGGTCGGGGAAGTCTTCGCTACTCATGGCCATATGTGGGGAGATTGATAA
GCAGTCCGGGGTCCTGGGGCTGGGCCCCGATGAAATGGAAAACGGTTTCAGCCTGGTGACTCAGACCCCT
TGGTTACAACATGGTACAGTGAGAGACAATATCCTGTTTGGATTGCCCTACGATGAAACCTTCTACAACA
CGGTACTAGAAGCATGTGCTCTCAAGGCAGATCTACAAACATTACCCGGTGGTGATCTAGCCTGGGTAGG
TGAGGGGGGCCTCACATTGAGCGGTGGCCAAAAAGCGCGCCTCTCCCTAGCCCGTGCTGTGTATCAAAAC
AAAGACATCTTCCTATTGGACGATATTTTGGCGGCCCTGGATGCGACAGTAGCAAGTCATGTGTTCAGcC
AGTGCGTACAGAAACTGTTGCTAGGGAGAGGCAAGACGGTTGTCATGGCAACGCATTTGACGCAATATCT
GGTATCTGCGCATCATGTACTGGTCATGTCCAGCGGCTGTCTTGTAGCACAAGGTCTGCCCTCACAAGTG
CTGCCCAACTACAACGACCTAGCGCTGGGGGTCAGTGACCcgtctccctcccctccttcctcccccctAC
ACCATTCTACCTCTAGGTCTTCTAGTCTGGTAGAGAGTGATGTGCATGAAGAGATCACCAGGACGGGAAG
TTTGGCGTTCAATGTGTACGCGGCCTATATCCGGGGTGTAGGAACGGTGATGAGTCTGTGTGTACTCGTC
TTTTTGATTACGATGCAgCTGACAAAGAACGGAGGTGATTGGTGGTTCTCCTATTGGCTGATTCATCAGA
ACCAGACTGAGCCACCCAGCAATACAACAGAGGGGATCGAGAACTATCCAGTAATTCTAAATATGGTATC
TCTCATAGAAAGCCGTCTCCCAGCTCAAGTGGCCATGAACTTCTCCAACTTCCTCTTCATCTACTGCACC
ATCGGCACATTCAACTCTCTGACAGCACTGGGCAGAGCTTTCACCTTTGCCATCGGAGGCATCCATGCTG
CCACCAAGCTCCACGATCAACTGCTTACCTCTATTATGAAAGCAAGGGTCCTTGTGTTTGATCTGTCACC
GGTTGGTCGCATTCTAAACCGGTTCTCATCGGATGTGGATACGATTGATGATTCGTTGCCGTTTATTCTC
AATATTCTCCTCGCGTCTTTGTTCAGCGTGCTAGGTGCCATGATCATCATCGTGTACAGCTTACCCTGGC
TCATCCTGGTACTGCTTCCCCTCATCCCATTATACCACCGTCTCCAGAACCACTACAGGAATACGTCCAG
AGAGGTCAAACGTCTCTCTAGCAAATCCCTGTCACCCCTCTACTCTCACTTCAATGAAACTCTACAGGGA
CTATCCTCCGTGCGTGCTTATCGTGCTGTGGCCAGATTCAAGCGAGAAAACGAAGACAAGTTGGAGAATA
ATCAGAAAGCCCGCTTCGCTTCGGCCATCATACAGAACTGGTTAGGACTAAGACTTCAAATGATTGGAGT
ACTGGTTGTAGCGGGTGTGGGGGTTGTAGCTCTTGTACAACATCACCATCAAATGGCCAATCCCGCCCTG
GTAGGTTTGGCGGTATCCTATGCTCTCTCCCTTACCTCAGTACTTAGCTCCCTTATCAACTCCAtgacag
agacagagaaagaaatggtGGCCGTAGAGAGAGTGACAGAGTACATCAATATCAGCAAGGAAGAAGATCG
GGTACTTAGTGTTAAGCTACCGTATGCGTGGCCAGCGTCTGGAGTGGTACAATTCAATAATGTTCAACTC
AGATACAGATCTCAACTAAGTCTTTCACTCAAGATGGTCTCGTTTGAAACTCTGCCCGCTGAGAAGATCG
GTGTTGTAGGTCGGACAGGAGCCGGTAAGAGTTCTCTGCTGGTGGCTTTGTTTCGACTGACGGAAATCAG
CGGTGGCACTATCTATGTCGACAAGATCAATATTGCCAATGTGTCATTGCCGGATCTGAGGTCCCGATTT
TTCGTCATCCCTCAAGATCCGTTCCTGTTTTCGGGCACGATCCGTCAGAATTTGGACCCGAACAAAAGAT
ACCGGGACTCGGAAATTTGGACCGCCCTGCAGAAATGTCACCTGATTCCTGTTGTGAAAAAACTAGGCGG
TCTCAATGCAACGCTTACGCATGAAGGAACCAACCTCTCCAATGGACAGAAGCAGCTCATGTGTTTAGTG
CGAGCACTCCTACAGAATGCCAAGGTAgtgattttggagcattctgaGTTGGTGATTTTGGAGCAATCTC
TGgtggtgatttgggagcattctgaggtggaGGGGATTTTGGAGCATTCTCTGCCGGATATGCAGGGGCT
GGTTGAGGATTGGATCACCAGTACTATCGAAGTCGACGCCAGGGAAGAACGAGGTGGGACAAGCTACGCC
CAAATCCCCCGACCCTCTTTACTCTCCGCCCTTCACTTCTGTTTTGGACGTGAGTTTTACGCCTGTGGTG
CACTCAAGCTAATATCGGACCTGGCTGGATTTGCAGCCCCTCTACTGCTATATCACACGGTACTAGAAGC
ATGTGCTCTCAAGTCAGATCTACAAACATTACCCGGTGGTGATCTAGCCTGGGTAGGCGAGGGGGGCCTC
ACATTGAGCGGTGGCCAAAAAGCGCGCCTCTCCCTAGCCCGTGCTGTGTATCAAAACAAAGACATCTTCC
TATTGGACGATATTTTGGCGGCCCTGGATGCGACAGTAGCAAGTCATGTGTTCAGcCAGTGCGTACAGAA
ACTGTTGCTAGGGAGAGGCAAGACGGTTGTCATGGCAACGCATTTGACGCAATATCTGGTATCTGCGCAT
CATGTACTGGTCATGTCCAGCGGCTGTCTTGTAGCACAAGGTAAGATAGGGAGATATTATGTATTTCTTC
ATTCTAGATCTCAACTAAGTCTTTCACTCAAGATGGTCTCGTTTGAAACTCTGCCCGCTGAGAAGATCGG
TGTTGTAGGTCGGACAGGAGCCGGTAAGAGTTCTCTGCTGGTGGCTTTGTTTCGACTGACGGAAATCAGC
GGTGGCACTATCTATGTCGACAAGATCAATATTGCCAATGTGTCATTGTCGGATCTGAGGTCCCGATTTT
TCGTCATCCCTCAAGATCCGTTCCTGTTTTCGGGCACGATCCGTCAGAATTTGGACCCGAACAAAAGATA
CCGGGACTCGGAAATTTGGACCGCCCTGCAGAAATGTCACCTGATTCCTGTTGTGAAAAAACTAGGCGGT
CTCAATGCAACGCTTACGCATGAAGGAACCAACCTCTCCAATGGACAGAAGCAGCTCATGTGTTTAGTGC
GAGCACTCCTACAGAATGCCAAGATCCTGTTCATTGACGAAGCCACAGCGAGCGTGGATCAAGATACAGA
CCGTCAGATTCAGAACACCATTCGGTCCTGTTTTCTACACAGCACTGTGTTCATCATAGCACATCGTATC
CATTCTGTCATGAGTTGCGACAGaGTGCTGGTGATGTCAGGTGGTGAGGTCATAGAATTTGATTCACCTC
AGAATCTGCGCCAGGATAAGAATTCTGCTTTCTACGCTCTAGTCACCCAAAATGATACCTGCAGTTGAGC
AAGTTTCATGTGTCTTCTATTGCATGTCCATATTCCATATTATATGTCTGTATTATGTGTTCTTACAGAG
TGACAGAAAAATCAGTTCATATTACCCCTGTATTAAAGTCCATTTATATGGGAGTAACATGTTTTTACTT
TGAAAATCTGATTTTTTAATCACTCGCCCCCTACTTATAGTGCATGGTCA
>rna-XM_008483526.2 gene=LOC103518153 CDS=69-524
CGAAGATAACAAAAATTGACAtcaatttatcaaaatcagaccagatTGCTGTCCTTGCTGACATTATAAT
GGGGGCTCTAGGTCCCAATCAGAAATCGGACTGTCAACCAGCACAATGTCCTCCACCCACTTGTGTTCCA
TCCAACTCTCCTCGCACTAAAAGTAGAAATCCTTTGAAGGCATTGAAACACAAATCCCGAGTTCTTCGGG
ATAGTTTCTCGTTTTCTGGCAAATCTAAGACATTTTGCTACCCACCacccaaagaaaaacaaatgaagaa
caaaaaatcCGTCACACCATCCAACTCACTGCAGCTTTTCTTAGATAGATTCACATACTACTATGAACAA
GAGAGGCAGAATCGACTGGCCAAACTTAGAGAGAGGGGACAATGCTTTCTGACTACTCCCAAGTTTTGCT
GTAAGAGAAAACCTCACCGGTCTGAAGATATgtttaaaaagtttgaaaaagaaattcaaaaggagctaga
aaaaaataaaagaagagatgaTGCTTATTGTTAAACTTCTCCAAAAGAATGCCCattgagaaaaaatgga
aaaagaaagtaacaacTTACTGAAATCTCAAGAATAAGCTGTTTGAAAGATGGGAGTGTACTCTTTGTAT
AGACAGACTACAATAATGAAATACACATATACACGAAGTTCACTATTATTTCATACATGTAGA
>MSTRG.85.11 gene=gene-LOC103506661
caTTATGGGGCTCTGTATGCTGGGGCTTTGACTCTGACTACAatcatagCGGCCCTGTGTAATGAACACT
TTGGGTTTCAATCAAACAAAGTGTCCCTCAAGATACGAGGCTCACTGGTCACCATTATCTACAAGAAAAC
ACTTAACCTGAGTGTCCTCACTCTCAATAGTATAAGTGTGGGTGAGATTGTGAATCACATCAGCACAGAT
ACAGATCGTATCGTGGGAGCCTGTGCTAGTTTCCACGCACTCTGGAGCATTCCCCTGCAGCTTACAGTCA
CCCTATACCTCCTGTATATGCATCTGGGGGTGGCAGCTTTCACCGGTGTTGTGTTTTCCCTGCTTCTTAT
TCCGGTCAACAAGGTGATTGCTGATAGGATTGCCTCATACAGCAGCTCTAACATGACGGAGAAGGACGAA
CGAGTTCGGCTCATGTCGGAAATCCTGCGGGGGATTCGCAGTATCAAGCTGTACGCCTGGGAGAAATTCT
TCACCGCccgcgtgaatcgaacccgggcccgCGAACTGTACTACCTCAAGTGGCGCAAGTATTTGGACGC
CTTATGTGTGTATTTCTGGGCCACTACCCCGGTGTCCATGTCACTGCTGACGTTCTCTGCGTATGTTATG
CTGGGGAACCCTCTGACTGCAGCTACGGTATTCACCAGTATGGCGCTACTGAATATGCTGATAGGACCAC
TCAACGCTTTCCCCTGGGTACTGAACGGACTGACAGAAGCCTGGGTCTCAGTGAAGAGAGTGCAGAAGCT
ATTAGACCTCCCAGAAACAGACCACACAGCTTACTACTCGCACATCAACAAGCTCAAGTCCAAAGACTCG
AATGAAATGGTCATCATCCTCAACGCAACCTTCACATGGCACACGCCCCACTTCATCATGTCCCACATTT
CGGCCAGCATCCCTAGGGGCCAACTGACGGGGGTGTGTGGCCCTGTGGGGTCGGGGAAGTCTTCGCTACT
CATGGCCATATGTGGGGAGATTGATAAGCAGTCCGGGGTCCTGGGGCTGGGCCCCGATGAAATGGAAAAC
GGTTTCAGCCTGGTGACTCAGACCCCTTGGTTACAACATGGTACAGTGAGAGACAATATCCTGTTTGGAT
TGCCCTACGATGAAACCTTCTACAACACGGTACTAGAAGCATGTGCTCTCAAGTCAGATCTACAAACATT
ACCCGGTGGTGATCTAGCCTGGGTAGGCGAGGGGGGCCTCACATTGAGCGGTGGCCAAAAAGCGCGCCTC
TCCCTAGCCCGTGCTGTGTATCAAAACAAAGACATCTTCCTATTGGACGATATTTTGGCGGCCCTGGATG
CGACAGTAGCAAGTCATGTGTTCAGcCAGTGCGTACAGAAACTGTTGCTAGGGAGAGGCAAGACGGTTGT
CATGGCAACGCATTTGACGCAATATCTGGTATCTGCGC
>MSTRG.88.1 gene=gene-LOC103506661
GTATCTCTCATAGAAAGCCGTCTCCCAGCTCAAGTGGCCATGAACTTCTCCAACTTCCTCTTCATCTACT
GCACCATCGGCACATTCAACTCTCTGACAGCACTGGGCAGAGCTTTCACCTTTGCCATCGGAGGCATTCA
TGCTGCCACCAAGCTCCACGATCAACTGCTTACCTCTATTATGAAAGCAAGGGTCCTTGTGTTTGATCTG
TCACCGATTGGTCGCATTCTAAACCGGTTCTCATCGGATGTGGATACGATTGATGATTCGTTGCCGTTTA
TTCTCAATATTCTCC
>MSTRG.89.1 gene=gene-LOC103506661
gtgatgattttggagcattctgaggtggtgatgattttggagcattctgtggtgatgattttggagcatt
ctgtggtggaggtgatttgggagcattctgtggtggaggtgatttgggagcattctgtggtggtgaTTTC
GGAACACTCTGTGGTGTATGAGCATTCTGAGGTGGTGATGATTTTGGAGCATTATGTGGtggaggtgatt
tgggagcattctgtggtggtgaTTTTAAAGCATTCTGCCATGCTGCCA
>MSTRG.90.1 gene=gene-LOC103506661
ggtggtgaTTTCGGAACACTCTGTGGtgtaggtgatttcggagcattctgaggtggtGATGATTTTGGAG
CATTATGTGGtggaggtgatttgggagcattctgtggtggtgattttaaagcattctgtggtggtgaTTT
TGGAACACTCTGAGGTGGTGATTTGagagcattctgtggtggtgattttggagcattctgaggtggtgat
ttcggagcattctgtggtgatgattttggagcattctgtggtggtgattttggagcattctgaggtggtt
ggtggtgatttcggagcattctgaggtgaaagtgattttggagcattctgtggtggtgattttggagcat
tctgtggtgttGATTTCAAagcattctgtggtggtgatttcggagcattctgtggtggtgatttcggagc
attctgagttggtgattttggagcattctgtggtggtgattttggagcattctgtggtgttGATTTCAAa
gcattctgtggtggtgatttcggagcattctgtggtggtgatttcggagcattctgtggtggtgattttg
gagcattctgaggtgaaggtgatttcggagcattctgtggtggtgattttggagcattctgtggtgatgA
TTTTGGAGAATTCTGTGGTAgtgattttggagcattctgaggtgaaggtgatttcggagcattctgaggt
ggtgatgattttggagcattctgaGATGGTGATGATTTTGGAACATTCTGAGGTGGTAatgattttggag
cattctgaGATGGTgatgattttggagcattctgtggtgatgattttggagcattctgtggtggaggtga
tttgggagcattctgtggtggtgattttaaagcattctgtggtggtgaTTTCGGAACACTCTGTGGtgta
ggtgatttcggagcattctgaggtggtgatgattttggagcattctgtggtggaggtgatttgggagcat
tatGTGGtggaggtgatttgggagcattctgtggtggtgaTTTTAAAGCATTCTGTGGTGGTGTTTTTGG
AACACTCTGTGTTGGTGATTTGAGAGCATTCTGTGGttgaggtgatttcggagcattctgtggtggtgat
tttgaagcattctgtggtggtgatttcggagcattctgtggtgatgattttggagcattctgtggtggtg
attttggagcattctgaggtggtgatttcggagcattctgtggtgatgattttggagcattctgtggtgg
tgattttggagcattctgaggtgaaggtgatttcggagcattctgagTTGGTGATTTTGCAGCATTCTCT
GgtggtgatttgggagcattctgaggtggaGGGGATTTTGGTGCATTCTCTGCCGGATATGCAGGGGCTG
GTTGAGGATTGGGTTTGTTAATACTTCCAATCTGCGGTGAGTTTGGTTTactttttgatg
>MSTRG.90.2 gene=gene-LOC103506661
gtgatttgggagcattatGTGGtggaggtgatttgggagcattctgtggtgatTTTAAagcattctgtgg
tggtgaTTTCGGAACACTCTGTGGtgtaggtgatttcggagcattctgaggtggtgatgattttggagca
ttctgtggtggaggtgatttgggagcattatGTGGtggaggtgatttgggagcattctgtggtggtgaTT
TTAAAGCATTCTGTGGTGGTGTTTTTGGAACACTCTGTGTTGGTGATTTGAGAGCATTCTGTGGTaaagg
tgatttcggagcattctgtggtggtgaTTTTGAAGTATTCTGTGgtggtgatttcggagcattctgtggt
gatgattttggagcattctgtggtggtgattttggagcattctgaggtggtgattttggagcattctgag
gtgaaggtgatttcggagcattctgaggtgaaggtgatttcggagcattctgaggtggtGATGATTTTGG
AGCATTTTGTTGTgatgattttggagcattctgtggtggaggtgatttgggagcattctgtggcGGTGGT
TTGGGaacattctgaggtgaaggtggtttgggagcattctgaggtgaaggtgatttcggagcattctgtg
gtgtaggtgatttcggagcattctgaggtggtGATGATTTTGGAGCATTATGTGGtggaggtgatttggg
agcattctgtggtggtgattttaaagcattctgtggtggtgatttcggagcattctgtggtgatgatttt
ggagcattctgtggtggtgattttggagcattctgaggtgaaggtgatttcggagcattctgagTTGGTG
ATTTTGCAGCATTCTCTGgtggtgatttgggagcattctgaggtggaGGGGATTTTGGTGCATTCTCTGC
CGGATATGCAGGGGCTGGTTGAGGATTGGGTTTGTTAATACTTCCAATCTGCGGTGAGTTTGGTTTactt
tttgatg
>MSTRG.90.3 gene=gene-LOC103506661
aggtgatttcggagcattctgaggtggtGATGATTTTGGAGCATTATGTGGtggaggtgatttgggagca
ttctgtggtggtgattttaaagcattctgtggtggtgaTTTTGGAACACTCTGAGGTGGTGATTTGagag
cattctgtggtggtgattttggagcattctgaggtggtgatttcggagcattctgtggtgatgattttgg
agcattctgtggtggtgattttggagcattctgaggtggttggtggtgatttcggagcattctgaggtga
aagtgattttggagcattctgtggtggtgattttggagcattctgtggtgttGATTTCAAagcattctgt
ggtggtgatttcggagcattctgtggtggtgatttcggagcattctgagttggtgattttggagcattct
gtggtggtgattttggagcattctgtggtgttGATTTCAAagcattctgtggtggtgatttcggagcatt
ctgtggtggtgatttcggagcattctgagTTGGTGATTTTGCAGCATTCTCTGgtggtgatttgggagca
ttctgaggtggaGGGGATTTTGGTGCATTCTCTGCCGGATATGCAGGGGCTGGTTGAGGATTGGGTTTGT
TAATACTTCCAATCTGCGGTGAGTTTGGTTTactttttgatg
>MSTRG.85.12 gene=gene-LOC103506661
gccgccattttgaatcaggatggaatgtgacgattttaattagcctatgtcaccccgagtactcttctta
acaaccacaaaaaatttcatcaaaatcggtccagccgtttttgcgtgaaaagaggacaaccaaaggtcta
tttagcgtaacactTGGTTACAACATGGTACAGTGAGAGACAATATCCTGTTTGGATTGCCCTACGATGA
AACCTTCTACAACACGGTACTAGAAGCATGTGCTCTCAAGTCAGATCTACAAACATTACCCGGTGGTGAT
CTAGCCTGGGTAGGCGAGGGGGGCCTCACATTGAGCGGTGGCCAAAAAGCGCGCCTCTCCCTAGCCCGTG
CTGTGTATCAAAACAAAGACATCTTCCTATTGGACGATATTTTGGCGGCCCTGGATGCGACAGTAGCAAG
TCATGTGTTCAGcCAGTGCGTACAGAAACTGTTGCTAGGGAGAGGCAAGACGGTTGTCATGGCAACGCAT
TTGACGCA
>rna-XR_003390915.1 gene=LOC113466538
AATGATGCTTTTAGTGCACCGTGATTGTAATCGATAGAAAAAGCAgtatgttttaaaaataaatcaaacg
aCATTCCTACACCATTTAAAGTACATCATACAAAATATATTTCAATTAGTAAACTTATTTACTACAATGT
AATGAAAAGTCTAGCTACCTTGTTTATTACCCTAAGCTATACAACAACATACATTTCCTGCTAAGTGGAA
TAAGTCCATTGGTCGGCTGATTCGAGGATTAACCATTCATTCTCATTATGTCTCTCTTTCCGTCACTaga
cttattttcattttcctcttgatCCCGTTGGTTCTCATTATTCGCCTTGTTCTCATCAGGTTGTCTATTC
AGTGATTTGATCGCTTTCAAATAGTCTTCGGCTTGTTTGTTTTCCTCTTCAGAAGACAAACCTTCGTTCA
TCAGCTTCTCGGAATCGTCAATGGgcctctttttattatttggcCCGGTGTCAGAGGTATTAGCATCTTG
TACTGTTTTATTTCCAGAACTTGGGTTGTGTCGTATTGATTGACTAGTAGCTGCTTTTTGTTGTATTGGT
GTTTGCCTAGGAGATGTAGGTGCTGAGTCAGTGTCAGATGGATTGTCCGAATCAGGAGGTAATATACTGT
CAAGTAAGGATCTTAGGTTACCAGGATGCTCCTTGTTGGAATTATTTGGGATGCTCGGAGATTTTTTACC
TGAATCAGAACTATTTTTTGGAACGGAATTTAAAAGAGAATTTCCGCTACCCCCTGGAGACAGCGGTTTT
GGGTTACTTTTTGGTACATTCCCAAGGGCTGGTTGTGGATTTGCTCTATTAATACTTCCAATCTGTGGTG
GTTCTGAGTAATTTATTGGTGAATTTGCAGGGGCTGATTGAGGATTAGGTTTATTATTGGTCTTGTTCTG
TGGTGACGATTtaggagcattctgtggtgatgatttgggagcattctgagttggtgattttggagcattc
tgtggtggtgattttggag
>MSTRG.91.2 gene=gene-LOC113466538
ACCATTTAAAGTACATCATACAAAATATATTTCAATTAGTAAACTTATTTACTACAATGTAATGAAAAGT
CTAGCTACCTTGTTTATTACCCTAAGCTATACAACAACATACATTTCCTGCTAAGTGGAATAAGTCCATT
GGTCGGCTGATTCGAGGATTAACCATTCATTCTCATTATGTCTCTCTTTCCGTCACTagacttattttca
ttttcctcttgatCCCGTTGGTTCTCATTATTCGCCTTGTTCTCATCAGGTTGTCTATTCAGTGATTTGA
TCGCTTTCAAATAGTCTTCGGCTTGTTTGTTTTCCTCTTCAGAAGACAAACCTTCGTTCATCAGCTTCTC
GGAATCGTCAATGGgcctctttttattatttggcCCGGTGTCAGAGGTATTAGCATCTTGTACTGTTTTA
TTTCCAGAACTTGGGTTGTGTCGTATTGATTGACTAGTAGCTGCTTTTTGTTGTATTGGTGTTTGCCTAG
GAGATGTAGGTGCTGAGTCAGTGTCAGATGGATTGTCCGAATCAGGAGGTAATATACTGTCAAGTAAGGA
TCTTAGGTTACCAGGATGCTCCTTGTTGGAATTATTTGGGATGCTCGGAGATTTTTTACCTGAATCAGAA
CTATTTTTTGGAACGGAATTTAAAAGAGAATTTCCGCTACCCCCTGGAGACAGCGGTTTTGGGTTACTTT
TTGGTACATTCCCAAGGGCTGGTTGTGGATTTGCTCTATTAATACTTCCAATCTGTGGTGGTTCTGAGTA
ATTTATTGGTGAATTTGCAGGGGCTGATTGAGGATTAGGTTTATTATTGGTCTTGTTCTGTGGTGACGAT
Ttaggagcattctgtggtgatgatttgggagcattctgagttggtgattttggagcattctgtggtggtg
attttggagcattctgtggtggtgattttggagcattctgagGAGgtgattttggagcattctgaggtgt
aggtgattttggagcattttgaggtggcgatttgggagcattctgtggtgaagatttcggagcattctgt
ggtggtgaTTTTGGAGCGCTCTGTGGTG
>gene-LOC113466888 gene=LOC113466888
accagcggcgatagcacgttgaatgcaccagttctccacggatcactgaagttaagcaacgttgcgcgtg
gttagtacctagATGGTTGAtcatctggggaatcgcgtgctgctggat
>rna-XM_026829488.1 gene=LOC103506836 CDS=56-2668
GGAATTTGATGGAAAAATATCCACCTCACTAAAGAATGATGAGTCCTTTCATACAATGGTGTTTCGAACA
ATCACTCAGATAGTTATTTTTTGTCATGTAATTCAGAATATAAATTCTCGAACGTACGACAgtgatgaag
aaaatgaaccGCCACGCAAGGATAAAGTTCCCATGGTTGTCGTCAGCAAAACTGGCGACTGGGGGGATCT
CAATGAAGGATGGTACTACTTGAGATGTATAGGGAAACACAACGACACGTGtaaatggaagaaaaacaag
atcaAGTTCCCATGTAGGTATGTCGACATCACAGAAAAGTTTGGCCAGAAAGCCACAGGGTACTTCTGTG
GTGTTATAGTGGATAGTCCTAAACCAAACAAAGAAGGTCCTgcaacaaagaagaagaagaaaaagaaaac
aactacTACAGAAGCTCCTGAACCagaagaaaaaccaaaaatagaCAAAAGACATAAGAAACCACCAAAG
GTAGTGTATGTTACAGTAACTCCACCtccagaagaggaagaagaagatgatgaaatcATCATAGTGACAG
TACCGGTTACTAGACCCAAAAAGACAAAAACTACCACTACAACTATCAGtccaacaaagaaaaaaaagtt
gagagcTACTCAAATAGTGGAAGTGGAAGTCACTAATGCGgatgaggaagatgaagaaccCGAAATAGTA
ACAGTAACAAAGTTGAAGCCaaaaaaacctaaaataaaAGTATCAAAAGCACctatgaagaaggaagagg
aagaaaacgaaaaagaaaaagaggaagatataccaaataataaaaggaaaatccATCCAAATGATAACCA
AACACCTAGGACGATTATTATAAATAACTTTTATAATCACCCACCGGATGGTAAAAAGCCGGAAGACATG
TCACCTTATGATAAGTTTAACGGTTACAATAAAATGATTCCTGAAGCTGCAAAAAATCCAGAATCAGTAT
TAAACCCAAAGAAAGAGGATATTCCTCCTGCAAAAACCATTGAGGAGAAGAGACCTATACCTGTAGGTGG
TAGTCCGCCCACTacagaaaacaaaaaacttGATGTGAATGGACCAGATCAAATAGGGAAAAAAGCAGTA
CCTATAGAACCAATTAAAACCACCGATAAACATGAAAATACGACAAAACCAGATGATAATAGTACACAAG
TAAATATTACAAAACCATCTTTACCTGCAATAAAATCAAGCGATATTAAAAGTGGAACAATAACAGTTAT
ACTTCCTAAAGGGGCGCCATTTAAGCTGCCTGTAAACAACATACCGAAAAAAGCACCTATACCAGTCATT
CTGCCGAAAAATAATCCTAACGAAATAAATGTTCCTGAAACCAAAAATCCTATTCAGACCTTCGTAATAA
AACCACATCCGACAGATACTGAAACAAAAAAAGATATAGCAAAAAATGCAAACGAAAATGAGGATTCAAA
AACTTCACCCTTACCAAAGAAAGTTGTTTCAAAAACATTACCATTACCAGAGAATACGTTAAAACCATCT
TCATCACCAaaaaatgctccgaaatcaggTCCATTACCAAAGAATGGTGCAAAACCATCACTATCACCAA
AGAATGCTGCAAAACCATCAGAATCACCAAAGAATGCTGCGAAACCATCACAATTACCAAAGAATGCTGC
AAAACCATCACAATTACCAAAGAATGCTGCAAAACCAACACAATCACCAAAGAATGGTGCAAAACCATCA
CAATCACCAAAGAATGGTGCAAAGCCATCACAATCACCAAAGAATGGTACGAAACAATCACCAAGGAATG
CTTCGATTTCATCACCATCCCCGAAGAATATTTCAAACTCATCACCATCAAAgaagaatgttccaaattt
acCAGAAAAGACTGCTCCAAATTCACCTCCATTACCAAAGAATGCTTCGATTACATCACCAAATAATATA
TCAAAATCATCGTCATTACCGAAGAATATTCCGAATATAGGGGGGGTTACAAAACCAAGAATTATAAAAC
TTGCAAATCTAACATCTAATCGACCACCACCAAATGTCCCAAAACCTACACAGAACGCTCCAAAATCATC
GTCACCAAAGAATGatacaaaaatatcaaaaccacagaatgctccaaaatcatcGTCACCAAAGAATGGT
ACAAAACCATCAACACAGAACGCTCCAAAATCATCGTCACCAAAGAATGATTCGAAATCACCGTCACCAA
AGAATGGTACAAAACCAGCAACACCACAGAACGCTCCAAAATCATCGTCACCTAATAATGGTACAAAATC
ATCGTCACCTAATAATGGTACAAAACCATCACCACCAgagaatgctccaaaatcatTGTCACCAAAGAAT
GGTGCAAAACCAtcaccaccacagaatgctccaaaatcatTGTCACCAAAGAATAGTACAAAACCATCAC
CACCAGAGAACGCTCCAAAATCATCGTCACCAAAGAATGatacaaaaatatcaaaaccacagaatgctcc
aaaatcatcGTCACCAAAGAATGGTACAAAACCATCAACACAGAACGCTCCAAAATCATCGTCACCAAAG
AATGGTACAAAACCATCAACTTCACAGAACGCTCCAAAATCATCGTCACCTAATAATGGTACAAAACCAT
CAACTTAA
>rna-XM_026830017.1 gene=LOC103506923 CDS=1-846
ATGGACAGTGAAGACTACAAAGTGGCCAGCATCATTCTCTGGGGACAAAAACCAAAGAAGTTTCCTTCTc
caaatagagaagaagaaatatcaaACGCTCCAAAATCATCGTCACCTAAGAATGGTACAAAACCAtcacc
accacagaatgctccaaaatcatcGTCTCCAAAGAATGATTCGAAATCACCGTCACCAAAGAATGATACA
AAATCATCGTCACCAAAGAATGGTACAAAACCATCaacaccacagaatgctccaaaatcatcGTCACCAA
AGAATGAGACGGAATCATCGTCACCAAAGAATGGTACAAAAGCATCACTACCACAGAACGCTCCAAAATC
ATCGCCACCTAAGAATGGTACAAAACCATCAACACCACAGAACGCTCCAAAATCATCGTCACCAAAGAAT
GAGACGAAATCACCATCACCAAAGAATGGTACAAAACCATCACCACCACAGAGCGCTCCAAAAtcaccac
cacagaatgctccgaaatcttcaccacagaatgctcccaaatcgccacctcaaaatgctccaaaatcacc
tacacctcagaatgctccaaaatcacCTCCTAAGAATTCTCCCcaatcaccttcacctcagaatgttACC
AAatcaccacagaatgctcccaaatcaccttcacctcagaatgctccaaaatcaaCATCACCGGATTCTC
CCAAATCTCCgccacctcagaatgctccaaGACATTCATTTGGTCTGATATATGCTATGATGACCACTTT
GTCATTTCAAGTGAATGGCAAACATGAATCAATGACGAATTCATTTCAGGAGATGCGTAAAATGTATAAT
AAATGA
>rna-XR_003391143.1 gene=LOC113466859
accagcggcgatagcacgttgaatgcaccagttctccacggatcactgaagttaagcaacgttgcgcgtg
gttagtacctggatgggtgaccatctggggaatccgcgtgctgctgggt
>MSTRG.38.1 gene=MSTRG.38
AACGAATTCCAGAGAAATGGCTGATATGGCTTGAATGACCTATGATTTGTCTCGGTAAAAAGTGGTGCCT
tgagaaataattttcaaagacTGACTGACTAACTGTAGTATTTTTAGTGGAAATGTCAATTAAGGAATTA
TGATGTACCAAAACTCAAGCTATACGAGAAAAATGTTTGGTAAAGTTAGACgaaattgtgaatttattct
tTGTTGGGTTATAACTTTAC
>rna-XM_026831098.1 gene=LOC103507017 CDS=446-5491
TAGTGCCGAGACCAAGGTAGGGCGTTGTAGAGTACCATCAACCAAGTTTACCTGTGTGGTAATCGTGTAG
CTATCTCGGGAGTGCGTTCCGTGTAGTgtttttttagatatttattttttttaactaattattttcaatt
gtttatattttttcgaATCAGTGATCTATTTTCGAAACTGTTCTCTTGTGATACTAAAAAATTGTTCTtc
cattttttcatgttttgaatacctaaaattaaagtaaaatatttaaacaGTAAAATATTCAATCTTTTTC
CAAAGtaggatattttttttgtaaatggtAAAGaaagaCTCTATTTGCGTATTAGCTACACACAAACTTT
CCTTTTGTGTAACCAAAGTTTTTAGGTAGACAATGCCGAGATACCTATTCCTAAATGACatgacaataaa
taaatgagagatAGCAAAAGCAATAATGAAACAAGAATCTGACGAGTGTAACAATACAAATATGAACTGT
GATGATATCAACGAAACCAAtttctttcaaagtttaaaaagtagaagaaaaaataaaatgctgaGGACAA
AATGGAGGACTTGGTGTACAGAATCATGTCTAGTGCTAGTAGtgttattttgtaatttatgtTCAATACA
TTGTGATAATGTACAGCAAGAAGTGTACAACTTTGATCCCAGTTGGTATCATTCGTCCAGTAGAAACTCT
TCATCTGTTCGATTTCCCAATGGAAATAGCGGAGACCTGGGCAATTCATTTGACAGGTATAGACCAGGAG
GTCTGAATCCTCAAAGCGGTTTGCCAAATGATCAAGATGTTTACTCTAGACCACACTCAGGTGGGTTTGG
TGCAAATTCTAGTCCTAATGATGGGTTCAGAAGACCGAACGACGGATTCAGCAACGCGAGACCGACTGAC
AATTTTGGCATCAACTCACGACCAAACAATGGATTTGGGTTAAACGACCGAACGCCAAGTAGCGGGTTTG
CTATTAATGGAAGACCAAATGATGAATTCGGGAGACCTACTGGAAATGACGGGTTCAACAAAGATCTTCC
TCCTCTGTATGATGGGAACTCGAGACCTGTAGATCCCAATTATGCAAGACCTAGTGATCCTTATAATCCA
CAGCTACCAGGTGATCCAAACTACCCTAACCGCCCTCATGATCCTAACTATCCTAATAGAGTTATTGATC
CCAACAGACCCTTGAACCCTGACAGCTTCCCCAGTAATTCTCACAATccctctcattccctccctGGTGA
CACTTTCCACAACACTATCCCTGACACCTTAGCCGATCTGAACAAACCCAATGTTGCTTACAACGAAGTA
GACAAACCCCTGGATACCCGAGATTCCTACTCCAACATGAATCCATTTCCTTCGGATGGAAACACACTGA
ATACGCCTGGTCTAACGCAACATCCTGGAGGAATTATTGCGAATAAAGTTTCACGTCTGGAGAAGCATTT
CAGCCCCTATCTGATCAAGAATGACATCATTGTGGAATCGACTGGAACGCTGATAATCGAGTCTGGAGTT
GAAGTTAGATTTGCTCCCACCGTCGGAATAACTGTCCGTGGAATCCTCACAGCTAAGGTAAGAgctcaaa
atgtacctactctgtaCAGTCCTGGAGAGATAAAGCAAACATTTTGGTGCTTAGCCTTTGGGAGATGTAC
TCAGGTAAGAGAGGAGAGGTGGGAGTACAGAACTGGTTTTCAACGACCAGGTGATCCAAACTACCCTAAC
CGCCCTCTTGATCCTAACTATCCTAATAGAGTTATTGATCCCAACAGACCCTTGAACCCTGACAGCTTCC
CCAGTAATTCTCACAATccctctcattccctccctGGTGACACTTTCCACAACACTATCCCTGACACCTT
AGCCGATCTGAACAAACCCAATGTTGCTTACAACGAAGTAGACAAACCCCTGGATACCCGTGATTCCTAC
TCCAACATGAATCCATTTCCTTCGGATGGAAACACACTGAATACGCCTGGTCTAACGCAACATCCTGGAG
GAATTATTGCGAATAAAGTTTCACGTCTGGAGAAGCATTTCAGCCCCTATCTGATCAAGAATGACATCAT
TGTGGAATCGACTGGAACGCTGATAATCGAGTCTGGAGTTGAAGTTAGATTTGCTCCCACCGTCGGAATA
ACTGTCCGTGGAATCCTCACAGCTAAGGGTACCAGCGAGGAGAATATTGTGCTCACGGCGGGTTCCGAAC
CCGTGACTCTGGACTCGCCCTTGATTCGCCTGGTCGATGGACCGAACATCCTGACGGGCCGAGTGCAATT
GTTCTACAATGGACAGTGGCGATCCGTGTGTTCTAACTCCAGGAAcTGGACCCAGGCAGACCTGCAGACA
GCTTGCAGACAAATGGGTTACCAGGGGGGAAGCTGGTGGGCGTGGCTAGACAAGCAGCCTGGACCTTCGC
AGCCCCGCCTGTTATTGGAACAGCCCCGGTGTTCTGGAACCGAGAGGGGACTGGATCAATGCGGCAGTTG
GACGTCGAAACAGCTAGGCTCTGGCGTTTGTGAATACCATCCAGATCTGGCTATCCAATGTCTTCCCTAT
CATACCGTGGCAACCAACACGGCTCAACATTGGAGAGGGTTGTCGTTCCAACACGCCAAATACGAGCAGA
CGCTAACTCAacaggacaccctgtatgtgagGACTTCCCTGTCTGAATTGGCCCACGTACAGATAAAGTT
CGCTGGATCAGGGAAAGACTACAACGCGAGTTCTGCCGTGGAAGTTCAAGGTGTAGCTCCCAACATGGCC
GCTGTGTCTGTTCTGAACTCTGCCTACAATGGTCTCAATGTTACCACTGCCCACGGTCCTGTACTTCTAC
ATAACTGTACCTTCCGCAATAATAGAGGTTATGGCGTTTACGTGAACAGCAGCAACGGTATGAGTCTACT
CAGTGGTTGTACAGTGCAGGATAACGCGGGGGACGGAGTGCGGTATGTGCATCACGACCGGGAATATCTA
TCGGATAGGAGCGATATATTCGACTTCTGTACATTCCCCACGACAACCCGCACTGCAAGTCAAACGTTCC
CTATACAGGTGACTCTGGAACAGAGTCAGTTCTCCACGCTTAAGAAGGATTGCCATAAGtATTTCTTCAC
TCGACCCGGCTACAAGATCACTCTTCACTTCGACATGATGATTACCAGTAGGAACAACAGCGGTACCATA
TCTGTATACGATGGATCCAGTAGCAATGAACCGCTCCTCGCTGTCATACCTATCACCAATAATACTCGAC
CTCAGAGTATTACAACGCTCAAATCTAATGTGTACGTGGTTTACAACTCAGAGCCCCGGGTTCAAACCCT
CGCCTTGATCAAACTAGTCACCGGGCCTCGTCGCTGGTACGAGCTGAACATCACGGAATCCACCATAGCT
GACAACAGTGGACGCGGTGTTGCCATCGAGCATATGAGATCTCAGCTAGACATATCGGGCAGCTCTATAT
CTAACAATCAACATGTTGCCGGTGTCCACGTGTTGTATGGAACTGGCCATGTGAATATATCTCACTCCCG
TATATCCTTCAACAAGGGAGACGGAGTGAATATAAGCTTTACAGGTGGTATAACCAACGTCACCCGTTCC
TCCCTATCCTCCAACGCTGGGTTCGGTCTCTCTATTTGGCTCAATGATACTTTGGACCCCGAATATAAAA
GCTACCATCAGGAAACCATAGTCTCCTATTCGGAAATCTTCAAGAATATAGAGACAGGAGTCCTGATTGG
GAATTACTGCCGAGAGAATGCTATTGTTAATGTGTCCAGCAACTATTTCAACTTGTCGTTCGATAATGCC
ATTGAGATTAAAACGTGCTATCGGCAACTTGATAAGAGCAACCTACTGAAGCTGATCATAGGTCACAACG
TGTTCGTAGCCAACAAGAAGCTTGGTATCCTAATCAAACCTGCCCTCAACATGAACAGCATCATAGAGTA
CAACCGGTTCACTAAGCATACCTACGGTACCATCTTGATCAAGAACCCCAATGTGGACTTTTATGATCTA
CTCCCTGTCAATATCATCATACGGAACAATGAGTTCTATGAAAACAAAGGTATATTCGTAGTCAACCTAG
GACTTTCTCCATACTCCGAAGCTCAGCGCATCATATTCACCTGGAATTTCATCCGAGACAATCGTATTTT
GGAGCCATTTGATTCAGGCGGCCATCTTGAAACCAGAAAGCTGATACCACGAAGCCGCGTGGCTGCAGCC
ATTGTGATTGGATCTGCCAATGTACAGGTGTTCCGTAATATTATTCACAATCACGAATCAGAATATGAAA
TAGGATCTCATTTGGAAGACCAAAGTCAAGTGATCAATTGTACGTACAACTGGTTGGGATACAGCACGGA
GGAAAAGATATTCCACCGACTTTTCCATAGGAAAGATCGCTACAATCTGGCCAAAATCGAATACCTCCCC
TATCTCCTACACAATAGTAACCCAGGAGCCAGCACTATTATGGCATTTGCCACGTTCGTGCCACAATTCC
ACACCCCAGGATCTAGTGTGGTAGGAGGAGAGGTAGATGGGATAGAGACTCTGAGAGCAGGAGAGTATGT
GGTGGTGAGGGACATCAATGTGAGACCAGGCGGGAGATTGTCCTTGGAACCATCGGTCACTTTGAGGTTT
GCTCCCGGTGTGGGTATGATGGTGGCAGGGAAGTTAGAAGCAAGGGGCAGAGGTCCCAATGATATCCGTC
TCACACTCAAGGAAAACAGGAATGAACTATTTGAGGGGGGCTCAGCACCGAGTGAAGATGGGGTGACAGC
CATCCCTGTATCATCGGACTATAGCCCTCCTGTTAGACTGGTCGGGGGTAGAACCAATAATGAGGGGAGA
TTACAGGTACGACTTGGAGAAAAATGGGGAACGGTGTGTAACTACGGATGGAACATGATGTCTGCAGCCC
TGGCCTGTCAACAGTTAGGCCTCGTACTTAACCCTTCTGATTGGAATTTAGAACCTAAGGAAATGCCTCA
GGGAGGTACGGCCGATGATATCATCATGAGCAATGTCCAGTGTACGGAAGATGACCTCGACATCACCGCG
TGTCGAGGGGAGAAGTCGCCCCACTTTGAGAACTCCTGTGAGCACCATCAAGACGTAGGTCTGAGGTGTT
ATGAGCCAACCTGGGCCGGGCTTAGGTTAGGAGCCCTGGCTGAACGATGTGACTTGCAGTATATTACTGT
GGAGAGGGCAGGCTTACTGGACTATGCTACTAATGAGTTCAAAGCAGCCATTCAGATCGATTTCAGTCGT
CATTCGCTGGAAAGTATTCGAGTGGTGGACAATGCCCAGGACGGTATAGGTGTACTCTATTCGGATCTCT
ATTCTGGCGCCCTCAACCTGCTGAAGAATTCAGAGATCAGCAATAATCGTCAGCACGGGATTACGTTCAA
ACAGTTGGGATTGAAAATCAGCGGTAAGTAAGGAATAAGAGAGGACAGCTGGGgatatataggtaagtat
tgcCAGGGTTGGCATTGAACGTCAGCGGTAAGTAAGGAATAAGGGAGGAAAACTgggaaatatacatagg
tattgccAGGATTGGGATTGAAAATTAGCGGTAAATAAGGAATAAGTGAGGAAAACTAgggaaatataca
taggtattgccATTGTTGGAATTGAAAATCAGTGGTAAGTAAGAAATAAGGGAGGAAAACTGGGGTATTA
TGTTGTCAGGGAAGGAGGATGGTAGAATAAGTGATGTGGGAAGTAGTCATTAGGCGAAAGAAATTTTCTC
GGGAATCAGGAAAGAGAATTAAGAAGTAGGTAGTCAAAGAAGGAATGATCAGTGGGAAAAGTATTCAGGG
AAGGAGGAATAGAGAAAGCGGAGTTGTTAAATGAGTAGGAATATTTAGAAATTAGTACTATGTATAAGTA
GGAAAGCACGTTTTTAGTAGGCAAGGTGTTTTCTTGTATTTCACGCAAGCTATAGTTCACACTAGCTAGG
AAAGAAGTTTTTTTCTGGGGCCACAAAGTATTTGCTAATATATCAGTTTTAAAGTAAAAACCTAGCTAGG
GAGAAGAGATTTTGTAAAACTAAGAACAACAGGCTTTTTGTGGGGGTAaggtgaattttattttacagtc
GATGTGCGAACGTCAAGTAAGCAACACCGACCGCATTTTAACGGAAACACAATTTACATTAGGTATAGAC
ACTGTACAAAAGAGGTTTATGTGGACCACCGAACATTTGGCGGCGGTTTTACGGGAAAAGTCTGGAAGAT
AAAGCTGAGGTTACTGTCCGCCTC
>rna-XM_008488927.3 gene=LOC103523635 CDS=183-1775
CATTTCCCCCCGGAACTTTCGTCGCTCAGTAAACAGTGAACAATGTGAAAAGGTGCAGAATTGCTGatac
aaaatattgaaagtcAATTTTAAATTCCAATTTTGTTTTAGATCTACATAGGACTCTGAATAGTTAATTG
TGAAAGATTTGAACTCAAAGAACTGATATCCAATCAGCGAGAATGTCTCTCAACTTCAGTGCCCATCAAT
ATGACGCTGCCTTCAGGCCTCGAAGATTGGGCAACTGGGAAGTGCCCAAAACATATCCTGAACTACCTCG
GATCAGGAAGTGCCAACCTGAAGTTATAGCAAATGACAGAGGCCATTTGTATCCCAAATATAAATGCAGA
CGGAAAAATCCTTTCTGTAATTATATTGGAACGTACGCATTGCCACGGAGGATAACCAAAGAACTTGCCG
TCAAATTAGGCCAATTCCCACGGGACTATATGGTATTCAATGAAACACTCTACACCCCATGTCACGTGAC
CCAGAAATGTACACGTCCAGCTTATAAAACTGATGAGCGAGAAGATGCCTTTAGAAATCTAGCAAGGAAA
TGTATCCGCGAAAATGTTGACGAAAACATGAGTCCGTCTGAAATGAGAGATGAATTATTCTTGAAAAGAG
TTAAAAAGTGTATTGATGTCAATAGTCAGGCAACAGAGGAAGATAGCGGCAATCAGCAATTGAGAAAAAT
AGTAAGAGATTGTATTTTAGAAATTACcaatggaaaaaaagataaaatagacgaaaataaattgtttacg
GCCGTCAAGGAATGTGCAGCACGAAAATTCGGAGACAAAGAAGATAGAACGGAAGATGCACTCAGAAAAA
TTGTTGAACAATGTATGGACAGTCAGCTCAAGGATAAAGATATTTTGACACCAAATCTCAAAGACAAAAA
TGTAAAAGACCGTGTAGATGAAAAATTGGGACAAAAGAAAGAACCTGGCCAAGAAAAAGATAAGGCAAAT
AAAGATGAAAGATTAAGACAAAAGGTAATCGAATGTATCAATCAAATAGACTCCAAGGAATTCGATAAAG
TTGATGTTAAAGATAAAATCAAGAAATGTGtacaaaaattgaaagaaaatgagaagaaagaattAGATAA
AGATGTAACAGATGATAAACTAAGAGACATCGTTCGTCAATGTataaaagagaacaaaagaaaggaTAAC
GATACAACTGATTCCaaggaaatcaaagaaagaatcAAGGACTGTGTAAAGAAAAACatggaaagaaaca
aagaagaaaaagtcagaGATACTGTAAAACAGTGTATTGCTCAGTTAAAATCTAATGACGAAAAGAATTT
GACTGAAAGTCctaaaaaagattttaaagaaaGAGTGAAGAAATGTgttcaaggaaaagaagagaagccC
GAAGGAAATGAGAAGATAGACATGAGAGAAACTGTAAAAGAATGTTTAAAACAACATGCGTCTGACGAAA
AGATATTAAACCCAACCGAATTCAGAGACAAAGTTAAGAGATGTGCTAAGGAAAACTACAACTTTAGACA
AGCTGTAAGAGAATGTATACCAGGAAATTTTGGCAAAGATGACgtagaaaagaaagtgaaagaatGTGCT
AAGGAAAAGATGAAAGACAATGAACaacgaaaaggaaaagaggaattcAGAGGTGCAGTTCAGGAGTGTA
TAACAGAAAATATGAGcatgaagaaaaacaaatcagATGGTGAATTTAAAAAGATAGTAAAGGAATGTGC
TCTtgagaagttgaagaaaaaatgaagtCTGAAAGAGAAGCAAAAAGATAGATATATTGAAACTTTTACC
AAATTgttgtcaaataaaatttccaacttTTATAAAATCAG
>MSTRG.41.1 gene=gene-LOC103507017
gacctgaaGCAATTTGATTTGATGTAGGGGGTCTGGCACTTTAACGCTCGGAACAACAAGTTCGTATTAA
AATGTTGACACTTCGAAGGCTcattttaaaaagttttatcACTCCGAGAATCTAAAGTTGTTCGGACATA
GGCAATAAGAGATTTTCATAATATGGCACAACAGCCGAAATAGGTAggctctagaaaaaaaaatctggtg
tgaacatcacacgactttcctcatcctattgaatgatgcttattttgggtgttcttgatcttatagccaa
acttttacaatatctctaaccgtttagtcggtatagctgaaaaccgtcaaaaaacggtcaaaaaccgcca
aaaagcggtcaatataccgccaaccgcagcacttatctcaaccaaacgtgtcgcatccttgtcacatttg
acatctacataccaaatttcaagtctctagctcttaccgttctcgagatattttgtttacagacggacag
acagacagacagacagacacacagacacacacacggaccaatggctgaaactttggatttaggctctggg
gacctcaaaacgtgttttggcactaaaaactgaccatcgaaattttgacccgattacattactttccttc
ctataggataaggaaagtaaaaat
>MSTRG.42.1 gene=gene-LOC103507017
acgtacatatacctatttatcacCTTTGTATTGTCTACTATTACTATCACCACTCGGTTTTACTATCAAG
CCCAATTCTTTTGTTTACGTATACGAATCATCCCATATTTTGATCACGCCACTTTGGTCCTTATTTGAAC
ACATGGGGAGTTCGTTGTTTTCAGTGATAACAGATTTAGGTATAAAAGCTCCTCTTGGCAAAGGCTAAGG
TACAGTCTTCTCCTGCTTTTCTATCGTTctaacatttcaattttcaaaaaccACTCTCCTAAAATGGGTC
AAGAAAGAATCGTTATGGACGTTGTTGCCCTGAACGGCAAAGAAAAGACCTCCATGGACATCGTTGCTCT
TGGCAAGGAAAAGACCACCATGGACATCGTTGCTCTTGGCAAGGAAAAGACCTCCATGAACATCGTTGCT
CTTGGCAAGGAAAAGACCACCATGAACATCGTCTCCCTTGGAAAGGAAAAGACCTCCATGAACATCGTTG
TTGTTTAAATTCTTAAAACATGACTATGCTCACTTGAGGCGGACAGTAACCTCAGCTTTATCTTCCAGAC
TTTTCCCGTAAAACCGCCGCCAAATGTTCGGTGGTCCACATAAACCTCTTTTGTACAGTGTCTATACCTA
ATGTAAATTGTGTTTCCGTTAAAATGCGGTCGGTGTTGCTTACTTGACGTTCGCACATCgactgtaaaat
aaaattcacctTACCCCCACAAAAAGCCTGTTGTTCTTAGTTTTACAAAATCTCTTC
>rna-XM_026831563.1 gene=LOC103507195 CDS=142-1692
GATGTTCCTTGTCACATTAATAGCTTCCTCTGCACTATTTCCAGGGATCTGCGCAACTCAAACAACCTCT
TCCACTGGGCGCTACACGACAACACTGTCGAGCGAAACAGTCATGGCGGCTTCGACATATCTCTACCGTA
CATGTGGCAATATAACGTCAACTATACCCATTCCGTGGTACTACACAATACAACATGGCGGAATAATAGG
AACTTTGGTATCGTTATAGATGGCCATTATGCTCAGTGCAATATTAGCGGCAATGTGTTCGATGATAATA
GATGTAAAGTGGGTCTAATATCCATCCGAGGCATGGAAAAGTCGCTTCGTATAATGAGAAACACCATGCT
ACAGAACGCAGGCACTTTCATGATAGAATTCAAAGCGGACAGTCAGTGCGATCTATGGGGAGAACTTGTA
GCCATTGCGCAGGAGAATACGATCAAGTTTAACAAAGCTCCCTCTATGACGACACCCAGCAGTCTCATTG
TATTCGACGGTCTGCAGAAGGTTCGCATCCGTCGGAATCTCCTATCTGACAACACCCTCGCCTACTCCCT
CGTAGCTGGAATGAAAACTGCCCGTCTAGAATCAACTCTGGACGCCACTGAAAACTGGTGGGGCACCAAA
GACCCGGTCATTATTCAGCATttgatatttgactttgacgaTTGGAATGATCATGCATTGGTCAACTTTG
CACCGTACCTTATCGAGGACTCGTTTGAAGGGTCCTTGTCGGTTTCCTGGGAACAGCCCAACCTGGTCAA
CGTGGAAAACCTCGGGGGCCGTCTTATGACGTCACTCACTCTACACCAACGGGACCGTCCCTACGTCATC
AAATCCGATCTGACCATCATGCCCCACGTGACCCTAACCATATCCCCGGGGACCATCCTGGAGTTTGCCC
CCCGGGTGGGGATTCTGGCGCTGGGGACTCTGATAGCGAAAGGTCGCAGACATGAGGAGATTGTGATGCG
GCCCCTCCCTAATGATATTCCCGCGAGTACGGAAATTGTCCACAACATGTACAAGAGATCACTTCGGCTG
TGTTCGGGAATGAACTGTTCGGAAAGCGCATCTAACGAAGGTTTCCTCGAGTATTGGAACGCCACCACGC
TACAATGGGTGCCCTTATGTGATTCTCGATTCAGCGAGCGTAATGCCCAAGTGGTGTGTCGTCAGCTTGG
ATTTGAACATTATAGCGCCTGGGTAGACCATGGCCCGAGGGTGGAGTTTGATAGGAATTCCCTCTCCAGG
ATTTGGACCTACCCGGAACCTTTGCAATGCTCAGGAGAGGAATCCTCATTAGATGAATGTCCTATTCGTC
TGAATGGCCAAATGTATGGAAGGAGACCTATGTGCTACTGGAATAGTCAGTTCATATTCATTCATTGTAA
GGAGAGAAATGTGCAGCCCAACACTGATTACTGGGGTGGCATAAGATATCTGACAGAAATAGGGGAGCAT
TATCTTCGCAAGAGTAACGAAACCATCAACATAATCAACTCGGACATTTCATTCAATCTGGAGGAAGCAA
TGTTCATCCATTCACCTGTATGGAATACGGAGACTTCAAACATCTCTGAGATCAGCATTACCATCAACAA
TACAGTCATCTCTGATAATGGCCGAGGCATCTATCAGTTTAGCAGTGTCAAACCGGTTACGTACTGGGTC
TCCAGCTTCTAA
>rna-XM_026832003.1 gene=LOC113472208 CDS=1-981
atgtcacgtGTGAACACAACCAAGGAGTTGGTAGTCCAGGAGAGAATGGTGCTGTATTACAAGTATGACA
ATAACCCGAGCACCTGTGTTAAAATATTCCACAGCGCGTACAAGATCAAACCGTTTGGATTCAGACTTCT
CCAATTCAACCTATTCAACACCTCGGATTCCATCTCCCTGTACGACGGCAGTCTATACAATGTGTCCGCC
ATTCCTCTGTTCTCTGTCACCAAAGATTCTGGTCTAGAGAAGAAGTTCATCACAACGCAAAGTCCCACAT
TGAGTATCAAGCTGTTAGCTACGGGCGCTAGTCATATGCATGGCTTTATTGCTGAAATAGTCACCCTTCC
CATCTCTGCTATAGGATTTAcagtaggctactactattattgcgaGGACTCGTTTGAAGGGTCCTTGTCG
GTTTCCTGGGAGCAACCCAACCTGGTCAACGTGGAAAACCTCGGGGGCCGTCTTATGACATCACTCACTC
TACATCAACGGGACCGTCCCTACGTCATCAAATCCGATCTGACCATCATGCCCCACGTGACCCTAACCAT
ATCCCCGGGGACCATCCTGGAGTTTGCCCCCCGGGTGGGGATTCTGGCGCTGGGGACTCTGATAGCGAAA
GGTCGCAGACATGAGGAGATTGTGATGCGGCCCCTCCCTAATGATATTCCCGCGAGTACGGAAATTGTCC
ACAACATGTACAAGAGCAGTCTCATTGTATTCGATGGTCTGCAGAAGGTTCGCATCCGTCGGAATCTCCT
ATCTGACAACACCCTCGCCTACTCCCTCGTAGCTGGAATGAAAACTGCCCGTCTAGAATCAACTCTGGAC
GCCACTGAAAACTGGTGGGGCACCAAAGACCCGGTCATTATTCAGCATttgatatttgactttgacgaTT
GGAATGATCATGCATTGGTCAACTTTGCACCGTACCTTATCGAGGACTCGCTCACTCATAGTGagagata
g
>rna-XM_026832403.1 gene=LOC113472493 CDS=23-376
AACGTGTAAGGGCGCCTTCACAATGGACGTTCAGAATACACAGAATTTACATTTCAGGAATAATCTGGTC
GAACGAAATCAGGGTGGTCTCAACATTCGGGCCGACTCCCGTGGCTCCGCCACCTCACTCAAAGGCTGGA
TCCATAACAATCTGTTCGTGCTGAACCAGAACAATCCCACCCTGTATGTGGAAGGCCGGCAGAGTAGTCC
TTACCAGGAGGTCACGATCTATAGGAATTACTTCACGAGGAATATATCACCCTATAAGAACACCATAGTA
CTCTTTCAGGTAAGAGAAAAACGGGGATTTCCGCCCATTTCCCACATCCCAATTGAGACCCTAATAGTCC
CCCTCGGGATTAAAGGACATATGTAA
>MSTRG.43.1 gene=gene-LOC103507483
aaaaggtGGCTGAGATTCCTTATTTGGGGAAAACATCCGTGGATCCCTAGGGAAAACAATTCTTTGATAa
gaataaaattcttttttgaAGTGTCTATCTCGAAACCACATTCGCGGTAGTCCAGGACACATTCTTTAAC
ATCCACGCCTATCCGCAAACGGAAAATATTGGTGCGGAAATCTCGGTTCCGGCCAgattcaaacccagga
cctctgAATCTATAGTCAGTGCTTTCAACCACTCGTTCACAGAGGTGGGCTTTCTAACACTTCCTataga
aaatgagttttcaacTCACCTATCATATCCTGGTATTCTCAATATTCGccataggtactcgtagatcGGA
AAACTTGAACGAAACAATTTCAATCAACTGAACTCAACTAAATTCAGGATGTTGTCCATTTTCCCGTACG
AATTTGTCCAATGTCCACTTGTCCCCTCGTGATATATCACAAATGGACATTGGATATTTCATCCTGTGTA
CTCCACAGTCCAGGAATATCACAGATGGAGATAGGATATTTTGTACTTGGGAGGTGGTTTGATCTTGATG
TAGACAGAG
>MSTRG.44.1 gene=MSTRG.44
tgattttccaCAGAGACAAGAACAGGAAGCTCTTACATTACCAGCAGGCATATAATGTTCGCTAAATAGT
GAAATGATCGGTTGAAATAAAGATAGACTACCTATAAATATGTTTAGATTCCCACATTTGAAAATACCTC
TGACTAGTTCTTAGGGAGGGACTGTTTCATCCCTATGGTTCAGCTTCAAGGATATTTGATGCATATTACC
AGGGAAAAAGGACGTATGGTAAACTGCAGAACAAAATGCAACgtaagtatctaggtacctccttCCTTAc
gtattttacctacctaggtatttcagtcgaaattaaaacaaaattccagtttattattgaaatatagaga
tcatttatattatttactttcattttaattacaaatcctaagagaaaaatagtaaacattgattataaaa
ataaactttaattCTACGTATTATTTAAGGACCTATTAAGCTAATTGATTACCAATATGGTAACACAAAT
ATACGATTTATACGAATGTATTGGGTTTAGACATAcgtagatataggtatctactttggATGTGTAATGG
CATTGTACGTATACCATGTTTATACTTTGTAACATTCTCATAATCTCAATAATTGGAAAGAGAATTACAT
TTGAGACAGTGTTCGAAATTTCGTGTTGAAAGAAATATAAACGTACTGGGTAACATCATAAGTACCCAGT
ATATAAACGTTAGAATTTTTTGCAtctattgtttcttttctttagtaGGTCATTCATGTACTCCTGTACc
tacagatatacctaccttttttggGTTTGAGGATATAAATTTCTTACAGATCCTAAATGAGCTTCACGCC
AAAATGAAAACGAGACTTTAGTTTTGTAACAGATTCTATTTCATTACAGATTTCAGGACGGTCCTGATCG
GAACTGAATGAAGATCTACCCTGACTTAATTTCACAAGATTTacgtttttacattttaaataattttcaa
agggTGTTCCCTAAATTGTCAACAAACAGTTAATCAGTAATAGAAGCTTTTGATTCTTTGAGTGACCGCT
AGACAATAGACGTGATCATTGGGCAAAACTAGAGAAACCTACTTTTTGTGAACCCTGTTTGC
>MSTRG.45.1 gene=gene-LOC113472820
GCCAAATAACATAGGTATACCAATTACCGCAATTCAAACGTGTCATTCAACATGGGAGGTATGCGAACGT
CAAGCCCTGCTTATAGATTTTGACAATATCTCCATATATTACCAGGGATGTTGCCAATATCTATTATCTG
GGCCTGACTCTTTACAGGCCTCTAGTTCATAGTACGGCAAAGAAACTAGACATCCAAGTTCCGTAAAAAA
TTTAAAGGCATCATGGTGAGATATGTCTTTTTAAAATGAATCGTTTactaacataggtacataatcatgt
gtaacaaaaagtttaaaaataatacaaattacTAACTTTAAAAACAACATGTTCATTAAAttaaagatac
ctacttacaacttTATCTACAGAAAATATGGAATGTTCGCGAAGAGTGGAGCTAAGTTCTAACATCTAGG
ATATAGGATTTTTATagacaattttcaattttaattcaaCTAAGAATAAATATAGATCGTTGGCTAAAAC
ATTTTTTCAACCCTACCtacactaaaaataaaacaattatttCCTACAAAAAACATTTTACACAAATTTA
CAATACTTAGGTATGACGTCAAATAAacgatttaggtacctactggtactTATAACAACTTCTTACTTTA
CACTAACCTCAAATTAccgtaataaaaatatatatgaaaaataaaacatgcaaATTTAAAGCTTgataaa
acgaaaataaaacatttaatcCTAGCAACATGAagaaatagaggtaggtacctaatgtaggttacatata
ggtacctacttgaattacttaaaaattaaattttgagaaGTTAAATAGATAGTAGGTGAGATAAAGATAG
AAGTCAGTAAGTTAATTCAGTATTAATCTTAAAGTAGTAAATTTTGCAAAGAAAAGTTGATATGTATGAG
TTCTGGTTAATTTATTAAACTtaggttaaataggtacctatttacaaaaatataattacttataggtaat
acacaattttattctctttttgttAGTACTTAATAACTAGGTTTCAACTAAAAACTAAGGAATTTAAAGT
GAGGGAAATATCGGTACCGACTATGCCATATTGTACAGTATGCCTGTATGTCATATTGTACAGAATACAT
TAGGTATCACCtgtggtcccgggttcgattctcaccatAGACAAAGAATTTTCACTCCTATTTTGACTGA
AATATTACACTGGGGTACTTTCTGGCAAAGTTTCATCTCATGAAAGATATAGGAAATGGGTAGTTAGCTA
GTTGGTAGtttataggtacaatggtatGGACTTTATTTGACGCTCAAGAGATGAAATCTACCCAACTTTC
TACACACACCTTAAGCCCGGCACATACGTCATGAGATATCTCTCAACTTG
>rna-XM_026832726.1 gene=LOC113472820 CDS=1-459
ATGGGAGGGTTCCGTGACACGTCCACATTCACATCACGTGATAACAGCACGTGGCAATCCGCGGACGACT
ATCTGAACAACGCTTCCACTCTTCCTATGAACGCCAGTCTCAGCAACTACACTGGCAATGGAACAGTCAT
CACCGAATCCACCACCAGCTCCAAGCCTGACTACCAGGACAACGAGTACCAAGTGTACTATGAGCGACCC
AAGAGTTCCATGCTGTTAGAGACAAACCTAGATGAGCCACCTGACATACCACAGGTTCCACCCCGGTCAC
GGAGTGCGGATATTCTGGAGACCAACTTCGACTATATGTTACCTCATCAGCCTGCCAAGCGGAATCTAAC
CTCTACATTCCAGCCCGCCCCGCGCAGCAAGAGTCAACCCCTCGAGACTGCCATGCTTGACAATGAGTCA
CGGAACACTGGCACTTTTCATTGCACTTACCTACAATAA
>rna-XM_026832978.1 gene=LOC103507483 CDS=105-920
TTTGCGCTCCAGTCTTGAGCCATGTATCTTATGCGATAGTTGTGTGTGTTAGCTGAAACCCGACTGTGAT
ATATTAGAGGATCGTGGAACCCTCCGGCTTGACAATGAGTCACGGAACACTGGCACAATGGTATCAAACC
ATGGAAGAGAAATATGCGGATCCACGGATGAAGGAGTACTTCTTGATGGACACCCCGGTACCAATGTTAG
TCACTCTCGCCTCCTACATATTCTTCGTCAACTACCTCGGTCCCAAGTTGATGGAAAACAGAAAGCCGTT
CAATTTGTCCAccattattaaaatttacaatGTCGCTCAAATGACGTGCAACTTCTACCTCGTTTATGTG
TCCTTCAAATTAGTTTGGCTGACTGACTCCTACCGATATGATTGTATAGAGATCGATTATTCCGATACTC
CCATGGCACGACGCAAATTAACCATGGTTTGGGTTTGCTTCATGTCAAGACTTTTGGATCTCCTCGACAC
GTGTGTCACATGGTGTGTCTGTGTCGTGTTCAATGTTCCAGCTAGTATGTTACCTCCTAAGGATCCAAAT
ACGCCGAAAAAGAAGGTTGGCTGGCTCCTGGGAAAGAACGAGTCTcacaGAGGCCAAGTAGCGTTCTTCG
GAACCGTGAACAGTTTTGTGCATGGTGTAATGTACGGGTATTACCTGGTTTCGGCTTTCGATCCTCAGAA
CAAATGGAACTTGTGGTGGAAGAAGTACATCACTCAGCTACAACTGTTCCAGTTCATCATTTGCGGAATT
CACTGTACCATCCAACTGTGTTCCTCCAATTGCAAGTACCCGCAATTCATGTTGTACTTCGGTCTCTCGC
AGGACATCTTCATGTTCTTCCTGTTCTTCGATTTCTACAAGAAGACCTACTGGAGTACACCGAAGGCCAA
AGTCCAATAGGGCAGATATCTACGCCATCGCCATCAGAGAAACCCAGAATGCCCTCCTGAGCTGGGTTGT
GGGAATTATTGAAGTGCTGAATGAAGGGATAGAGATTTATGAGCTGACAGTACAGTGTCTTTACTAAAGG
AATAGTTTGcaagaagggattttttttttcttctatga
>rna-XM_026822289.1 gene=LOC103524337 CDS=84-641
TGCTCGAGAAACCAATTCACACTTCATCCATCTACAGTTCTACAGCTACACCAAACTCCCTTCTAGACCA
AATTCTATCCATCATGCTCAGGCTGAGAAGGTTGTGTGACGTTTTCAAGCATCTCAGATCCCCCCAGTAT
CAATGGACCAAGGAATCTATGTCCCTACTCAGACAAACACCGCAGCAAACTTCCTCATTTACGCACATGC
AAGTCACGCTCACGCAGTTGAAATTCGTCCAAAATTCCACACCGTTTTCGAATGCTCTCAAACCATCGGT
CTGGGCATTTTCCAATAGACTGCCGTTCCACACCCGCCCGTATTATTACCGAGAGCGAGACGAGTGTGAG
TGTGAAGGTTATGAAGATGAAGAACCAAACAAATCGACACAGAATATCTTCCGAACTCTCACGCTGTACG
TGTGTCTTCCTGTTATCTTCCTGGGGGGTGTCCTGCTCTGGAAAGAGGGAGCGCATGAAGAACGTCCCGA
GTTCATCCCCTACACCTATCTGAGAATACGGAACCGACCCTTCCCGTGGGGAGATGGAAACCATTCGCTG
TTTCACAACAAGTGTGTCAATGCCTTGCCTGATGGATATGAAGAGGACGAGGAAACAGCTTGCCATCCGA
AGAAAACGTAGGGCGAGGGGTTATGCTAACGAATATTAGGGATACCAGTTGTTACtttaAGGAACATTAG
GGATGTAGGACACAAGGGAGGGAGTGTCATTTGAAGAAACACTAGGTGAGGAATTTCTCAAGCGTTAAAT
CTTAAATCTTTTACTTAGAGATAGGAcaatgttttgttatttcaagtCTGAATAATAAAACCGAGAacct
aacattttattttta
>rna-XM_008472094.1 gene=LOC103507570 CDS=1-339
ATGGGTCCCAAAAAAGGCAAAGGTGGAGCCCCGCCTCCGCCACCGGAGGAAAACTATTTGAAAGCCGAAA
ACAAAGTGGCTCTCATCAAGGAGACCACAATGGAGAAAGACATGCAAGAAACTGCCGTCAATGCCGCCAA
GGAAGGCTTAGAGAAGTACAACATAGAGCGCGAAGTGGCGGGCCATGTGAAGCAGCACTTTGACAACACG
TACGGTCCGTACTGGCAATGTACGGTCGGCAGAAACTTCGGTAGTTATGTTTCGTATGATGATTTCTACA
CGTACTTCTATTTGGGCAAAGTGGCCATCCTGTTGTACAAGAATGGAACCAATGGCTGA
>rna-XM_008489557.2 gene=LOC103524504 CDS=21-626
TTTCTCTTCCGCTGAAGTAAATGAGCCCTCTATCCCCCCAGTGTTTCAGACTACAATGGTTCTCAGGGGA
CCCTATCAGGTTCACATGCATGGAGGTTGACTATTCAGATACCCCTCTCGGGAGATCGaGGGCGGGTGCT
GTGTGGTTGTTTTTCTTCTCGAGAGTACTGGATCTCGTTGATACAGTGTTCTTCGTTCTCCGTAAGAAGG
ACAGTCAGGTGACCTTCCTGCATGTGTATCATCACACGGCCGTCGTTATGTTCGCCTGGTTGGCCGTCAA
ATTCGTACCGGGGGGCCACGGCGTATTCTTCGGCACGATCAACTGCTTTATACACGTGGTCATGTATTCG
TACTACTCGCTAACCCTGTATAATCCAGAGTACAAGAATGTGTGGTGGAAGAAGTACCTCACTCAGATAC
AGATGATGCAATTTGTCGCCGTCGGTTTGCACGCTATTCTGGCCCTGTTGACTCCAAACTGCAACTATCC
CAAGAGTCTCATTATCATCGCCCTCCCTCAGGACATTTTCATGTTTGTCCTGTTTGCCGACTTCTATAGG
AAAACCTACATGAAACCTGCTACCTCAGGGAAAGCCTCACAGCCAATCAAAACCAAGACGAGCTAATATA
TCCCTAAGGAATCTATTTTGGATGATAAGGGATTTTATCTGTGACATAAATGCTCATCGAAAATGTAGTT
CCCTGCtaaatatactacgctaaattccatgacttgagttggactagaaccaccaacctccagattcaga
gtccaccgtgctaaccactacaccactgaggttggttggtaATGAGCGAGCCTTTGTATGGAACCTAATA
TGTAGCTAATgtttacatatttcatattcTATGTAGTGTGTGGTAGAACAACGAAC
>MSTRG.48.1 gene=gene-LOC103524504
TTTCTCTTCCGCTGAAGTAAATGAGCCCTCTATCCCCCCAGTGTTTCAGACTACAATGGTTCTCAGGGGA
CCCTATCAGGTTCACATGCATGGAGGTTGACTATTCAGATACCCCTCTCGGGAGATCGaGGGCGGGTGCT
GTGTGGTTGTTTTTCTTCTCGAGAGTACTGGATCTCGTTGATACAGTGTTCTTCGTTCTCCGTAAGAAGG
ACAGTCAGGTGACCTTCCTGCATGTGTATCATCACACGGCCGTCGTTATGTTCGCCTGGTTGGCCGTCAA
ATTCGTACCGGGGGGCCACGGCGTATTCTTCGGCACGATCAACTGCTTTATACACGTGGTCATGTATTCG
TACTACTCGCTAACCCTGTATAATCCAGAGTACAAGAATGTGTGGTGGAAGAAGTACCTCACTCAGATAC
AGATGATGCAATTTGTCGCCGTCGGTTTGCACGCTATTCTGGCCCTGTTGACTCCAAACTGCAACTATCC
CAAGAGTCTCATTATCATCGCCCTCCCTCAGGACATTTTCATGTTTGTCCTGTTTGCCGACTTCTATAGG
AAAACCTACATGAAACCTGCTACCTCAGGGAAAGCCTCACAGCCAATCAAAACCAAGACGAGCTAATATA
TCCCTAAGGAATCTATTTTGGATGATAAGGGATTTTATCTGTGACATAAATGCTCATCGAAAATGTAGTT
CCCTGCtaaatatactacgctaaattccatgacttgagttggactagaaccaccaacctccagattcaga
gtccaccgtgctaaccactacaccactgaggttggttggtaATGAGCGAGCCTTTGTATGGAACCTAATA
TGTAGCTAATgtttacatatttcatattcTATGTAGTGTGTGGTAGAACAACGAACGTTAAacacattac
attacattatggAGGATGGAccttacaaaaaatattttaattcgaGGAGTCCCAGATAAGAAACCCAGTT
TACTATGGACTGATTTTTACTGAATCTCTTGTATCAATACAGAATGAATGTTCACTACAGTAGGACATCA
ACGAAAAGATCCAAATTATATTTTATAGAGTTACATatgaattatgaaaataaagttaAGACCTTagtta
gaagaaaagaaattagtCAAATGgtattgataaaaaaatcatGTAGATATCTGTAATATCAAAGAAACAA
AATCATAGACATTGTAACGATCATACAATGGTTCAAGTGACATACAAAAAGAAATTTATATTaacttaaa
ataaacaataaaattcatgtttttcattattttcctaataaataaaaagaagtataaatgtaaataaatt
ttaggtAGGGACCTACatataaaaatctaataatttaGGGGGCAAGTTTATACAAGACTTACCAATCTTA
CCATCTCTAGTTACAAATCAGGTCAAAAATATCTTATGAAGTTACTGTAACAAGAAACAACAGCGCTATT
TGCCAAGAAAACAATAGTAAAGTATAACAGAACTACCTGTCTTGAAATAGTTACTGTTAGTTGTCCGTTT
TGATCAAGAAACCTTGCCCAAGTccttcaataaaattgtttttatgtttgttCACTTATGGCCGGATCCA
CAAAGTGAGATTGAcctcggttcaagtttaacttttggattaagcaatctaatggATCAGTTGCacttgg
gaaaatattattaacaaaAGGTCAattcctacgtaaaaagttgtgaaaaatccaaatctgaagtcaaaac
tccaaaaaagtaactttaaaaggtcgaaaattcaattttcaattaccGTTCtagtgaaaaagttcaaaga
gttgttagatttcacgtcaaaatgcgcagaaacgcttgcgcacaaacaaacgaagcgggagtcataaatt
atgacgtcatcgcctacgggagtgtatgccttgacgtcaaacttcacgatttaccggtattttttaaatc
gatttatctcggtatctagaagtcgtagaagaaaaagaaaaattccgttggtcctcattttccatgcttt
atgactttgaaacatcattcaagtaagcgcaaccgatctattgtttgaaaattttgaaatcgaccaatca
gattgctctgCTCAATCCgcgagttaaacttaaaccgagttaaAACTCTGATTGTAGCCATTAATAAATt
cttgtacaatatttttagGAGCAAAATTTGCACTCATTGAGTGAGTTAGGTAGTTTCCTTTATTTGATAT
GAG
>MSTRG.49.1 gene=gene-LOC103524504
GTcattttgagtacctacctataacagtTTGGAACTTGGGAGTCTGTGTGAAACATTTTTGacgaaaagg
cgaaaaagaagaccGAGGCAAAATGGCAACTATCATCCAATCAGTAGTTGACTACTACAATAAAATCGAG
AAATATGCAGATCCCAGGGTAAAGGATTGGTTCTTCATGGGTTCCCCGCTTGCTGTGCTAGTCCTGGTGG
TTGTCTACAATATTACCGTCCTCTACTTAGGACCCAAATTCATGGCCAAGAGGAAAGCCTTTGAATTGAA
AACCGCCATCATATTATACAACCTAGGTTCTTCATGGGTTCCCCGCTTGCTGTGCTAGTCCTGGTGGTTG
TCTACAATATTACCGTCCTCTACTTAGGACCCAAATTCATGGCTAAGAGGAAAGCCTTTGAATTGAAAAC
CGCCATCATATTATACAACCTGGCTCAAATATTACTCAACTCGTATTTCC
>MSTRG.50.1 gene=gene-LOC103524504
aaaaaatatgtcaGATTTCTCCCAAGGAAAATTAACTTACCTCTATGAGGAAATACGAGTTGAGTAATAT
TTGAGCCAGGTTGTATAATATGATGGCGGTTTTCAATTCAAAGGCTTTCCTCTTGGCCATGAATTTGGGT
CCTAAGTAGAGGACGGTAATATTGTAGACAACCACCAGGACTAGCACAGCAAGCGGGGAACCCATGAAGA
ACCAATCCTTTACCCTGG
>rna-XR_003391053.1 gene=LOC108252226
tttttggagttttgacttcagatttggatttttcacaactttttacgtaggaatcttaataatattttcc
caattgcaactgatccaatagattgcttaatccaaaagttaaacttgaacccaGTTCAATCTCACTTTGT
GGATCCGGCCATAAGTGAACAAACATAAAAACAGTTTTATTGAAGGACTTGGGCAAGGTTTCTTGATCAA
AACGGACAACTAACAGTAACTATTTCAAGACAGGTAGTTCTGTTATACTTTACTATTGTTTTCTTGGCAA
ATAGCGCTGTTGTTTCTTGTTACAGTAACTTCATAAGATATTTTTGACCTGATTTGTAACTAGAGATGGT
AAGATTGGTAAGTCTTGTATAAACTTGCCCCC
>MSTRG.51.1 gene=gene-LOC103524597
tgtGGAGAACATGGTAATGTTTCTGTTCAGCATTTTCCCACCTCTCATTAATGAGTGTACCATTTATAAA
GAATGcactgaaataaaattaactaaataCCACCCACACAAAATATTGGGTAGGTAACATTTAAGTGTAT
GTCCATATCAGACACGACAAAAACTTCCAAGTATATTGAGGACTGTCCACATCAAATCAGATAGGTACTA
AAATTAGGCTCCAATATCAGGCTTCAGACAGCAGTACCTTTAAGCTGATGGCCCACATttagaacactcc
taaagcaagtatctccTCTTATAggttataagtttttttttttttttttttttttttttttttttaagca
ttttttgAAGTTGATTTTTCctactaatattttatttattattattacttaagtAATTTACTTAAAAACC
TCATATCctttttcttgattatttttatttatgtgcctatactcgtatgtatactAATCTAATCTACCTG
tgaatattttctatttcaacTCTTTACAAATGTGCTGTGTCAATCAGTCTTGTTACCAGATTATTGAGTT
CTAAGATTGTTACCAGAATATTTAGTTCCATTCTCAGCATTGAAATATTTAGTTCTCTGCTCTTTTGAGA
TTTGCGGAATATTCAGTTCTACACTCGTTACCGGAATATTCAGTTCTCCGCTCGTTGGCGAAATATTTAG
TTCTACGCTCGTTTGCTGAATATTTAGTTCTACGCTCGTTATCGGAATATTTAGTTCTACACTCGTTGGC
GAAATATTTAGTTCTACGCTCGTTATCGGAATATTTAGTTCTCCGCTCGTTGGCGAAATATTTAGTTCTA
CGCTCGTTATCGGAATATTTAGTTCTACACTCGTTGGCGAAATATTTAGTTCTACACTCGTTAGCGGAAT
ATTCAGTTCTACACTCGTTAGCGGAATATTTAGTTCTACACTCGTTATCGGAATATTTAGTTCTACGCTC
GTTATCGGAATATTCAGTTCTACACTCGTTAGCGGAATATTTAGTTCTACACTCGTTATCGGAATATTTA
GTTCTACGCTCGTTATCGGAATATTCAGTTCTACACTCGTTAGCGGAATATTTAGTTGTACACTCGTTAT
CGGAATATTTAGTTCTACGCTCGTTAGCGGAATATTTAGTTCTACGCTCGTTATCGGAATATTTAGTTCT
ACGCTCGTTTGCTGAATATTCAATTATCCAGTTCTACACTCGTTAGCGGAATATTTAGTTCTACACTCGT
TAGCGGAATATTTAGTTCTACACTCGTTTGCGGAATATTTAGTTCTACGCACGTTAGCGGAATATTCAGT
TCGAAGCTCGTTTGCGGAATATTCAGTTCTACGCTCGTTTGCTGAATATTTAGTTCTACGCTCGTTTGCG
GAATATTTAGTTCTACGCTCGTTTGCTGAATATTCAGTTCTACGCAAATTATCAGAATGATATAGCTCAG
TGCTAAAATATCCTATTCATTCTTGTTCCGCCTTGTACCGTGTCCGTCGTTATTTACGCTGTCGTGTTTA
TACGATGTCGAAATGTTACGCCGGGTTCGCGGCGTTCGCGTGGTTGTGCAGCCAGTTGTTCGACGAACGT
CAAGAAGAGGACATCGACTCTACAGTGCTAACAATGCAGTTCATCCCAAGAAGAAACATTTCTGCCTGGA
GCCTGTGCGGAAATCCAACAGAGTTTGTCAGCAAAATGTGTTCGATTTGTCTCCGTCATTTGGTTCGTTT
TATCTTTACCTATTACCGCCGACGATGTGTGTTTTACATCCGTACAATTTGGTCGTGCTCGTGAGAAACA
ATTTCAAATCGCATATTGAAATTGCCAAGTATTCGTAAGTCGAACGTACGTTGATTTTCCACGCCCGATG
TGGAAAGCGCCGTTTGGTTTTCTGCCCTAGAGATTCCTTTGGTCCTTTCCTCCTGCtctttatgttttgt
ttttaactcTCTCGGATCaaagACTCGAGGACTTGGGAGCTTTGTCTAAACGATGTCTTCCAGACAAAgc
agagaaaaggaaaggtcGAGATTAAGGATGGACAACTATGGCAGCAGTAGAGCCGGACCCCGTGGACGAC
CATCCCCACCCCGGAGACGTGAAGTGGACAACGTGGTGAAGAAAGCTAGGAAAGAAACTAGTGGCAGTCA
GAGGACATATTGGGACAAGAAGATTTTGGAAGCTGAGGAAAAGGAtccaaacagATGGCGACACAGCGGC
TTCAAGGAGCTCTACCTAGAGGACCCAGCAGCCCCCGGTGGGAGCAAGAAGGACAGAGATAGCTCACGCT
CTCGCAGTCCTGTATCGCGCCGTACCCCGCCCTCCAGGTCTTACAAGTCTTCTCCCCCTAGCAGCAAATC
TCGGACTAAGAAACCTATGACTCCTCCCCCTAGAAGATCAGCGCGGTCAGAGAGTGTCAGCTCGGGTTCC
CTGAGTTCATGTTCAGACTCACAGTGTAGTGTGTGTCTCCAGCATCTAGCCGATAGCAAGGAGGCACCAT
CTACGTCTACCCGGGACAAGAGACCTCCCCCGCCCAAGGAGCCGAAGCTGAGACCTGCTGCCCGCTCCCC
CATCTCACGTAACCCTCCGCCCCGCAATAGATCCAGATCTCGTTCATTTTCGGTGCCAAGGTCCAGTAAT
CCTGTCCCTGTGGTTAAAGAGAAACCTCGCAAGAAATCCAAGAAGCGTGACCGTGAGAAGagtaagaaga
aggacaagCAGGCGCGCGCCCCCACCCCCATCGTTCACATCAAACAGGAGTCCTTCTCGGATgattcctc
ctccccctcccctcccacccCGCGAATGACCTTGAGCGAACGGTTTGGCAAGATGGCCCAGTGGTCTGTG
GATCGGGACCTCAAGAATCATCGCAATCTGAGAATCACTTCAGGGGGCCTGGATCGGACGTTACGCGTGG
AAATGGATGAACCCCCTTCCCCGCCTATGTCGTTCCAACCccGTCCCCCGGCATCGAACCACGCTCTCAT
GGAAGACGGATCTTGGGATGATGTGCGGGTACGCTATGCCTACTACAAGGAACAAGGCTATCTACGGGAT
CTCACCCTGGCCGACTATATGAAATGGGAAGAGTGGTGGTACAAGTATCAGGACTGGCTGGACAATGAGC
GCTACTTCGAGTCGCGGGCGGCCCATGCACACCCACACGCCCGCAGGAGACCCCCCCGTCCCACCCTCTC
CATTACGCCCCCTCCCATGCATGGTATGCCCCCCCATGCCGGTCTGCCCCCGCATCATCCTCACCATGTT
CTACCTATGTGAGAGAGCAAGTAAGTGCCCCCCTCCAGAAAAGCACAGTACTCACGCAATTTTTGAACAA
TTCAGGTTTTTCCGAGCCCCttatgtgtgtgatgggttgATATTTAGATCAATGTTCTAGGTATCTATGT
GAGAGAGCAAGTGCCCGCCCTCCAGACCAAGTGTAAAGCACAATACTCCCCCAATTAGTGAACAATTCAG
GTTCTTTGTGAGCCCCCttatgtgtgtgatgggttgATATTTAGATCATTGCTCTATCTATGTAAGTAGT
TAAATATCTATGTGAGAGAGTAAGTGCCCTCAGACCTAGTGAACAGCACAAAACTCACGTGATTCCAAGA
TTTTGTGAAGACTTGAGGTGTGAGTCCCTTATTAGATATGTGTGAACGGTCGATAATTAGATCAATGCTT
TATCTATGTGAGAGAGTAAGTGCTTCCCCTAATAACTGATCCAGTAAATAGCACAACACTCCCCGATTTC
CAATTCTGAAGGAATTAGTTTTTATTCCTTGAGTACTTATATGTGACAGAATGTTATTTAGAATGTTGAA
ATCAATGTTTTCCGCAATATTCCCATATCAAATAAAGGAAACTACCTAACTCACTCAATGAGTGCAAATT
TTGCTCctaaaaatattgtacaagaATTTATTAATGGCTACAATCAGAGTTttaactcggtttaagttta
actcgcGGATTGAGcagagcaatctgattggtcgatttcaaaattttcaaacaatagatcggttgcgctt
acttgaatgatgtttcaaagtcataaagcatggaaaatgaggaccaacggaatttttctttttcttctac
gacttctagataccgagataaatcgatttaaaaaataccggtaaatcgtgaagtttgacgtcaaggcata
cactcccgtaggcgatgacgtcataatttatgactcccgcttcgtttgtttgtgcgcaagcgtttctgcg
cattttgacgtgaaatctaacaactctttgaactttttcactaGAACggtaattgaaaattgaattttcg
accttttaaagttacttttttggagttttgacttcagatttggatttttcacaactttttacgtaggaat
cttaataatattttcccaattgcaactgatccaatagattgcttaatccaaaagttaaacttgaacccaG
TTCAATCTCACTTTGTGGATCCGGCCATAAGTGAACAAACATAAAAACAGTTTTATTGAAGGACTTGGGC
AAGGTTTCTTGATCAAAACGGACAACTAACAGTAACTATTTCAAGACAGGTAGTTCTGTTATACTTTAGA
GTTCAATCTCACTTTGTGGATCCGGCCATAAGTGaacaaacataaaaacaattttattgaaggACTTGGG
CAAGGTTTCTTGATCAAAACGGACAACTAACAGTAACTATTTCAAGACAGGTAGTTCTGTTATACTTTAC
TATTGTTTTCTTGGCAAATAGCGCTGTTGTTTCTTGTTACAGTAACTTCATAAGATATTTTTGACCTGAT
TTGTAACTAGAGATGGTAAGATTGGTAAGTCTTGTATAAACTTGCCCCC
>rna-XR_003391100.1 gene=LOC103524597
TTATGGAACTGACCTTTAGGACGCTAATTTGTTACAGACTCGAGGACTTGGGAGCTTTGTCTAAACGATG
TCTTCCAGACAAAgcagagaaaaggaaaggtcGAGATTAAGGATGGACAACTATGGCAGCAGTAGAGCCG
GACCCCGTGGACGACCATCCCCACCCCGGAGACGTGAAGTGGACAACGTGGTGAAGAAAGCTAGGAAAGA
AACTAGTGGCAGTCAGAGGACATATTGGGACAAGAAGATTTTGGAAGCTGAGGAAAAGGAtccaaacagA
TGGCGACACAGCGGCTTCAAGGAGCTCTACCTAGAGGACCCAGCAGCCCCCGGTGGGAGCAAGAAGGACA
GAGATAGCTCACGCTCTCGCAGTCCTGTATCGCGCCGTACCCCGCCCTCCAGGTCTTACAAGTCTTCTCC
CCCTAGCAGCAAATCTCGGACTAAGAAACCTATGACTCCTCCCCCTAGAAGATCAGCGCGGTCAGAGAGT
GTCAGCTCGGGTTCCCTGAGTTCATGTTCAGACTCACAGTGTAGTGTGTGTCTCCAGCATCTAGCCGATA
GCAAGGAGGCACCATCTACGTCTACCCGGGACAAGAGACCTCCCCCGCCCAAGGAGCCGAAGCTGAGACC
TGCTGCCCGCTCCCCCATCTCACGTAACCCTCCGCCCCGCAATAGATCCAGATCTCGTTCATTTTCGGTG
CCAAGGTCCAGTAATCCTGTCCCTGTGGTTAAAGAGAAACCTCGCAAGAAATCCAAGAAGCGTGACCGTG
AGAAGagtaagaagaaggacaagCAGGCGCGCGCCCCCACCCCCATCGTTCACATCAAACAGGAGTCCTT
CTCGGATgattcctcctccccctcccctcccacccCGCGAATGACCTTGAGCGAACGGTTTGGCAAGATG
GCCCAGTGGTCTGTGGATCGGGACCTCAAGAATCATCGCAATCTGAGAATCACTTCAGGGGGCCTGGATC
GGACGTTACGCGTGGAAATGGATGAACCCCCTTCCCCGCCTATGTCGTTCCAACCccGTCCCCCGGCATC
GAACCACGCTCTCATGGAAGACGGATCTTGGGATGATGTGCGGGTACGCTATGCCTACTACAAGGAACAA
GGCTATCTACGGGATCTCACCCTGGCCGACTATATGAAATGGGAAGAGTGGTGGTACAAGTATCAGGACT
GGCTGGACAATGAGCGCTACTTCGAGTCGCGGGCGGCCCATGCACACCCACACGCCCGCAGGAGACCCCC
CCGTCCCACCCTCTCCATTACGCCCCCTCCCATGCATGGTATGCCCCCCCATGCCGGTCTGCCCCCGCAT
CATCCTCACCATGTTCTACCTATGTGAGAGAGCAAGTAAGTGCCCCCCTCCAGAAAAGCACAGTACTCAC
GCAATTTTTGAACAATTCAGGTTTTTCCGAGCCCCttatgtgtgtgatggattgatATTTAGATCAATGT
TCTAGGTATCTATGTGAGAGAGCAAGTGCCCGCCCTCCAGACCAAGTGTAAAGCACAATACTCCCCCAAT
TAGTGAACAATTCAGGTTCTTTGTGAGCCCCCttatgtgtgtgatgggttgATATTTAGATCATTGCTCT
ATCTATGTAAGTAGTTAAATATCTATGTGAGAGAGTAAGTGCCCTCAGACCTAGTGAACAGCACAAAACT
CACGTGATTCCAAGATTTTGTGAAGACTTGAGGTGTGAGTCCCTTATTAGATATGTGTGAACGGTCGATA
ATTAGATCAATGCTTTATCTATGTGAGAGAGTAAGTGCTTCCCCTAATAACTGATCCAGTAAATAGCACA
ACACTCCCCGATTTCCAATTCTGAAGGAATTAGTTTTTATTCCTTGAGTACTTATATGTGACAGAATGTT
ATTTAGAATGTTGAAATCAATGTTTTCCGCAATATTCCCATATCAAATAAAGGAAACTACCTAACTCACT
CAATGAGTGCAAATTTTGCTCctaaaaatattgtacaagaATTTATTAATGGCTAC
>rna-XR_003391068.1 gene=LOC103524597
ATATTCAATTATCCAGTTCTACACTCGTTAGCGGAATATTTAGTTCTACACTCGTTAGCGGAATATTTAG
TTCTACACTCGTTTGCGGAATATTTAGTTCTACGCACGTTAGCGGAATATTCAGTTCGAAGCTCGTTTGC
GGAATATTCAGTTCTACGCTCGTTTGCTGAATATTTAGTTCTACGCTCGTTTGCGGAATATTTAGTTCTA
CGCTCGTTTGCTGAATATTCAGTTCTACGCAAATTATCAGAATGATATAGCTCAGTGCTAAAATATCCTA
TTCATTCTTGTTCCGCCTTGTACCGTGTCCGTCGTTATTTACGCTGTCGTGTTTATACGATGTCGAAATG
TTACGCCGGGTTCGCGGCGTTCGCGTGGTTGTGCAGCCAGTTGTTCGACGAACGTCAAGAAGAGGACATC
GACTCTACAGTGCTAACAATGCAGTTCATCCCAAGAAGAAACATTTCTGCCTGGAGCCTGTGCGGAAATC
CAACAGAGTTTGTCAGCAAAATGTGTTCGATTTGTCTCCGTCATTTGGTTCGTTTTATCTTTACCTATTA
CCGCCGACGATGTGTGTTTTACATCCGTACAATTTGGTCGTGCTCGTGAGAAACAATTTCAAATCGCATA
TTGAAATTGCCAAGTATTCGTAAGTCGAACGTACGTTGATTTTCCACGCCCGATGTGGAAAGCGCCGTTT
GGTTTTCTGCCCTAGAGATTCCTTTGGTCCTTTCCTCCTGCtctttatgttttgtttttaactcTCTCGG
ATCaaagACTCGAGGACTTGGGAGCTTTGTCTAAACGATGTCTTCCAGACAAAgcagagaaaaggaaagg
tcGAGATTAAGGATGGACAACTATGGCAGCAGTAGAGCCGGACCCCGTGGACGACCATCCCCACCCCGGA
GACGTGAAGTGGACAACGTGGTGAAGAAAGCTAGGAAAGAAACTAGTGGCAGTCAGAGGACATATTGGGA
CAAGAAGATTTTGGAAGCTGAGGAAAAGGAtccaaacagATGGCGACACAGCGGCTTCAAGGAGCTCTAC
CTAGAGGACCCAGCAGCCCCCGGTGGGAGCAAGAAGGACAGAGATAGCTCACGCTCTCGCAGTCCTGTAT
CGCGCCGTACCCCGCCCTCCAGGTCTTACAAGTCTTCTCCCCCTAGCAGCAAATCTCGGACTAAGAAACC
TATGACTCCTCCCCCTAGAAGATCAGCGCGGTCAGAGAGTGTCAGCTCGGGTTCCCTGAGTTCATGTTCA
GACTCACAGTGTAGTGTGTGTCTCCAGCATCTAGCCGATAGCAAGGAGGCACCATCTACGTCTACCCGGG
ACAAGAGACCTCCCCCGCCCAAGGAGCCGAAGCTGAGACCTGCTGCCCGCTCCCCCATCTCACGTAACCC
TCCGCCCCGCAATAGATCCAGATCTCGTTCATTTTCGGTGCCAAGGTCCAGTAATCCTGTCCCTGTGGTT
AAAGAGAAACCTCGCAAGAAATCCAAGAAGCGTGACCGTGAGAAGagtaagaagaaggacaagCAGGCGC
GCGCCCCCACCCCCATCGTTCACATCAAACAGGAGTCCTTCTCGGATgattcctcctccccctcccctcc
cacccCGCGAATGACCTTGAGCGAACGGTTTGGCAAGATGGCCCAGTGGTCTGTGGATCGGGACCTCAAG
AATCATCGCAATCTGAGAATCACTTCAGGGGGCCTGGATCGGACGTTACGCGTGGAAATGGATGAACCCC
CTTCCCCGCCTATGTCGTTCCAACCccGTCCCCCGGCATCGAACCACGCTCTCATGGAAGACGGATCTTG
GGATGATGTGCGGGTACGCTATGCCTACTACAAGGAACAAGGCTATCTACGGGATCTCACCCTGGCCGAC
TATATGAAATGGGAAGAGTGGTGGTACAAGTATCAGGACTGGCTGGACAATGAGCGCTACTTCGAGTCGC
GGGCGGCCCATGCACACCCACACGCCCGCAGGAGACCCCCCCGTCCCACCCTCTCCATTACGCCCCCTCC
CATGCATGGTATGCCCCCCCATGCCGGTCTGCCCCCGCATCATCCTCACCATGTTCTACCTATGTGAGAG
AGCAAGTAAGTGCCCCCCTCCAGAAAAGCACAGTACTCACGCAATTTTTGAACAATTCAGGTTTTTCCGA
GCCCCttatgtgtgtgatggattgatATTTAGATCAATGTTCTAGGTATCTATGTGAGAGAGCAAGTGCC
CGCCCTCCAGACCAAGTGTAAAGCACAATACTCCCCCAATTAGTGAACAATTCAGGTTCTTTGTGAGCCC
CCttatgtgtgtgatgggttgATATTTAGATCATTGCTCTATCTATGTAAGTAGTTAAATATCTATGTGA
GAGAGTAAGTGCCCTCAGACCTAGTGAACAGCACAAAACTCACGTGATTCCAAGATTTTGTGAAGACTTG
AGGTGTGAGTCCCTTATTAGATATGTGTGAACGGTCGATAATTAGATCAATGCTTTATCTATGTGAGAGA
GTAAGTGCTTCCCCTAATAACTGATCCAGTAAATAGCACAACACTCCCCGATTTCCAATTCTGAAGGAAT
TAGTTTTTATTCCTTGAGTACTTATATGTGACAGAATGTTATTTAGAATGTTGAAATCAATGTTTTCCGC
AATATTCCCATATCAAATAAAGGAAACTACCTAACTCACTCAATGAGTGCAAATTTTGCTCctaaaaata
ttgtacaagaATTTATTAATGGCTAC
>rna-XR_003391112.1 gene=LOC103524597
TATGCAAATCAAgtgatcaaaaaagaaaaaaaaaaaagtcaaaatggtGTTATGGTGATTGTGGTTCGGT
GCGTTTCTTCGGAGGATAAATAcaacaaataatttaaaatagatTAATAGACTTTTTTTGTGAATTCATC
AGTATAATACTTACCTTCACAACTGTAGAAATAATATCCAAAATCGACGTCAGACTCGAGGACTTGGGAG
CTTTGTCTAAACGATGTCTTCCAGACAAAgcagagaaaaggaaaggtcGAGATTAAGGATGGACAACTAT
GGCAGCAGTAGAGCCGGACCCCGTGGACGACCATCCCCACCCCGGAGACGTGAAGTGGACAACGTGGTGA
AGAAAGCTAGGAAAGAAACTAGTGGCAGTCAGAGGACATATTGGGACAAGAAGATTTTGGAAGCTGAGGA
AAAGGAtccaaacagATGGCGACACAGCGGCTTCAAGGAGCTCTACCTAGAGGACCCAGCAGCCCCCGGT
GGGAGCAAGAAGGACAGAGATAGCTCACGCTCTCGCAGTCCTGTATCGCGCCGTACCCCGCCCTCCAGGT
CTTACAAGTCTTCTCCCCCTAGCAGCAAATCTCGGACTAAGAAACCTATGACTCCTCCCCCTAGAAGATC
AGCGCGGTCAGAGAGTGTCAGCTCGGGTTCCCTGAGTTCATGTTCAGACTCACAGTGTAGTGTGTGTCTC
CAGCATCTAGCCGATAGCAAGGAGGCACCATCTACGTCTACCCGGGACAAGAGACCTCCCCCGCCCAAGG
AGCCGAAGCTGAGACCTGCTGCCCGCTCCCCCATCTCACGTAACCCTCCGCCCCGCAATAGATCCAGATC
TCGTTCATTTTCGGTGCCAAGGTCCAGTAATCCTGTCCCTGTGGTTAAAGAGAAACCTCGCAAGAAATCC
AAGAAGCGTGACCGTGAGAAGagtaagaagaaggacaagCAGGCGCGCGCCCCCACCCCCATCGTTCACA
TCAAACAGGAGTCCTTCTCGGATgattcctcctccccctcccctcccacccCGCGAATGACCTTGAGCGA
ACGGTTTGGCAAGATGGCCCAGTGGTCTGTGGATCGGGACCTCAAGAATCATCGCAATCTGAGAATCACT
TCAGGGGGCCTGGATCGGACGTTACGCGTGGAAATGGATGAACCCCCTTCCCCGCCTATGTCGTTCCAAC
CccGTCCCCCGGCATCGAACCACGCTCTCATGGAAGACGGATCTTGGGATGATGTGCGGGTACGCTATGC
CTACTACAAGGAACAAGGCTATCTACGGGATCTCACCCTGGCCGACTATATGAAATGGGAAGAGTGGTGG
TACAAGTATCAGGACTGGCTGGACAATGAGCGCTACTTCGAGTCGCGGGCGGCCCATGCACACCCACACG
CCCGCAGGAGACCCCCCCGTCCCACCCTCTCCATTACGCCCCCTCCCATGCATGGTATGCCCCCCCATGC
CGGTCTGCCCCCGCATCATCCTCACCATGTTCTACCTATGTGAGAGAGCAAGTAAGTGCCCCCCTCCAGA
AAAGCACAGTACTCACGCAATTTTTGAACAATTCAGGTTTTTCCGAGCCCCttatgtgtgtgatggattg
atATTTAGATCAATGTTCTAGGTATCTATGTGAGAGAGCAAGTGCCCGCCCTCCAGACCAAGTGTAAAGC
ACAATACTCCCCCAATTAGTGAACAATTCAGGTTCTTTGTGAGCCCCCttatgtgtgtgatgggttgATA
TTTAGATCATTGCTCTATCTATGTAAGTAGTTAAATATCTATGTGAGAGAGTAAGTGCCCTCAGACCTAG
TGAACAGCACAAAACTCACGTGATTCCAAGATTTTGTGAAGACTTGAGGTGTGAGTCCCTTATTAGATAT
GTGTGAACGGTCGATAATTAGATCAATGCTTTATCTATGTGAGAGAGTAAGTGCTTCCCCTAATAACTGA
TCCAGTAAATAGCACAACACTCCCCGATTTCCAATTCTGAAGGAATTAGTTTTTATTCCTTGAGTACTTA
TATGTGACAGAATGTTATTTAGAATGTTGAAATCAATGTTTTCCGCAATATTCCCATATCAAATAAAGGA
AACTACCTAACTCACTCAATGAGTGCAAATTTTGCTCctaaaaatattgtacaagaATTTATTAATGGCT
AC
>rna-XR_003391093.1 gene=LOC103524597
tttGGTTTCTCTTGTAAAAATCATATCACCAGTCAGGCAGTATATTcatttgcttctttttctaGGTGAC
ATACTGTGAACTTTTGTTAGGTAAATGTGGGTACCTGCCTACCTCActaagttttaataaaaaataaaat
attatatattTCAAGGAAAGAACTGTCtgataattgaaaataatttgaaagaacaataattacctataat
ttaaacaaataaatacaaattaaataattaatagtaATATACACTTGAGTTTCAAAAGTAGCAGCATAAT
CAGACTCGAGGACTTGGGAGCTTTGTCTAAACGATGTCTTCCAGACAAAgcagagaaaaggaaaggtcGA
GATTAAGGATGGACAACTATGGCAGCAGTAGAGCCGGACCCCGTGGACGACCATCCCCACCCCGGAGACG
TGAAGTGGACAACGTGGTGAAGAAAGCTAGGAAAGAAACTAGTGGCAGTCAGAGGACATATTGGGACAAG
AAGATTTTGGAAGCTGAGGAAAAGGAtccaaacagATGGCGACACAGCGGCTTCAAGGAGCTCTACCTAG
AGGACCCAGCAGCCCCCGGTGGGAGCAAGAAGGACAGAGATAGCTCACGCTCTCGCAGTCCTGTATCGCG
CCGTACCCCGCCCTCCAGGTCTTACAAGTCTTCTCCCCCTAGCAGCAAATCTCGGACTAAGAAACCTATG
ACTCCTCCCCCTAGAAGATCAGCGCGGTCAGAGAGTGTCAGCTCGGGTTCCCTGAGTTCATGTTCAGACT
CACAGTGTAGTGTGTGTCTCCAGCATCTAGCCGATAGCAAGGAGGCACCATCTACGTCTACCCGGGACAA
GAGACCTCCCCCGCCCAAGGAGCCGAAGCTGAGACCTGCTGCCCGCTCCCCCATCTCACGTAACCCTCCG
CCCCGCAATAGATCCAGATCTCGTTCATTTTCGGTGCCAAGGTCCAGTAATCCTGTCCCTGTGGTTAAAG
AGAAACCTCGCAAGAAATCCAAGAAGCGTGACCGTGAGAAGagtaagaagaaggacaagCAGGCGCGCGC
CCCCACCCCCATCGTTCACATCAAACAGGAGTCCTTCTCGGATgattcctcctccccctcccctcccacc
cCGCGAATGACCTTGAGCGAACGGTTTGGCAAGATGGCCCAGTGGTCTGTGGATCGGGACCTCAAGAATC
ATCGCAATCTGAGAATCACTTCAGGGGGCCTGGATCGGACGTTACGCGTGGAAATGGATGAACCCCCTTC
CCCGCCTATGTCGTTCCAACCccGTCCCCCGGCATCGAACCACGCTCTCATGGAAGACGGATCTTGGGAT
GATGTGCGGGTACGCTATGCCTACTACAAGGAACAAGGCTATCTACGGGATCTCACCCTGGCCGACTATA
TGAAATGGGAAGAGTGGTGGTACAAGTATCAGGACTGGCTGGACAATGAGCGCTACTTCGAGTCGCGGGC
GGCCCATGCACACCCACACGCCCGCAGGAGACCCCCCCGTCCCACCCTCTCCATTACGCCCCCTCCCATG
CATGGTATGCCCCCCCATGCCGGTCTGCCCCCGCATCATCCTCACCATGTTCTACCTATGTGAGAGAGCA
AGTAAGTGCCCCCCTCCAGAAAAGCACAGTACTCACGCAATTTTTGAACAATTCAGGTTTTTCCGAGCCC
CttatgtgtgtgatggattgatATTTAGATCAATGTTCTAGGTATCTATGTGAGAGAGCAAGTGCCCGCC
CTCCAGACCAAGTGTAAAGCACAATACTCCCCCAATTAGTGAACAATTCAGGTTCTTTGTGAGCCCCCtt
atgtgtgtgatgggttgATATTTAGATCATTGCTCTATCTATGTAAGTAGTTAAATATCTATGTGAGAGA
GTAAGTGCCCTCAGACCTAGTGAACAGCACAAAACTCACGTGATTCCAAGATTTTGTGAAGACTTGAGGT
GTGAGTCCCTTATTAGATATGTGTGAACGGTCGATAATTAGATCAATGCTTTATCTATGTGAGAGAGTAA
GTGCTTCCCCTAATAACTGATCCAGTAAATAGCACAACACTCCCCGATTTCCAATTCTGAAGGAATTAGT
TTTTATTCCTTGAGTACTTATATGTGACAGAATGTTATTTAGAATGTTGAAATCAATGTTTTCCGCAATA
TTCCCATATCAAATAAAGGAAACTACCTAACTCACTCAATGAGTGCAAATTTTGCTCctaaaaatattgt
acaagaATTTATTAATGGCTAC
>rna-XM_008489659.3 gene=LOC103524597 CDS=808-2097
ATATTCAATTATCCAGTTCTACACTCGTTAGCGGAATATTTAGTTCTACACTCGTTAGCGGAATATTTAG
TTCTACACTCGTTTGCGGAATATTTAGTTCTACGCACGTTAGCGGAATATTCAGTTCGAAGCTCGTTTGC
GGAATATTCAGTTCTACGCTCGTTTGCTGAATATTTAGTTCTACGCTCGTTTGCGGAATATTTAGTTCTA
CGCTCGTTTGCTGAATATTCAGTTCTACGCAAATTATCAGAATGATATAGCTCAGTGCTAAAATATCCTA
TTCATTCTTGTTCCGCCTTGTACCGTGTCCGTCGTTATTTACGCTGTCGTGTTTATACGATGTCGAAATG
TTACGCCGGGTTCGCGGCGTTCGCGTGGTTGTGCAGCCAGTTGTTCGACGAACGTCAAGAAGAGGACATC
GACTCTACAGTGCTAACAATGCAGTTCATCCCAAGAAGAAACATTTCTGCCTGGAGCCTGTGCGGAAATC
CAACAGAGTTTGTCAGCAAAATGTGTTCGATTTGTCTCCGTCATTTGGTTCGTTTTATCTTTACCTATTA
CCGCCGACGATGTGTGTTTTACATCCGTACAATTTGGTCGTGCTCGTGAGAAACAATTTCAAATCGCATA
TTGAAATTGCCAAGTATTCGTAAGTCGAACGTACGTTGATTTTCCACGCCCGATGTGGAAAGCGCCGTTT
GGTTTTCTGCCCTAGAGATTCCTTTGGTCCTTTCCTCCTGCtctttatgttttgtttttaactcTCTCGG
ATCaaagACTCGAGGACTTGGGAGCTTTGTCTAAACGATGTCTTCCAGACAAAgcagagaaaaggaaagg
tcGAGATTAAGGATGGACAACTATGGCAGCAGTAGAGCCGGACCCCGTGGACGACCATCCCCACCCCGGA
GACGTGAAGTGGACAACGTGGTGAAGAAAGCTAGGAAAGAAACTAGTGGCAGTCAGAGGACATATTGGGA
CAAGAAGATTTTGGAAGCTGAGGAAAAGGAtccaaacagATGGCGACACAGCGGCTTCAAGGAGCTCTAC
CTAGAGGACCCAGCAGCCCCCGGTGGGAGCAAGAAGGACAGAGATAGCTCACGCTCTCGCAGTCCTGTAT
CGCGCCGTACCCCGCCCTCCAGGTCTTACAAGTCTTCTCCCCCTAGCAGCAAATCTCGGACTAAGAAACC
TATGACTCCTCCCCCTAGAAGATCAGCGCGGTCAGAGAGTGTCAGCTCGGGTTCCCTGAGTTCATGTTCA
GACTCACAGTGTAGTGTGTGTCTCCAGCATCTAGCCGATAGCAAGGAGGCACCATCTACGTCTACCCGGG
ACAAGAGACCTCCCCCGCCCAAGGAGCCGAAGCTGAGACCTGCTGCCCGCTCCCCCATCTCACGTAACCC
TCCGCCCCGCAATAGATCCAGATCTCGTTCATTTTCGGTGCCAAGGTCCAGTAATCCTGTCCCTGTGGTT
AAAGAGAAACCTCGCAAGAAATCCAAGAAGCGTGACCGTGAGAAGagtaagaagaaggacaagCAGGCGC
GCGCCCCCACCCCCATCGTTCACATCAAACAGGAGTCCTTCTCGGATgattcctcctccccctcccctcc
cacccCGCGAATGACCTTGAGCGAACGGTTTGGCAAGATGGCCCAGTGGTCTGTGGATCGGGACCTCAAG
AATCATCGCAATCTGAGAATCACTTCAGGGGGCCTGGATCGGACGTTACGCGTGGAAATGGATGAACCCC
CTTCCCCGCCTATGTCGTTCCAACCccGTCCCCCGGCATCGAACCACGCTCTCATGGAAGACGGATCTTG
GGATGATGTGCGGGTACGCTATGCCTACTACAAGGAACAAGGCTATCTACGGGATCTCACCCTGGCCGAC
TATATGAAATGGGAAGAGTGGTGGTACAAGTATCAGGACTGGCTGGACAATGAGCGCTACTTCGAGTCGC
GGGCGGCCCATGCACACCCACACGCCCGCAGGAGACCCCCCCGTCCCACCCTCTCCATTACGCCCCCTCC
CATGCATGGTATGCCCCCCCATGCCGGTCTGCCCCCGCATCATCCTCACCATGTTCTACCTATGTGAGAG
AGCAAGTAAGTGCCCCCCTCCAGAAAAGCACAGTACTCACGCAATTTTTGAACAATTCAGGTTTTTCCGA
GCCCCttatgtgtgtgatgggttgATATTTAGATCATTGCTCTATCTATGTAAGtagttaaatacctatg
tgAGAGAGTAAGTGCCCTCAGACCTAGTGATCAGCACAAAACTCACGTGATTCCAAGATTTTGTGAAGAC
TTCAGATGTGAGTCCCTTATTACATATGTGTGAATGGTCGATAATTAGATCAATGCTTTATCTATGTCAG
TAAGTGCTTCCCCTAATAACTGATCCAGTAAATAGCACAACACTCCCCGATTTCCAATTCTGAAGGAATT
AGTTTTTATTCCTCGAGTACTTATATGTGATAGAATGTTATTTAGAATGTTGAAATCAATGTTTTCCGCA
>MSTRG.52.1 gene=gene-LOC103524597
cTTTGTCTGGAAGACATCGTTTAGACAAAGCTCCCAAGTCCTCGAGTCTGTAACAAATTAGCGTCCTAAA
GGTCAGTTCCAtaatcatagaaaaaaaatcgaggcaCTAGAAATCACCTCCTTGGCCCTTGTGAGGAAAA
AACTTCTGAAcgaaattcctttcttttgaacaaaataataaccaAAACCCCATCTTTCACTTGTATGGAA
TTAGCAAGGCGTGACCTCTCTGTGACGCATGTGACTACTCCAATTTCATAACTAATCAAggagaatattt
tgactgtaacCACATGACTAGAGCATGATCTGCACTACTTAGAGTGGGTTTGAAACTCTCTATTAGTTAA
CACTACATGTAACATTTACCTTTAAGTTCCTAAGAGGAATTCAAG
>rna-XR_003395689.1 gene=LOC103507765
atggacgtgacttctgcacaagtacccattTTAATTCTAGTTGTAGCTGTACTTAATACTATTGGTGTGT
CCAATTCACTGTCAATCTGTGTTTCTCTTCAGTTTGTAGCTGATGGAGTTTTCCGAGCTGAACTTGATGA
ATTTCTTACCAGAGAACTGGCTGAAGATGGGTATTCTGGGGTTGAAATCAGATTCACACCTGCCCGTACT
GAAATCATCATCATGGCCACACGTACACAGAATGTCCTTGGAGACAAAGGCAGACGTATCAGAGAGTTGA
CCTCTGTTGTACAGAAGAGATTCAAGTTTGCTGACGGAGCTATTGAATTGTATGCTGAGAAAGTAGCCAC
CCGAGGATTGTGTGCTATTGCACAGGCTGAATCCCTGCGTTATAAACTGATTGGTGGTCTGGCTGTCAGa
aggtaattgtaatttttgttg
>MSTRG.53.1 gene=gene-LOC103524597
gatctccacataccaaacatccctgctcaaagttccactttatgtaaacactacctacgtaggtacctac
ctatgtacatatgtacctgcctatatgtaggtacctatctacctacctatgtaggtacctacctatataa
taataatagtgcttatttatactgctcgcataggactgataagtccctttactccagcagtaggctacta
ctattattgtggtcaaattctcaaattatattgaggataaaattccatacctcggctgggattgaaccca
ccccctcctgttaaccagtcgagcgccttgaccactacaccaccacagaatactcagaaaaacagtcaaa
ttagcagacacaaaacgcaaaaaccaaagaaaacgatgtgatcacaTCAGCAAaagccagaagaatttct
tttttcatggttggttacgtcccacgcaatgttgccaagcatccctacgctttaaaaatttgaatctcat
tatttttcccgcgcacactttggggacgaatttctcagagaagaaatacttttttaaaaaaaaatctttt
cggattatttattattttcgacgatctttacgaaaaaaatacatttggacagttatatttttcatgagaa
tcatcaatagTGA
>rna-XM_008472399.1 gene=LOC103507850 CDS=1-417
ATGCCTATTGATGCTGGAGAGTTGGTAAGAGTAGTGGTAGATGTAATGAGCCATGAGAATGCTAGAGTCA
CACTCACAGAATCAATTAAAGGTGGTGTTCTTGCAGGAATTGGTGCAGTTGTTGGGGGTTTAGCATTGGG
CCGTACAGGAATAGCTGTTGGTGGACTGTTGGGTGGGTTGTTTGGGATGACAGCAACAGGTGATTTCAAA
CCAGTTTATGAAATAATTAGAGATGACTTCACTGCTGCCCAGAAAGCTATGTTAGCTGCAAGACTAACAC
GGGCATTACAAACAGCTGGAGTGGATGATATTGTACGACTGACTGCACTTGCTTATAGTCCTAACATACA
TGGTCTTATTGTTTCTGAAGTCCTTGGATTTATGAGGAATGAGATGAATATGGCAATCCAAATGTAG
>MSTRG.55.1 gene=gene-LOC103507850
ATCAAAGCGACCGAATGAGAACTGTACAAGTCCCAAGCAGAATCTCAACCTGATGAAGGATAGTGGGGAA
TGTTGGTGGAGAGTGTCCCCTATAGGGGGAGAACCTCAGAGTACAGAGGGCAGTTGTAGTTCAcctcaaa
aacaaaaaagtacaaagaacAAGAAAGGAACCAAACAAAGTGGAGCCCTGACAAACGGAACTTCTAGTGT
TCATTCTGATGATGCTGACCAATGTAATGGAGTTCTGTACAATGGAGAACCCATAGCTTCTGTTGTCACC
GTGCCCAACAAGTTGAAACATCTGAGTACTTCCCCACAGAATGCAGTGGTGTATCCTAGTATGAAACAGA
AGGGAGACATTCAACTTGAAGATAAGCCTAAAAGGGACGTTAAAACCACACCACTAAAGCCCCAGAATGC
CCGAGTGAGTGAGCTGAAGACTCCTGGTACTGCAAAACGTCTCTCCATTCGATTAGACATGAATACTTCA
CAGGaTGTTGAAGAACACTTGGCAACATTGGCTTTGAATCCTAAAGTTCCATTTGATGCAGAGAAGAAAC
CTATACAGGGAGTGCTGAAACCTTCCCCCCTACCAAGTCCCATAAACCCATTCTATGGCAAGAAAAAAAC
AAGACCAACTCTCATTTTCTAATATCCTTGGGGgaaatttttctcttccaatttTGAGTGCCTTCTTCAA
ATAAAAGATCTCACAAAAATGATGGTGGAAAAAATTAGTTGTTGCTATGTCTGTGtcacccttaaaaaaa
aaaaaaaaaaaaaaaaaaaaaaaaatctggtgtgaacatcacacgactttctaataCATTTGCAAATACG
TATtattctatcttaaaatactccccgtttAATAAGGAATTTAGGAATCAGATAATGTATCAAagaaatt
cgatttttttttttttttgaaaaattttcaagtctgaagcaacattgactttggttgatatctgggtgag
tgactgtccgatttttaccaaatggTTACAGTTGCGTCCTtagaccataccggtatatcataccaaattt
catcactttaCGACAAaacgtttttgagatattttgtataccaccttttcccactgAAGAAActttgact
ttggttgatatctggatagGTGACTATTCAATtttcaccaaattgttacagtcacgtccttggaccatac
cgggatagcataccaaatttcagcactctatgacaaaccgttcttgagatatttaaacctgtggtacata
catacagaccatgggctaaaaatcactttttcacATCAggaccaattgcaatactttcattactagtata
gcttgctatactgtagtaatagaaagtaaaaagtataaaCATAGGcagttcttgcctaaatttttggggg
ggcttgattttgaaggtacaccttcaaaattttgatttagctttatgtaaaaaatttagtgtgaacatca
cacgactttcctcatcctattgaatgatgcttatttgagtattattttaccctaacttttaccgtatctc
taaccgtttagtcggtatagctgaaaaccgcttGTATAAAGGCAAAAGTTGGGAGATAATGGGAGGGTAT
AGGATTATAGATAGTAAATAACTCGGATGTTGTATGTTACTTCTATTCACCCTGATTTAACAGCTCTGTT
ATTTCCAGTTGGACTATGATactttgataatttttttgtcaaagtgaaaaattaatattaatcaaataag
taggtattgaagaCCTGCCTGgtccttatttttttatactgttGATCATTGCAATGTTACTTTTTTGTAC
caattacaaaacaaaaatgtgTTAATAATAAACttcaaatacatatttacaaaatGTAGATTTTAGCTCA
AGTGTTTTGATCTACCcaagtctttctctctcttttaatttgaaGCTCTGATTGATATGCATAGATGaag
gtttttgttttattagcCTCATCTTCAAGATGGTTGGGCCTGTGTACCAGGCCAACCCAAGGATCCTATG
CTTGACAAAATACCAGCAATACAATCAGAAATCAAATTGTGTGACTCAAAATTGCAAATTAATAAAACCT
ATAGGAAATCTGATTTTAGAAGGGTTGTCCTAAACACAACAAAATTGATCAACTGAGCTAGGCATACaca
taataaatagaaataattcTAGTAAGCTAGATGGTAAAAAatgatcatttattttattttttacatattg
aaaccagtgaaaataaaaaccttacaaatacaaaacttacagtaaaaaatagaaaagaaaataaaacatt
aaaattgaGATAAATACAAGTGGATAAAATACAGTCTTGGAGAAAGCACCAATAGTACTTGTATCTTATA
GGTACTGTTCTGAACTGatactattattataaataactcaaccaaacaaacaaaattaggtGGGTACTAT
CTCTACATTTGGATTGCCATATTCATCTCATTCCTCATAAATCCAAGGACTTCAGAAACAATAAGACCAT
GTATGTTAGGACTATAAGCAAGTGCAGTCAGTCGTACAATATCATCCACTCCAGCTGTTTGTAATGCCCG
TGTTAGTCTTGCAGC
>MSTRG.56.1 gene=gene-LOC103508042
ATAAATTGTTGGATACAGTGACACCGAGATCTTTAATGGATGAAATTTCTTGAGTGGGAATGTTGTCAAT
AGTGTATGTGTATTCGATCTGTGTataaatctttgaactctttcattaaaaatgaattttcgacctttta
cagttattttttcggagttttgacctcagatttggatttttcccaactttttacataggaatcgacaatt
tattcataatttttacccatttgcaactcctccattcttttTCACGTGAAAAtctaacctaaaaaaaaaa
aaaaaaaaatattgaagtacCTAGACCTAGGTTCCTAGGTATGAAAATGTGAAATTAGTTTAACCtgaaa
tttgttgaaaattttaaaaaggaCAAACTCAATGCCGAATCAATTTCCTTGTGTAGTCTCGGACCCCTCT
TGATCTTCTTCAACCCATACGGGTATTCACCTCGCTTCAAGGAGCTGAATCTGTGGAGAAACAAAAGTCA
TGGAGATAGATTTCCTCAATGATTATGTCACAGAAATGAAAGAACAATCCCTGAGGAAGAGTTGGTTTAT
TGATGAACATGGAGAACTCTTGTGAAAGTTTGTCATTCCAACCATGTTTCTTACACAGAAATAAACTCTG
CCTTGTAAATCTTCTTACAAGCTGAGAACAATatcaaaaatatgtacctatttagttcCATTTACTACAA
TCATGACAGTTTAAAT
>rna-XM_026822581.1 gene=LOC103508042 CDS=35-568
AAATCTCCTGGTAGAGAAAGACACGGATACTAATATGGATCCAAGACCTGGCTGTGTAGATGTCATGTTA
CCCGTGATTAAGATCGATCCAGAACGCTACATTCAAGTTCTGCTGGAGATTAAAAAGGAAATCAATCGCA
AATCGGACAACCTGTCAAAGTTGCTTACAAAATTCAGCTCCTTGAAGCGAGGTGAATACCCGTATGGGTT
GAAGAAGATCAAGAGGGGTCCGAGACTACACAAGGAAATTGATTCGGCTGTGGAGAGAATGGTGAAAGAA
AAACTTGGAGAAATGGATagcaatgaagaaaatgaagaggaggaggaagaagagaggggaggcaAAAGGa
gcaagaagaggaaaagaaaagcacAGGAGACATTAGACCTTGATGACCTAGgtgACATAGTGGCTGGAAG
GAAAGGAAATTGGAGTATAACTAAGACCCCTGCAGAGAAGAATTCCCAGGCTAAAACCAATGGAGTTCCA
ACAAAGAAACCGAAAGTCACACAGGACCAATGGAACATTGTCACTGTCAGTGATAAAAAAGAAACCTCTA
AGAAGTAAGTAatgctttgatagagggaactactcAAC
>MSTRG.58.1 gene=MSTRG.58
AAAGAGAGGATATTCCAaattgctgaagaaatagcattTGTCAAAGTTTTGGCATCCAATGATTTGAGCT
TAAGGAATAGAGCCATCAAAAAATTGCACAGGTGGATTGCTGCTAAATCTCAAAATCCCAACACAGCATT
CACCGATGATGACTTTATCCGACTCTGGGAGGGACTCTTCTTTTCAATGTGGATGTCAGATAAACCTCTA
ATTCAGgAAGAATGTGCTGAGAACATTAGCAAACTGATTCGTGCATTCTCTACAGAGGACTCAGCTTTGT
CTTTCATACGCAGTTTCTATCATATGATGTGTAACAAATGGAGTTCCATTGATGTCTTCAGATTGGACAA
ATTTGGaatgCTTGTAAGAAGATTTACAAGGCAGAGTTTATTTCTGTGTAAGAAACATGGTTGGAATGAC
AAACTTTCACAAGAGTTCTCCATGTTCATCAATAAACCAACTCTTCCTCAGGGATTGTTCTTTCATTTCT
GTGACATAATCATTGAGGAAATCTGTAAGgtggCAGGTGATGATTTGAACgatgacattcttattttatt
caTGCGACCTTTCTTCAAAAAGTTGGCGGAAACCAAGTACCGACCCTTGGCAGCTTACATGAAGGAAACT
GTGATAAAGCACTTGATTGATTTGACAGACATTGCAGATGAGTACCGAGAAAAGTTCAGAATTTGGGAAG
CGTCTGGTTTCAAAGGTGGTCGCATTGACGTGATAGAGAGAGTGGAAGATGATGAAGCATTAGAATCAGA
CGAGGACGAGGAAAATCTCCTGGTAGAGAAAGACACGGATACTAATATGGATCCAAGACCTGGCTGTGTA
GATGTCATTTTACCTGTGATTAAGATCGATCCAGAACGCTACATTCAAGTTCTGCTGGAGATTAAAAAGG
AAATCAATCGCAAATCGGACAACCTGTCAAAGT
>MSTRG.59.1 gene=MSTRG.59
gggtattattttcaatttcagatcATTTATTTCAGTTaacaaaatagatattttatggAAGGTGTAGGTT
TTTTGTTTCTGGTAGTggttatccttcttctttttcttctcctcctccatcatatttccaattttatttg
gggtaaGTGTGACCCTGCTTTATCCTACAACTCCATAATTATTCAAACCATTTTAGGGGGGAGCATTGAT
TTCGAACATTCGGACGAATAAGGGCCACCCTACTCCATAATTCCTAACACCTCCTCCAGGGTAGACTGGA
TTGGAACACAccacatgtcttcaggcacacttcatttgtcaaaggtctaggtttaccttgccctagggat
caatttaatttgaacacctcctctcttttctatcCCTTATCTCTCAAGCCTTTTGGcctctacaccactg
aggttggtt
>rna-XM_017445009.1 gene=LOC103508380 CDS=48-512
ACGACAGGACGTTAAATCCCATTCCCACAAATCCCCTTTCTACTAAAATGTTACTGAGGACATTCCCCGC
TGGTAATTCCGCCCTGGTAGCGCTAGTGATTCAGCTGACTTGGTATGTGGCGCAGTCTAGCGGTGGAGAA
CAGAAACAGTCGGTCACGCAGAAATTGAAGCACCGGAACAACGGACTGTTCGATAAGATCGTTCGTAAAG
AGGTGCCCTGTGATTTTCTCCATGAAGATGACttgTGTGTTGCATTCGATGACATTAATCCACAAGCCCC
AGAACATTTCCTCGTGTTACCCAAGAAGAAAATCGTCAGTCTATCCCTAGCTGCAGATGAGGACGCAAAG
ATACTGGGTCACCTGATGATAGTGGCCAAGAAGGTAGCTGCCAAGAAGTTAATCAGAAATTACAGGGTGG
TTGTGAACAACGGATGGGAGGCGGTGCAATTCTCCGGACATCTGCACCTCCATGTGTTGGGTGGAAGACC
ACTGCATTGGCCCCCGGGTTAGGAATCTACCCTGAGAGAACTGACTGAGGAATCTGCTAgtgcagcggtt
ccc
>MSTRG.60.2 gene=gene-LOC103508380
tttttttttattcattcttAGACGACAGGACGTTAAATCCCATTCCCACAAATCCCCTTTCTACTAAAAT
GTTACTGAGGACATTCCCCGCTGGTAATTCCGCCCTGGTAGCGCTAGTGATTCAGCTGACTTGGTATGTG
GCGCAGTCTAGCGGTGGAGAACAGAAACAGTCGTTCACGCAGAAATTGAAGCACCGGAACAACGGACTGT
TCGACAAGATCGTCCGTAAAGAGGTGCCCTGTGATTTTCTCCATGAAGATGACTTGTGTGTTGCATTCGA
TGACATTAATCCACAAGCCCCAGAACATTTCCTCGTGTTACCCAAGAAGAAAATCGTCAGTCTATCCCTA
GCTGCAGATGAGGACGCAAAGATACTGGGTCACCTGATGATAGTGGCCAAGAAGGTAGCTGCCAAGAAGT
TAATCAGAAATTACAGGGTGGTTGTGAACAACGGATGGGAGGCGGTGCAATTCTCCGGACATCTGCACCT
CCATGTGTTGGGTGGAAGACCACTGCATTGGCCCCCGGGTTAGGAATCTACCCTGAGAGAACTGACTGAG
GAATCTGCTAgtgca
>rna-Trnav-uac gene=Trnav-uac
GATCCCATGGCGtaatggtcactgcgctcgccttacaCGCGGgggacccgggttcaattcccggcggggt
ca
>rna-Trnav-uac-2 gene=Trnav-uac
GATCCCATGGCGtaatggtcactgcgctcgccttacaCGCGggggacccgggttcgattcccggcggggt
ca
>MSTRG.60.3 gene=gene-LOC103508380
ACGACAGGACGTTAAATCCCATTCCCACAAATCCCCTTTCTACTAAAATGTTACTGAGGACATTCCCCGC
TGGTAATTCCGCCCTGGTAGCGCTAGTGATTCAGCTGACTTGGTATGTGGCGCAGTCTAGCGGTGGAGAA
CAGAAACAGTCGTTCACGCAGAAATTGAAGCACCGGAACAACGGACTGTTCGACAAGATCGTCCGTAAAG
AGGTGCCCTGTGATTTTCTCCATGAAGATGACTTGTGTGTTGCATTCGATGACATTAATCCACAAGCCCC
AGAACATTTCCTCGTGTTACCCAAGAAGAAAATCGTCAGTCTATCCCTAGCTGCAGATGAGGACGCAAAG
ATACTGGGTCACCTGATGATAGTGGCCAAGAAGGTAGCTGCCAAGAAGTTAATCAGAAATTACAGGGTGG
TAGTCAACAATGGATGGGAGGCCGTCCAATTCTCCGGACATCTGCACCTCCATGTGTTGGGTGGAAGACC
ACTGCATTGGCCCCCGGGTTAGGAATCTACCCTGAGAGAACTGACTGAGGAATCTGCTAgtgcagcggtt
cccaaactttttTTTTCCctacgcggcccctttttttcaattgtgaaggctccgcggcccctttactata
ttttaaCTGTTCTTTCCGAGGGTCGCGAAGTCCTTCATGGCACCCTCTAGGGggcgcggaccccagtttg
ggaatcactgtgcTAGAGAAATTATTCCTAACGGATGGTAGAAGTGGCGGTAGAGCGGTATAACTTACAA
ACAAAATACTTTGTGATACTTTTATTTTGACGAATTGTTTTTTAATAGTTGGTAGACTTTAAGATTAAGA
TAAGTTTTGGTCAGGACGACAATAACCGTGATCGTTCAATAAAAATTGTTGATTCATAATAATcgttggc
cagcctagttagcttggttggtagcgcgtctgccttgtaagcgctaggccgcggcttcggttcccgcccg
ggggcggattttctcctgaacggatataatgttctttctcggaacggctgactttctcctatcctgtctt
ccttctctctacgatttcgggacgaaaagaccatagcagttttacagttccctctgtcaaacttttggtg
aaagataaaataataaagattaCGAGTCGTCCCGATTTAAATCTTGCTAATGGccggggtccacaaagtg
aggcCGAGTCcactcggtttaagttaaactcttagattaaacaatctgattggttgatttcgaaaaaata
cagaaaatcaGATTATGTAATCCAAAAGTAAAACTTgaatggagtttaaactcactttgtggagtCGACC
ATAAGTTAAATCTTGCTAATGGccggggtccacaaagtgaggcCGAGTCcactcggtttaagttaaactc
ttagattaaacaatctgattggtggatttcgaaaaaatacagaaaatcaGATTATGTAATCCAAAAGTAA
AACttaaatggagtttaaac
>MSTRG.63.1 gene=gene-LOC103508380
ACTTATGGTCGactccacaaagtgagtttaaactccattcAAGTTTTACTTTTGGATTACATAATCtgat
tttctgtattttttcgaaatcaaccaatcagattgtttaatctaagagtttaacttaaaccgagtgGACT
CGgcctcactttgtggaccccggCCATTAGCAAGATTTAAATCGGGACGACTCGtaatctttattatttt
atctttcaccaaaagtttgacagagggaactgtaaaactgctatggtcttgtcgtcccgaaatcgtagag
aaaaggaagacaggataggagaaagtcagccgttccgagaaagaacattatatccgttcaggagaaaatc
cgcccccgggcgggaaccgaacccgcggcctagcgcttacaaggcagacgcgctaccaaccaagctaact
aggctggccaacgATTATTATGAATCAACAATTTTTATTGAACGATCACGGTTATTGTCGTCCTGACCAA
AACTTATCTTAATCTTAAAGTCTACCAACTATTAAAAAACAATTCGTCAAAATAAAAGTATCACAAAGTA
TTTTGTTTGTAAGTTATACCGCTCTACCGCCACTTCTACCATCCGTTAGGAATAATTTCTCTAgcacagt
gattcccaaactggggtccgcgccCCCTAGAGGGTGCCATGAAGGACTTCGCGACCCTCGGAAAGAACAG
ttaaaatatagtaaaggggccgcggagccttcacaattgaaaaaaaggggccgcgtagGGAAAAagaatt
tgggaaccgctgcacTAGCAGATTCCTCAGTCAGTTCTCTCAGGGTAGATTCCTAACCCGGGGGCCAATG
CAGTGGTCTTCCACCCAACACATGGAGGTGCAGATGTCCGGAGAATTGGACGGCCTC
>rna-XM_017444952.2 gene=LOC103508380 CDS=45-509
ACAGGACGTTAAATCCCATTCCCACAAATCCCCTTTCTACTAAAATGTTACTGAGGACATTCCCCGCTGG
TAATTCCGCCCTGGTAGCGCTAGTGATTCAGCTGACTTGGTATGTGGCGCAGTCTAGCGGTGGAGAACAG
AAACAGTCGGTCACGCAGAAATTGAAGCACCGGAACAACGGACTGTTCGATAAGATCGTTCGTAAAGAGG
TGCCCTGTGATTTTCTCCATGAAGATGACttgTGTGTTGCATTCGATGACATTAATCCACAAGCCCCAGA
ACATTTCCTCGTGTTACCCAAGAAGAAAATCGTCAGTCTATCCCTAGCTGCAGATGAGGACGCAAAGATA
CTGGGTCACCTGATGATAGTGGCCAAGAAGGTAGCTGCCAAGAAGTTAATCAGAAATTACAGGGTGGTAG
TCAACAATGGATGGGAGGCCGTCCAATTCTCCGGACATCTGCACCTCCATGTGTTGGGTGGAAGACCACT
GCATTGGCCCCCGGGTTAGGAATCTACCCTGAGAGAACTGACTGAGGAATCTGCTAgtgcagcggttccc
aaacttctTTTTCCctacgcggcccctttttttcaattgtgaaggctccgcggcccctttactatatttt
aaCTGTTCTTTCCGAGGGTCGCGAAGTCCTTCATGGCACCCTCTAGGGggcgcggaccccagtttgggaa
tcactgtgcTAGAGAAATTATTCCTAACGGATGGTAGAAGTGGCGGTAGAGCGGTATAACTTACAAACAA
AATACTTTGTGATACTTTTATTTTGACGAATTGTTTTTTAATAGTTGGTAGACTTTAAGATTAAGATAAG
TTTTGGTCAGGACGACAATAACCGTGATCGTTCAATAAAAATTGTTGATTCATAATAATcgttggccagc
ctagttagcttggttggtagcgcgtctgccttgtaagcgctaggccgcgggttcggttcccgcccggggg
>rna-XM_026823844.1 gene=LOC103508380 CDS=46-510
GACAGGACGTTAAATCCCATTCCCACAAATCCCCTTTCTACTAAAATGTTACTGAGGACATTCCCCGCTG
GTAATTCCGCCCTGGTAGCGCTAGTGATTCAGCTGACTTGGTATGTGGCGCAGTCTAGCGGTGGAGAACA
GAAACAGTCGGTCACGCAGAAATTGAAGCACCGGAACAACGGACTGTTCGATAAGATCGTTCGTAAAGAG
GTGCCCTGTGATTTTCTCCATGAAGATGACttgTGTGTTGCATTCGATGACATTAATCCACAAGCCCCAG
AACATTTCCTCGTGTTACCCAAGAAGAAAATCGTCAGTCTATCCCTAGCTGCAGATGAGGACGCAAAGAT
ACTGGGTCACCTGATGATAGTGGCCAAGAAGGTAGCTGCCAAGAAGTTAATCAGAAATTACAGGGTGGTA
GTCAACAATGGATGGGAGGCCGTCCAATTCTCCGGACATCTGCACCTCCATGTGTTGGGTGGAAGACCAC
TGCATTGGCCCCCGGGTTAGGAATCTACCCTGAGAGAACTGACTGAGGAATCTGCTAgtgcagcggttcc
caaacttctTTTTCCctacgcggcccctttttttcaattgtgaaggctccgcggcccctttactatattt
taaCTGTTCTTTCCGAGGGTCGCGAAGTCCTTCATGGCACCCTCTAGGGggcgcggaccccagtttggga
atcactgtgcTAGAGAAATTATTCCTAACGGATGGTAGAAGTGGCGGTAGAGCGGTATAACTTACAAACA
AAATACTTTGTGATACTTTTATTTTGACGAATTGTTTTTTAATAGTTGGTAGACTTTAAGATTAAGATAA
GTTTTGGTCAGGACGACAATAACCGTGATCGTTCAATAAAAATTGTTGATTCATAATAATcgttggccag
cctagttagcttggttggtagcgcgtctgccttgtaagcgctaggccgcgggttcggttcccgcccgggg
g
>rna-XM_026823883.1 gene=LOC103508380 CDS=48-512
ACGACAGGACGTTAAATCCCATTCCCACAAATCCCCTTTCTACTAAAATGTTACTGAGGACATTCCCCGC
TGGTAATTCCGCCCTGGTAGCGCTAGTGATTCAGCTGACTTGGTATGTGGCGCAGTCTAGCGGTGGAGAA
CAGAAACAGTCGTTCACGCAGAAATTGAAGCACCGGAACAACGGACTGTTCGACAAGATCGTCCGTAAAG
AGGTGCCCTGTGATTTTCTCCATGAAGATGACTTGTGTGTTGCATTCGATGACATTAATCCACAAGCCCC
AGAACATTTCCTCGTGTTACCCAAGAAGAAAATCGTCAGTCTATCCCTAGCTGCAGATGAGGACGCAAAG
ATACTGGGTCACCTGATGATAGTGGCCAAGAAGGTAGCTGCCAAGAAGTTAATCAGAAATTACAGGGTGG
TAGTCAACAATGGATGGGAGGCCGTCCAATTCTCCGGACATCTGCACCTCCATGTGTTGGGTGGAAGACC
ACTGCATTGGCCCCCGGGTTAGGAATCTACCCTGAGAGAACTGACTGAGGAATCTGCTAgtgcagcggtt
cccaaactttttccccccctacgcggcccctttttttcaattctgaaggctccgcggcccctttactata
ttttaaCTGTTCTTTCCGAGGGTCGCGAAGTTCTTCA
>rna-XM_026822883.1 gene=LOC103509583 CDS=102-446
CGTGCGTTTCCTTTCCTTGCCACCAGGGCACTCACATTGTGCTGGCCGAGCTTCGTGACACCGGGAGTCT
GGAGTTTGTAGACACCGGGGATTTCAGCGTTATGAACGCCGCTGAACATCATCAGGCGACCGATGTAGAG
TGGGACCCTACCGGCCGATACGTTATGAGCGGCGTGTCCCTCTGGAAAACCAAGGCGGACACGGGCTACT
GGCAGTGGTCGTTCCAGGGCAAGATCATCAAGCGGTTCAACTCGCCCACGTTCTGTCAGTTGCGATGGCG
CCCCCGGCCCGCCTCCCTCCTGTCTAAGGAACAGGTGGACAAGATTAAGAAGTCCCTCAAGAAATACACG
CCCGCCTTCGAGGCCAAAGATCGGCAGCGAATGAACAAAGCTTCCAAGGTAAGAGAGATGGATGAGGGAA
GGGGACAGAAATCAGTAACGAATTAA
>rna-XM_026824037.1 gene=LOC108252685 CDS=59-1966
TGTCATATTCTTCGTTATTCCTTTGACTTGACTATTTGGCTGTGattaggaaaggaaaatgaaaggacAC
GTACCGCCCACCGTTATAAAATTACCAATAGGTGTTCCTGATAACAAGATAAGGCTCAAAAACAACATCA
GACTCCACCTTCCTCCTGACCAGCTCTCTCTACTACAGAACAAATCCGCCTGTGTCCTATGTGTTCTGTA
TTTGAGCTATACAATGTACCTGCACTATGTGATATACACTCATGTTCTGAGCCAGACGGCTACCAATCGG
GTGTTCTCGGTAGAGATCGGGAAATTGCACGAAGCTCTGACGAATGAACGAGCTGCTAATGATGTGGTGA
ACAGCCACTACGTACATGATCTCAAACAATCCTTGCAGAGGTTCATAGCCATGTTTAACATGGAAGCTGA
ACCAAGCGAGGATTATGATGAAACTAACCGTGATATCGATAGTTCCTATGAAGAATTAGACAGTCTAGAT
GAAACTAATATAGCAACAGTTAGACTGAAATTAGACAGTCTGGAAGATATTGTACCTGTCAAAATGAACA
GGGtgaaagatgatgatgaagcaACAGTCAGACTGAAATTAGACAAGCATGTGATAAAAGATACAGATGA
TGTACTACCAGTTAAACTGATCAGGGTAAAAGATGGTAATGATGTAGCAACAGTAAATTTGAATAATGGT
GATGTATCAACAGTAGAACTAAAGAATGATGTATCAACAGTACAACTGAATGGTGATATAGCAATAGTAA
ACCTGAAACCAGAAAGTGAAGTGACAGAAGATAATAACAACAAAGTACCAGTTCAACTGAACAATAAGGT
AAACAATAGAGATGTATCAACAGTAGAACTGAATCGAAATGTATCAACAGTAAAACTAAAATCAGACACC
CAAACAGTTGAAGATGATCGCAACCAATTGGAAAACCACGTAAAAAATGCTCAACCCATGCTGCATTTGA
ACACGGAAAATTCCCATGTGATAACTCTGACTTTATCAAATGTGGATAGCAAACCTACCAACAACAATAC
AAGAGAAACCATTGTGCAATTAACCAATGAAATGAGAGGGAGCAATATGCGATCTACCAATGAGCTAAGA
GGAAGCAGTGTGCAATCAACAATCAATGAGATACGAGAGAATAATGTgcaatcaaccaatgagatacGAG
AAAATAATGTGCAATTAACAaatcaaaagagagaaaataacgtGCAATTTGGCAATCaaatgagagaaag
aattgTGAAATCCACTAATAAGTCTAACACTATCCAGTCTACTGAAGACAATGATCTCTCCAACCATGCA
ATGCTAAGTGAAGAGGAAGTACTTCTTGTTCTCCCCCATGACAGGAAGCTGCGTAGAGCAAGAGATGTGC
AGTCCCCGCCCGCACATGGTCAAGCGAAAGGTAAACGTAGAAAGCACAGGAAAGCCGTGAGAGGAAACAA
GGGAAGGCGAGGGTGTAAAAGATTTGtTTCAATATTGTTGAAAGGAGCAGCTCCCACGGCGTCTATACGT
GACGGAGGTAGTGTGATCAAACCTTGGTATCCTGACGTTAGAGCTACGGGTAATAGCAATGTGAGTTCTC
ATTTCATTCTACAAGAACTCAATGGCAAGATACAGATTATGAAGAGTGGACTATACATGGTCTATGCTCA
GATCTACTACACATCTTCAGATCACCAAGACCACACCAACTACTCAGACACCATCAACAGTTACTCTATG
AACGTAGCCAGTGCCGGCAACGAGCGAGCTATCGCCGTGTGTAGTGTTCACTCCAGTCTGAACCATTCGA
GCGAAGTGAGTTGCCACTTGTCCATAGTTTATCATTTAGGCGCGGGGGATCGCGTGTATTTGGTGCAGCG
AGAACCGAACCGCCAGATCCTACTCAAGGATGGATACTCGTATTTTGGCCTGACTACACTGACTGTTGAC
TCGTAGGTgtccctcggtggtgtagtaagacgctcgcctggtaaacaggagggcgtgggttcaatcccag
ccgaggtatggaattttatcaccaatataatttgggaatttgaccacaataatagtagacaaaatccatt
tctcCTCTCGTCGTGTATCACTACTtagagcctgttcacacttacttgtcgtgagtttcatccgattttt
tttccgaatatcctgtaggcaatgtaatttaaatgagagtgtctacacacgacacgattttttttatcca
aacgtcacaaaatgtcctgtaggcaatgcaatttaaatgagagagttcccacttacacacgacacgattt
ttcccacCAATTACAAGTGTGAACGGACTTTTAGAGCTCTACTATTgggtggtcaaattctcaagtaaat
caggataaaatttcataccccgactaggattgaacccacgccctcctaattAGCATACCACTACACCAAT
GTGACAGGTAGAATCTCTTACAATACGATAGCTATCCGTATTTGGTGCTGATTTTTGGGCGTTAGCCCAT
TCCTCCGATTTTCCGTTTGAAACTCCGGACCAGGGCCGAATTTAGAGGGGgaaacttcatttttctcctt
taccgtcggccagactccgaaaatttggggcATCCACAATCCTGGGTATGGCC
>rna-XM_017445085.2 gene=LOC108252685 CDS=155-2062
gtgttttttacttttacttgcCTTTGCCCTTTACAGTTTcgattcattatttcattttaaatatgtTCAT
ATGTTGAACTGAACTACCTGTTTGAATACTGTTCACCTGTTGATCATTTGGACTTGACTATTTGGCTGTG
attaggaaaggaaaatgaaaggacACGTACCGCCCACCGTTATAAAATTACCAATAGGTGTTCCTGATAA
CAAGATAAGGCTCAAAAACAACATCAGACTCCACCTTCCTCCTGACCAGCTCTCTCTACTACAGAACAAA
TCCGCCTGTGTCCTATGTGTTCTGTATTTGAGCTATACAATGTACCTGCACTATGTGATATACACTCATG
TTCTGAGCCAGACGGCTACCAATCGGGTGTTCTCGGTAGAGATCGGGAAATTGCACGAAGCTCTGACGAA
TGAACGAGCTGCTAATGATGTGGTGAACAGCCACTACGTACATGATCTCAAACAATCCTTGCAGAGGTTC
ATAGCCATGTTTAACATGGAAGCTGAACCAAGCGAGGATTATGATGAAACTAACCGTGATATCGATAGTT
CCTATGAAGAATTAGACAGTCTAGATGAAACTAATATAGCAACAGTTAGACTGAAATTAGACAGTCTGGA
AGATATTGTACCTGTCAAAATGAACAGGGtgaaagatgatgatgaagcaACAGTCAGACTGAAATTAGAC
AAGCATGTGATAAAAGATACAGATGATGTACTACCAGTTAAACTGATCAGGGTAAAAGATGGTAATGATG
TAGCAACAGTAAATTTGAATAATGGTGATGTATCAACAGTAGAACTAAAGAATGATGTATCAACAGTACA
ACTGAATGGTGATATAGCAATAGTAAACCTGAAACCAGAAAGTGAAGTGACAGAAGATAATAACAACAAA
GTACCAGTTCAACTGAACAATAAGGTAAACAATAGAGATGTATCAACAGTAGAACTGAATCGAAATGTAT
CAACAGTAAAACTAAAATCAGACACCCAAACAGTTGAAGATGATCGCAACCAATTGGAAAACCACGTAAA
AAATGCTCAACCCATGCTGCATTTGAACACGGAAAATTCCCATGTGATAACTCTGACTTTATCAAATGTG
GATAGCAAACCTACCAACAACAATACAAGAGAAACCATTGTGCAATTAACCAATGAAATGAGAGGGAGCA
ATATGCGATCTACCAATGAGCTAAGAGGAAGCAGTGTGCAATCAACAATCAATGAGATACGAGAGAATAA
TGTgcaatcaaccaatgagatacGAGAAAATAATGTGCAATTAACAaatcaaaagagagaaaataacgtG
CAATTTGGCAATCaaatgagagaaagaattgTGAAATCCACTAATAAGTCTAACACTATCCAGTCTACTG
AAGACAATGATCTCTCCAACCATGCAATGCTAAGTGAAGAGGAAGTACTTCTTGTTCTCCCCCATGACAG
GAAGCTGCGTAGAGCAAGAGATGTGCAGTCCCCGCCCGCACATGGTCAAGCGAAAGGTAAACGTAGAAAG
CACAGGAAAGCCGTGAGAGGAAACAAGGGAAGGCGAGGGTGTAAAAGATTTGtTTCAATATTGTTGAAAG
GAGCAGCTCCCACGGCGTCTATACGTGACGGAGGTAGTGTGATCAAACCTTGGTATCCTGACGTTAGAGC
TACGGGTAATAGCAATGTGAGTTCTCATTTCATTCTACAAGAACTCAATGGCAAGATACAGATTATGAAG
AGTGGACTATACATGGTCTATGCTCAGATCTACTACACATCTTCAGATCACCAAGACCACACCAACTACT
CAGACACCATCAACAGTTACTCTATGAACGTAGCCAGTGCCGGCAACGAGCGAGCTATCGCCGTGTGTAG
TGTTCACTCCAGTCTGAACCATTCGAGCGAAGTGAGTTGCCACTTGTCCATAGTTTATCATTTAGGCGCG
GGGGATCGCGTGTATTTGGTGCAGCGAGAACCGAACCGCCAGATCCTACTCAAGGATGGATACTCGTATT
TTGGCCTGACTACACTGACTGTTGACTCGTAGGTgtccctcggtggtgtagtaagacgctcgcctggtaa
acaggagggcgtgggttcaatcccagccgaggtatggaattttatcaccaatataatttgggaatttgac
cacaataatagtagacaaaatccatttctcCTCTCGTCGTGTATCACTACTtagagcctgttcacactta
cttgtcgtgagtttcatccgattttttttccgaatatcctgtaggcaatgtaatttaaatgagagtgtct
acacacgacacgattttttttatccaaacgtcacaaaatgtcctgtaggcaatgcaatttaaatgagaga
gttcccacttacacacgacacgatttttcccacCAATTACAAGTGTGAACGGACTTTTAGAGCTCTACTA
TTgggtggtcaaattctcaagtaaatcaggataaaatttcataccccgactaggattgaacccacgccct
cctaattAGCATACCACTACACCAATGTGACAGGTAGAATCTCTTACAATACGATAGCTATCCGTATTTG
GTGCTGATTTTTGGGCGTTAGCCCATTCCTCCGATTTTCCGTTTGAAACTCCGGACCAGGGCCGAATTTA
GAGGGGgaaacttcatttttctcctttaccgtcggccagactccgaaaatttggggcATCCACAATCCTG
GGTATGGCC
>rna-XM_017445104.2 gene=LOC108252685 CDS=155-2059
gtgttttttacttttacttgcCTTTGCCCTTTACAGTTTcgattcattatttcattttaaatatgtTCAT
ATGTTGAACTGAACTACCTGTTTGAATACTGTTCACCTGTTGATCATTTGGACTTGACTATTTGGCTGTG
attaggaaaggaaaatgaaaggacACGTACCGCCCACCGTTATAAAATTACCAATAGGTGTTCCTGATAA
CAAGATAAGGCTCAAAAACAACATCAGACTCCACCTTCCTCCTGACCAGCTCTCTCTACTACAGAACAAA
TCCGCCTGTGTCCTATGTGTTCTGTATTTGAGCTATACAATGTACCTGCACTATGTGATATACACTCATG
TTCTGAGCCAGACGGCTACCAATCGGGTGTTCTCGGTAGAGATCGGGAAATTGCACGAAGCTCTGACGAA
TGAACGAGCTGCTAATGATGTGGTGAACAGCCACTACGTACATGATCTCAAACAATCCTTGCAGAGGTTC
ATAGCCATGTTTAACATGGAAGCTGAACCAAGCGAGGATTATGATGAAACTAACCGTGATATCGATAGTT
CCTATGAAGAATTAGACAGTCTAGATGAAACTAATATAGCAACAGTTAGACTGAAATTAGACAGTCTGGA
AGATATTGTACCTGTCAAAATGAACAGGGtgaaagatgatgatgaagcaACAGTCAGACTGAAATTAGAC
AAGCATGTGATAAAAGATACAGATGATGTACTACCAGTTAAACTGATCAGGGTAAAAGATGGTAATGATG
TAGCAACAGTAAATTTGAATAATGGTGATGTATCAACAGTAGAACTAAAGAATGATGTATCAACAGTACA
ACTGAATGGTGATATAGCAATAGTAAACCTGAAACCAGAAAGTGAAGTGACAGAAGATAATAACAACAAA
GTACCAGTTCAACTGAACAATAAGGTAAACAATAGAGATGTATCAACAGTAGAACTGAATCGAAATGTAT
CAACAGTAAAACTAAAATCAGACACCCAAACAGTTGAAGATGATCGCAACCAATTGGAAAACCACGTAAA
AAATGCTCAACCCATGCTGCATTTGAACACGGAAAATTCCCATGTGATAACTCTGACTTTATCAAATGTG
GATAGCAAACCTACCAACAACAATACAAGAGAAACCATTGTGCAATTAACCAATGAAATGAGAGGGAGCA
ATATGCGATCTACCAATGAGCTAAGAGGAAGCAGTGTGCAATCAACAATCAATGAGATACGAGAGAATAA
TGTgcaatcaaccaatgagatacGAGAAAATAATGTGCAATTAACAaatcaaaagagagaaaataacgtG
CAATTTGGCAATCaaatgagagaaagaattgTGAAATCCACTAATAAGTCTAACACTATCCAGTCTACTG
AAGACAATGATCTCTCCAACCATGCAATGCTAAGTGAAGAGGAAGTACTTCTTGTTCTCCCCCATGACAG
GAAGCTGCGTAGAGCAAGAGATGTGCAGTCCCCGCCCGCACATGGTCAAGCGAAAGGTAAACGTAGAAAG
CACAGGAAAGCCGTGAGAGGAAACAAGGGAAGGCGAGGGTGTAAAAGATTTGtTTCAATATTGTTGAAAG
GAGCAGCTCCCACGGCGTCTATACGTGACGGAGGTGTGATCAAACCTTGGTATCCTGACGTTAGAGCTAC
GGGTAATAGCAATGTGAGTTCTCATTTCATTCTACAAGAACTCAATGGCAAGATACAGATTATGAAGAGT
GGACTATACATGGTCTATGCTCAGATCTACTACACATCTTCAGATCACCAAGACCACACCAACTACTCAG
ACACCATCAACAGTTACTCTATGAACGTAGCCAGTGCCGGCAACGAGCGAGCTATCGCCGTGTGTAGTGT
TCACTCCAGTCTGAACCATTCGAGCGAAGTGAGTTGCCACTTGTCCATAGTTTATCATTTAGGCGCGGGG
GATCGCGTGTATTTGGTGCAGCGAGAACCGAACCGCCAGATCCTACTCAAGGATGGATACTCGTATTTTG
GCCTGACTACACTGACTGTTGACTCGTAGGTgtccctcggtggtgtagtaagacgctcgcctggtaaaca
ggagggcgtgggttcaatcccagccgaggtatggaattttatcaccaatataatttgggaatttgaccac
aataatagtagacaaaatccatttctcCTCTCGTCGTGTATCACTACTtagagcctgttcacacttactt
gtcgtgagtttcatccgattttttttccgaatatcctgtaggcaatgtaatttaaatgagagtgtctaca
cacgacacgattttttttatccaaacgtcacaaaatgtcctgtaggcaatgcaatttaaatgagagagtt
cccacttacacacgacacgatttttcccacCAATTACAAGTGTGAACGGACTTTTAGAGCTCTACTATTg
ggtggtcaaattctcaagtaaatcaggataaaatttcataccccgactaggattgaacccacgccctcct
aattAGCATACCACTACACCAATGTGACAGGTAGAATCTCTTACAATACGATAGCTATCCGTATTTGGTG
CTGATTTTTGGGCGTTAGCCCATTCCTCCGATTTTCCGTTTGAAACTCCGGACCAGGGCCGAATTTAGAG
GGGgaaacttcatttttctcctttaccgtcggccagactccgaaaatttggggcATCCACAATCCTGGGT
ATGGCC
>rna-XM_017445130.2 gene=LOC108252685 CDS=155-1996
gtgttttttacttttacttgcCTTTGCCCTTTACAGTTTcgattcattatttcattttaaatatgtTCAT
ATGTTGAACTGAACTACCTGTTTGAATACTGTTCACCTGTTGATCATTTGGACTTGACTATTTGGCTGTG
attaggaaaggaaaatgaaaggacACGTACCGCCCACCGTTATAAAATTACCAATAGGTGTTCCTGATAA
CAAGATAAGGCTCAAAAACAACATCAGACTCCACCTTCCTCCTGACCAGCTCTCTCTACTACAGAACAAA
TCCGCCTGTGTCCTATGTGTTCTGTATTTGAGCTATACAATGTACCTGCACTATGTGATATACACTCATG
TTCTGAGCCAGACGGCTACCAATCGGGTGTTCTCGGTAGAGATCGGGAAATTGCACGAAGCTCTGACGAA
TGAACGAGCTGCTAATGATGTGGTGAACAGCCACTACGTACATGATCTCAAACAATCCTTGCAGAGGTTC
ATAGCCATGTTTAACATGGAAGCTGAACCAAGCGAGGATTATGATGAAACTAACCGTGATATCGATAGTT
CCTATGAAGAATTAGACAGTCTAGATGAAACTAATATAGCAACAGTTAGACTGAAATTAGACAGTCTGGA
AGATATTGTACCTGTCAAAATGAACAGGGtgaaagatgatgatgaagcaACAGTCAGACTGAAATTAGAC
AAGCATGTGATAAAAGATACAGATGATGTACTACCAGTTAAACTGATCAGGGTAAAAGATGGTAATGATG
TAGCAACAGTAAATTTGAATAATGGTGATGTATCAACAGTAGAACTAAAGAATGATGTATCAACAGTACA
ACTGAATGGTGATATAGCAATAGTAAACCTGAAACCAGAAAGTGAAGTGACAGAAGATAATAACAACAAA
GTACCAGTTCAACTGAACAATAAGGTAAACAATAGAGATGTATCAACAGTAGAACTGAATCGAAATGTAT
CAACAGTAAAACTAAAATCAGACACCCAAACAGTTGAAGATGATCGCAACCAATTGGAAAACCACGTAAA
AAATGCTCAACCCATGCTGCATTTGAACACGGAAAATTCCCATGTGATAACTCTGACTTTATCAAATGTG
GATAGCAAACCTACCAACAACAATACAAGAGAAACCATTGTGCAATTAACCAATGAAATGAGAGGGAGCA
ATATGCGATCTACCAATGAGCTAAGAGGAAGCAGTGTGCAATCAACAATCAATGAGATACGAGAGAATAA
TGTgcaatcaaccaatgagatacGAGAAAATAATGTGCAATTAACAaatcaaaagagagaaaataacgtG
CAATTTGGCAATCaaatgagagaaagaattgTGAAATCCACTAATAAGTCTAACACTATCCAGTCTACTG
AAGACAATGATCTCTCCAACCATGCAATGCTAAGTGAAGAGGAAGTACTTCTTGTTCTCCCCCATGACAG
GAAGCTGCGTAGAGCAAGAGATGTGCAGTCCCCGCCCGCACATGGTCAAGCGAAAGtTTCAATATTGTTG
AAAGGAGCAGCTCCCACGGCGTCTATACGTGACGGAGGTAGTGTGATCAAACCTTGGTATCCTGACGTTA
GAGCTACGGGTAATAGCAATGTGAGTTCTCATTTCATTCTACAAGAACTCAATGGCAAGATACAGATTAT
GAAGAGTGGACTATACATGGTCTATGCTCAGATCTACTACACATCTTCAGATCACCAAGACCACACCAAC
TACTCAGACACCATCAACAGTTACTCTATGAACGTAGCCAGTGCCGGCAACGAGCGAGCTATCGCCGTGT
GTAGTGTTCACTCCAGTCTGAACCATTCGAGCGAAGTGAGTTGCCACTTGTCCATAGTTTATCATTTAGG
CGCGGGGGATCGCGTGTATTTGGTGCAGCGAGAACCGAACCGCCAGATCCTACTCAAGGATGGATACTCG
TATTTTGGCCTGACTACACTGACTGTTGACTCGTAGGTgtccctcggtggtgtagtaagacgctcgcctg
gtaaacaggagggcgtgggttcaatcccagccgaggtatggaattttatcaccaatataatttgggaatt
tgaccacaataatagtagacaaaatccatttctcCTCTCGTCGTGTATCACTACTtagagcctgttcaca
cttacttgtcgtgagtttcatccgattttttttccgaatatcctgtaggcaatgtaatttaaatgagagt
gtctacacacgacacgattttttttatccaaacgtcacaaaatgtcctgtaggcaatgcaatttaaatga
gagagttcccacttacacacgacacgatttttcccacCAATTACAAGTGTGAACGGACTTTTAGAGCTCT
ACTATTgggtggtcaaattctcaagtaaatcaggataaaatttcataccccgactaggattgaacccacg
ccctcctaattAGCATACCACTACACCAATGTGACAGGTAGAATCTCTTACAATACGATAGCTATCCGTA
TTTGGTGCTGATTTTTGGGCGTTAGCCCATTCCTCCGATTTTCCGTTTGAAACTCCGGACCAGGGCCGAA
TTTAGAGGGGgaaacttcatttttctcctttaccgtcggccagactccgaaaatttggggcATCCACAAT
CCTGGGTATGGCC
>rna-XM_026824097.1 gene=LOC108252685 CDS=155-2038
gtgttttttacttttacttgcCTTTGCCCTTTACAGTTTcgattcattatttcattttaaatatgtTCAT
ATGTTGAACTGAACTACCTGTTTGAATACTGTTCACCTGTTGATCATTTGGACTTGACTATTTGGCTGTG
attaggaaaggaaaatgaaaggacACGTACCGCCCACCGTTATAAAATTACCAATAGGTGTTCCTGATAA
CAAGATAAGGCTCAAAAACAACATCAGACTCCACCTTCCTCCTGACCAGCTCTCTCTACTACAGAACAAA
TCCGCCTGTGTCCTATGTGTTCTGTATTTGAGCTATACAATGTACCTGCACTATGTGATATACACTCATG
TTCTGAGCCAGACGGCTACCAATCGGGTGTTCTCGGTAGAGATCGGGAAATTGCACGAAGCTCTGACGAA
TGAACGAGCTGCTAATGATGTGGTGAACAGCCACTACGTACATGATCTCAAACAATCCTTGCAGAGGTTC
ATAGCCATGTTTAACATGGAAGCTGAACCAAGCGAGGATTATGATGAAACTAACCGTGATATCGATAGTT
CCTATGAAGAATTAGACAGTCTAGATGAAACTAATATAGCAACAGTTAGACTGAAATTAGACAGTCTGGA
AGATATTGTACCTGTCAAAATGAACAGGGtgaaagatgatgatgaagcaACAGTCAGACTGAAATTAGAC
AAGCATGTGATAAAAGATACAGATGATGTACTACCAGTTAAACTGATCAGGGTAAAAGATGGTAATGATG
TAGCAACAGTAAATTTGAATAATGGTGATGTATCAACAGTAGAACTAAAGAATGATTTTGTATCAACAGT
ACAACTGAATGGTGATACAGCAATAGTAAACCTGAAACCAGAAAGTAAAGTGACAGAAGATAATAACAAC
AAAGTACCACTTCAACTGAACAATAAGGTAAACAATGGAGATGTATCAACAGTAAAACTAAAATCAGACA
CCCAAACAGTTGAAGATGATCGCAACCAATTGGAAAACCACGTAAAAAATGCTCAACCCATGCTGCATTT
GAACACGGAAAATTCCCATGTGATAACTCTGACTTTATCAAATGTGGATAGCAAACCTACCAACAACAAT
ACAAGAGAAACCATTGTGCAATTAACCAATGAAATGAGAGGGAGCAATATGCGATCTACCAATGAGCTAA
GAGGAAGCAGTGTGCAATCAACAATCAATGAGATACGAGAGAATAATGTgcaatcaaccaatgagatacG
AGAAAATAATGTGCAATTAACAaatcaaaagagagaaaataacgtGCAATTTGGCAATCaaatgagagaa
agaattgTGAAATCCACTAATAAGTCTAACACTATCCAGTCTACTGAAGACAATGATCTCTCCAACCATG
CAATGCTAAGTGAAGAGGAAGTACTTCTTGTTCTCCCCCATGACAGGAAGCTGCGTAGAGCAAGAGATGT
GCAGTCCCCGCCCGCACATGGTCAAGCGAAAGGTAAACGTAGAAAGCACAGGAAAGCCGTGAGAGGAAAC
AAGGGAAGGCGAGGGTGTAAAAGATTTGtTTCAATATTGTTGAAAGGAGCAGCTCCCACGGCGTCTATAC
GTGACGGAGGTAGTGTGATCAAACCTTGGTATCCTGACGTTAGAGCTACGGGTAATAGCAATGTGAGTTC
TCATTTCATTCTACAAGAACTCAATGGCAAGATACAGATTATGAAGAGTGGACTATACATGGTCTATGCT
CAGATCTACTACACATCTTCAGATCACCAAGACCACACCAACTACTCAGACACCATCAACAGTTACTCTA
TGAACGTAGCCAGTGCCGGCAACGAGCGAGCTATCGCCGTGTGTAGTGTTCACTCCAGTCTGAACCATTC
GAGCGAAGTGAGTTGCCACTTGTCCATAGTTTATCATTTAGGCGCGGGGGATCGCGTGTATTTGGTGCAG
CGAGAACCGAACCGCCAGATCCTACTCAAGGATGGATACTCGTATTTTGGCCTGACTACACTGACTGTTG
ACTCGTAGGTgtccctcggtggtgtagtaagacgctcgcctggtaaacaggagggcgtgggttcaatccc
agccgaggtatggaattttatcaccaatataatttgggaatttgaccacaataatagtagacaaaatcca
tttctcCTCTCGTCGTGTATCACTACTtagagcctgttcacacttacttgtcgtgagtttcatccgattt
tttttccgaatatcctgtaggcaatgtaatttaaatgagagtgtctacacacgacacgattttttttatc
caaacgtcacaaaatgtcctgtaggcaatgcaatttaaatgagagagttcccacttacacacgacacgat
ttttcccacCAATTACAAGTGTGAACGGACTTTTAGAGCTCTACTATTgggtggtcaaattctcaagtaa
atcaggataaaatttcataccccgactaggattgaacccacgccctcctaattAGCATACCACTACACCA
ATGTGACAGGTAGAATCTCTTACAATACGATAGCTATCCGTATTTGGTGCTGATTTTTGGGCGTTAGCCC
ATTCCTCCGATTTTCCGTTTGAAACTCCGGACCAGGGCCGAATTTAGAGGGGgaaacttcatttttctcc
tttaccgtcggccagactccgaaaatttggggcATCCACAATCCTGGGTATGGCC
>rna-XM_026824177.1 gene=LOC108252685 CDS=155-1993
gtgttttttacttttacttgcCTTTGCCCTTTACAGTTTcgattcattatttcattttaaatatgtTCAT
ATGTTGAACTGAACTACCTGTTTGAATACTGTTCACCTGTTGATCATTTGGACTTGACTATTTGGCTGTG
attaggaaaggaaaatgaaaggacACGTACCGCCCACCGTTATAAAATTACCAATAGGTGTTCCTGATAA
CAAGATAAGGCTCAAAAACAACATCAGACTCCACCTTCCTCCTGACCAGCTCTCTCTACTACAGAACAAA
TCCGCCTGTGTCCTATGTGTTCTGTATTTGAGCTATACAATGTACCTGCACTATGTGATATACACTCATG
TTCTGAGCCAGACGGCTACCAATCGGGTGTTCTCGGTAGAGATCGGGAAATTGCACGAAGCTCTGACGAA
TGAACGAGCTGCTAATGATGTGGTGAACAGCCACTACGTACATGATCTCAAACAATCCTTGCAGAGGTTC
ATAGCCATGTTTAACATGGAAGCTGAACCAAGCGAGGATTATGATGAAACTAACCGTGATATCGATAGTT
CCTATGAAGAATTAGACAGTCTAGATGAAACTAATATAGCAACAGTTAGACTGAAATTAGACAGTCTGGA
AGATATTGTACCTGTCAAAATGAACAGGGtgaaagatgatgatgaagcaACAGTCAGACTGAAATTAGAC
AAGCATGTGATAAAAGATACAGATGATGTACTACCAGTTAAACTGATCAGGGTAAAAGATGGTAATGATG
TAGCAACAGTAAATTTGAATAATGGTGATGTATCAACAGTAGAACTAAAGAATGATGTATCAACAGTACA
ACTGAATGGTGATATAGCAATAGTAAACCTGAAACCAGAAAGTGAAGTGACAGAAGATAATAACAACAAA
GTACCAGTTCAACTGAACAATAAGGTAAACAATAGAGATGTATCAACAGTAGAACTGAATCGAAATGTAT
CAACAGTAAAACTAAAATCAGACACCCAAACAGTTGAAGATGATCGCAACCAATTGGAAAACCACGTAAA
AAATGCTCAACCCATGCTGCATTTGAACACGGAAAATTCCCATGTGATAACTCTGACTTTATCAAATGTG
GATAGCAAACCTACCAACAACAATACAAGAGAAACCATTGTGCAATTAACCAATGAAATGAGAGGGAGCA
ATATGCGATCTACCAATGAGCTAAGAGGAAGCAGTGTGCAATCAACAATCAATGAGATACGAGAGAATAA
TGTgcaatcaaccaatgagatacGAGAAAATAATGTGCAATTAACAaatcaaaagagagaaaataacgtG
CAATTTGGCAATCaaatgagagaaagaattgTGAAATCCACTAATAAGTCTAACACTATCCAGTCTACTG
AAGACAATGATCTCTCCAACCATGCAATGCTAAGTGAAGAGGAAGTACTTCTTGTTCTCCCCCATGACAG
GAAGCTGCGTAGAGCAAGAGATGTGCAGTCCCCGCCCGCACATGGTCAAGCGAAAGtTTCAATATTGTTG
AAAGGAGCAGCTCCCACGGCGTCTATACGTGACGGAGGTGTGATCAAACCTTGGTATCCTGACGTTAGAG
CTACGGGTAATAGCAATGTGAGTTCTCATTTCATTCTACAAGAACTCAATGGCAAGATACAGATTATGAA
GAGTGGACTATACATGGTCTATGCTCAGATCTACTACACATCTTCAGATCACCAAGACCACACCAACTAC
TCAGACACCATCAACAGTTACTCTATGAACGTAGCCAGTGCCGGCAACGAGCGAGCTATCGCCGTGTGTA
GTGTTCACTCCAGTCTGAACCATTCGAGCGAAGTGAGTTGCCACTTGTCCATAGTTTATCATTTAGGCGC
GGGGGATCGCGTGTATTTGGTGCAGCGAGAACCGAACCGCCAGATCCTACTCAAGGATGGATACTCGTAT
TTTGGCCTGACTACACTGACTGTTGACTCGTAGGTgtccctcggtggtgtagtaagacgctcgcctggta
aacaggagggcgtgggttcaatcccagccgaggtatggaattttatcaccaatataatttgggaatttga
ccacaataatagtagacaaaatccatttctcCTCTCGTCGTGTATCACTACTtagagcctgttcacactt
acttgtcgtgagtttcatccgattttttttccgaatatcctgtaggcaatgtaatttaaatgagagtgtc
tacacacgacacgattttttttatccaaacgtcacaaaatgtcctgtaggcaatgcaatttaaatgagag
agttcccacttacacacgacacgatttttcccacCAATTACAAGTGTGAACGGACTTTTAGAGCTCTACT
ATTgggtggtcaaattctcaagtaaatcaggataaaatttcataccccgactaggattgaacccacgccc
tcctaattAGCATACCACTACACCAATGTGACAGGTAGAATCTCTTACAATACGATAGCTATCCGTATTT
GGTGCTGATTTTTGGGCGTTAGCCCATTCCTCCGATTTTCCGTTTGAAACTCCGGACCAGGGCCGAATTT
AGAGGGGgaaacttcatttttctcctttaccgtcggccagactccgaaaatttggggcATCCACAATCCT
GGGTATGGCC
>rna-XM_026824215.1 gene=LOC108252685 CDS=155-1993
gtgttttttacttttacttgcCTTTGCCCTTTACAGTTTcgattcattatttcattttaaatatgtTCAT
ATGTTGAACTGAACTACCTGTTTGAATACTGTTCACCTGTTGATCATTTGGACTTGACTATTTGGCTGTG
attaggaaaggaaaatgaaaggacACGTACCGCCCACCGTTATAAAATTACCAATAGGTGTTCCTGATAA
CAAGATAAGGCTCAAAAACAACATCAGACTCCACCTTCCTCCTGACCAGCTCTCTCTACTACAGAACAAA
TCCGCCTGTGTCCTATGTGTTCTGTATTTGAGCTATACAATGTACCTGCACTATGTGATATACACTCATG
TTCTGAGCCAGACGGCTACCAATCGGGTGTTCTCGGTAGAGATCGGGAAATTGCACGAAGCTCTGACGAA
TGAACGAGCTGCTAATGATGTGGTGAACAGCCACTACGTACATGATCTCAAACAATCCTTGCAGAGGTTC
ATAGCCATGTTTAACATGGAAGCTGAACCAAGCGAGGATTATGATGAAACTAACCGTGATATCGATAGTT
CCTATGAAGAATTAGACAGTCTAGATGAAACTAATATAGCAACAGTTAGACTGAAATTAGACAGTCTGGA
AGATATTGTACCTGTCAAAATGAACAGGGtgaaagatgatgatgaagcaACAGTCAGACTGAAATTAGAC
AAGCATGTGATAAAAGATACAGATGATGTACTACCAGTTAAACTGATCAGGGTAAAAGATGGTAATGATG
TAGCAACAGTAAATTTGAATAATGGTGATGTATCAACAGTAGAACTAAAGAATGATGTATCAACAGTACA
ACTGAATGGTGATATAGCAATAGTAAACCTGAAACCAGAAAGTGAAGTGACAGAAGATAATAACAACAAA
GTACCAGTTCAACTGAACAATAAGGTAAACAATAGAGATGTATCAACAGTAGAACTGAATCGAAATGTAT
CAACAGTAAAACTAAAATCAGACACCCAAACAGTTGAAGATGATCGCAACCAATTGGAAAACCACGTAAA
AAATGCTCAACCCATGCTGCATTTGAACACGGAAAATTCCCATGTGATAACTCTGACTTTATCAAGTGTG
GATAGCAAACCTACCAACGACAATACCAGAGAAACCATTGTGCAATTAACCAATGAAATGAGAGGGAGCA
ATATGCGATCTACCAATGAGATAAGAGGAAGTAGTGTgcaatcaaccaatgagatacGAGAAAATAATGT
GCAATTAACCAATGAGATACGAGAAAATAATGTGCAATTAACAaatcaaaagagagaaaataacgtGCAA
TTTAGCAATCaaatgagagaaagaattgTGAAATCCACTAATAAGTCTAACACTATCCAGTCTACTGAAG
ACAATGATCTCTCCAACCATGCAATGCTAAGTGAAGAGGAAGTACTTCTTGTTCTCCCCCATGACAGGAA
GCTGCGTAGAGCAAGAGATGTGCAGTCCCCGCCCGCACATGGTCAAGCGAAAGtTTCAATATTGTTGAAA
GGAGCAGCTCCCACGGCGTCTATACGTGACGGAGGTAGTGTGATCAAACCTTGGTATCCTGACGTTAGAG
CTACGGGTAATAGTAATGTGAGTTCTCATTTCATTCTACAAGAACTCAATGGCAAGATACAGATTATGAA
GAGTGGACTATACATGGTCTATGCTCAGATCTACTACACATCTTCAGATCACCAAGACCACACCAACTAC
TCAGACACCATCAACAGTTACTCTATGAACGTAGCCAGTGCCGGCAACGAGCGAGCTATCGCCGTGTGTA
GTGTTCACTCCAGTCTGAACCATTCGAGCGAAGTGAGTTGCCACTTGTCCATAGTTTATCATTTAGGCGC
GGGGGATCGCGTGTATTTGGTGCAGCGAGAACCGAACCGCCAGATCCTACTCAAGGATGGATACTCGTAT
TTTGGCCTGACTACACTGACTGTTGACTCGTAGGTgtccctcggtggtgtagtaagacgctcgcctggta
aacaggagggcgtgggttcaatcccagccgaggtatggaattttatcaccaatataatttgggaatttga
ccacaataatagtagacaaaatccatttctcCTCTCGTCGTGTATCACTACTtagagcctgttcacactt
acttgtcgtgagtttcatccgattttttttccgaatatcctgtaggcaatgtaatttaaatgagagtgtc
tacacacgacacgattttttttatccaaacgtcacaaaatgtcctgtaggcaatgcaatttaaatgagag
agttcccacttacacacgacacgatttttcccacCAATTACAAGTGTGAACGGACTTTTAGAGCTCTACT
ATTgggtggtcaaattctcaagtaaatcaggataaaatttcataccccgactaggattgaacccacgccc
tcctaattAGCATACCACTACACCAATGTGACAGGTAGAATCTCTTACAATACGATAGCTATCCGTATTT
GGTGCTGATTTTTGGGCGTTAGCCCATTCCTCCGATTTTCCGTTTGAAACTCCGGACCAGGGCCGAATTT
AGAGGGGgaaacttcatttttctcctttaccgtcggccagactccgaaaatttggggcATCCACAATCCT
GGGTATGGCC
>MSTRG.100.8 gene=gene-LOC108252685
GTGCAGTCCCCGCCCGCACATGGTCAAGCGAAAGtTTCAATATTGTTGAAAGGAGCAGCTCCCACGGCGT
CTATACGTGACGGAGGTGTGATCAAACCTTGGTATCCTGACGTTAGAGCTACGGGTAATAGTAATGTGAG
TTCTCATTTCATTCTACAAGAACTCAATGGCAAGATACAGATTATGAAGAGTGGACTATACATGGTCTAT
GCTCAGATCTACTACACATCTTCAGATCACCAAGACCACACCAACTACTCAGACACCATCAACAGTTACT
CTATGAACGTAGCCAGTGCCGGCAACGAGCGAGCTATCGCCGTGTGTAGTGTTCACTCCAGTCTGAACCA
TTCGAGCGAAGTGAGTTGCCACTTGTCCATAGTTTATCATTTAGGCGCGGGGGATCGCGTGTATTTGGTG
CAGCGAGAACCGAACCGCCAGATCCTACTCAAGGATGGATACTCGTATTTTGGCCTGACTACACTGACTG
TTGACTCGTAGGTgtccctcggtggtgtagtaagacgctcgcctggtaaacaggagggcgtgggttcaat
cccagccgaggtatggaattttatcaccaatataatttgggaatttgaccacaataatagtagacaaaat
ccatttctcCTCTCGTCGTGTATCACTACTtagagcctgttcacacttacttgtcgtgagtttcatccga
ttttttttccgaatatcctgtaggcaatgtaatttaaatgagagtgtctacacacgacacgatttttttt
atccaaacgtcacaaaatgtcctgtaggcaatgcaatttaaatgagagagttcccacttacacacgacac
gatttttcccacCAATTACAAGTGTGAACGGACTTTTAGAGCTCTACTATTgggtggtcaaattctcaag
taaatcaggataaaatttcataccccgactaggattgaacccacgccctcctaattAGCATACCACTACA
CCAATGTGACAGGTAGAATCTCTTACAATACGATAGCTATCCGTATTTGGTGCTGATTTTTGGGCGTTAG
CCCATTCCTCCGATTTTCCGTTTGAAACTCCGGACCAGGGCCGAATTTAG
>MSTRG.101.1 gene=gene-LOC108252685
cgttattttctctcttttgattTGTTAATTGCACATTATTTTCTCgtatctcattggttgattgcACACT
ACTTCCTCTTATCTCATTGGTAGATCGCATATTGCTCCCTCTCATTTCATTGGTTAATTGCACAATGGTT
TCTCTGGTATTGTCGTTGGTAGGTTTGCTATCCACACTTGATAAAGTCAGAGTTATCACATGGGAATTTT
CCGTGTTCAAATGCAGCATGGGTTGAGCATTTTTTACGTGGTTTTCCAATTGGTTGCGATCATCTTCAAC
TGTTTGGGTGTCTGAT
>MSTRG.102.1 gene=gene-LOC103509771
AGTGACACCCAAGTCTCAACAAGTCGAGGACTTCAATATACCAGACCACAATACCGATGCTACCAAAGAA
GACAGAGTCCCGCTTGACACGAACACTACTAGGCAGAAACCTGCTACTGTTACTACGGAAGAAAATACGT
CCAGGTACAGGCGAGAGACAGCGGATGCTGACGGTGGCAAGAGAGATGCCAAATCTCCCGCTAAACATAA
CGAAGacgatagtcccaggaagaagaaaagaaaagcgaTTCACAATTCAATTCCGGATCTTTCCAACATT
TTGAACAGTGCTCACAACTTTTCCAATGAGGATGATACCTTTTCCAAACTGAACATTGGGGATCTTTCAA
TGGTGAGCTTAAATTcagctta
>MSTRG.102.2 gene=gene-LOC103509771
AGTGACACCCAAGTCTCAACAAGTCGAGGACTTCAATATACCAGACCACAATACCGATGCTACCAAAGAA
GACAGAGTCCCGCTTGACACGAACACTACTAGGCAGAAACCTGCTACTGTTACTACGGAAGAAAATACGT
CCAGGTACAGGCGAGAGACAGCGGATGCTGACGGTGGCAAGAGAGATGCCAAATCTCCCTCTAAACATAA
CGAAGACGATAGtcccaggaagaagaaaagaaaagcgaTTCACAATTCAATTCCGGATCTTTCCAACATT
TTGAACAGTGCTCACAACTTTTCCAATGAGGATGATACCTTTTCCAAACTGAACATTGGGGATCTTTCAA
TGGTGAGCTTAAATTcagctta
>rna-XM_017443997.2 gene=LOC103509771 CDS=674-1366
TTTGATTAAAAATTACTTGTGTGTGATTGATAGTTATTTATTTGAgataatttcaatttgaacgTCCTAG
TATAATATTGCTACCGTCTTAAGTGACTGGACTTTCACGTCTAATAACTTAACGTCACGTCAGTCTATAA
CTGTTGAGCTTTTAAGTAACGGAAGTTGGACCCTAAGTTCGACAACAAGCTACCTGCTTCCTCAGGACCG
CATATTAACTTCaaccagcctgagtagggccggtaAATACTTATGACCTCGGGCAGTCACAACATGAACC
ACCATAACCTACATCGACTCCCTCATACATGAGAACACACAGTAAACGCGAAACTTTTCCAAGATGCAAA
GTCCAAGACGATAAAAACTCCGACAGCCAATGTACATCCCTAGTCAAACCTTACACTGATAAGGAAGCAA
GGCTAACACACAATGAGTGAGAACAGTCAGACCCAGTCTAATTCGATCCATCCCAAGCTTTTGGCAGACG
CGAAACATTCGGATTAACGGACGCGTCAAAAGTACGTCGAGCGAAAACCGAGTGAGGGCCTCGCAAAGCG
GTCCGAAGGCGAATTGGGGCCTCTCCAAGAAGCGGTCCAAAGCCAACCGAGTCCTGGGGCCTCGCAAAGA
AACGGTCTGAAGCTGAATTAGGGCCTAAAAAGAACCGATCCAAATGACTGACGATGTGTTCCCCGCGGGC
AAACCGCGCGAGAAGGATAACAGCAAGTATCTGCAGTGCATTCTCCCGTTCATATGTCTTCTCCAAGTGA
TGAGTGTAGTGAGTGTATGCGTGTGCTTCTATATGTACAAGGTGACGTCGGATGATTACGATAGTCTGGC
GAGAGACTTCCGTCTCCTTCGGATGGAAATGGAGAACAACATCTCCGCCAAGATTCTCGAGGTGCAGCAG
CTGAGCAAAAATATATCAGTGGCTAAGAAGAGCCTGTACGAGTACGAGGATTCTTCCTATGATAACTACG
ACACTGACGATGTAGAGGACGTGGGAGACACAGCACCACCTCCGCCACTGCCCATAGGTCCTGCCTCCGA
GGAGCAAAACAACTACCATCCCAATGTGGGATCCAAAGtGACACCCAAGTCTCAACAAGTCGAGGACTTC
AATATACCAGACCACAATACCGATGCTACCAAAGAAGACAGAGTCCCGCTTGACACGAACACTACTAGGC
AGAAACCTGCTACTGTTACTACGGAAGAAAATACGTCCAGGTACAGGCGACAGACAaTTTTCTACACAAA
CAACTCGACACAAGAGGATGTCAGTATAATCTCTGGCTTTGACATCTTACTCAACGGGACACCTACAATG
AAATGTGTCAGCACGGGACTACCACCAAGCATATAG
>MSTRG.104.4 gene=gene-LOC103509771
tatatttttcaataattaaaagGAACCTTGTCATgggatatgtaggtatgtacactaaagtataatataa
ttttacatAGGTTACACACtagaaatatacatatgtaggtaattcttaTTACTAGGGATCAGATTTTATG
CAAATGCATATAAGCCAGTTTAACATAGCTAGCAACCATGACTgatgtatggctgataaaaagACACATT
GCTTTTAGTTTGCCATCATCAATCAGCAAAAGCTAAATCCACTACAATTTGGCTAAGTCTGTCAAGGTCC
TTGTTTGGTCAAGTTAATAAATAGCCTCACTGTTTTTCTTTGACTTCAATCAGGTATACACCAAGTATAC
ACCAAAATAGCCAGATATGTGTTGCCACAATGCCACATACATGTTTTATTACAGGCAAAATTATATCACT
ATATTTGTTGTACTTTGTAAGTATGTAGTAAGTAAGAAGAGAACtttggaagacaggatagga
>MSTRG.104.1 gene=gene-LOC103509771
AGAAGTgccttatgaatggttcttttatGCTTAATGCTGtcattttctaataataaagatacaatttaat
atatttttcaataattaaaagGAACCTTGTCATgggatatgtaggtatgtacactaaagtataatataat
tttacatAGGTTACACACtagaaatatacatatgtaggtaattcttaTTACTAGGGATCAGATTTTATGC
AAATGCATATAAGCCAGTTTAACATAGCTAGCAACCATGACTgatgtatggctgataaaaagACACATTG
CTTTTAGTTTGCCATCATCAATCAGCAAAAGCTAAATCCACTACAATTTGGCTAAGTCTGTCAAGGTCCT
TGTTTGGTCAAGTTAATAAATAGCCTCACTGTTTTTCTTTGACTTCAATCAGGTATACACCAAGTATACA
CCAAAATAGCCAGATATGTGTTGCCACAATGCCACATACATGTTTTATTACAGGCAAAATTATATCACTA
TATTTGTTGTACTTTGTAAGTATGTAGTAAGTAAGAAGAGAACtttggaagacaggatagga
>MSTRG.104.2 gene=gene-LOC103509771
AGAAGTgccttatgaatggttcttttatGCTTAATGCTGtcattttctaataataaagatacaatttaat
atatttttcaataattaaaagGAACCTTGTCATgggatatgtaggtatgtacactaaagtataatataat
tttacatAGGTTACACACtagaaatatacatatgtaggtaattcttaTTACTAGGGATCAGATTTTATGC
AAATGCATATAAGCCAGTTTAACATAGCTAGCAACCATGACTgatgtatggctgataaaaagACACATTG
CTTTTAGTTTGCCATCATCAATCAGCAAAAGCTAAATCCACTACAATTTGGCTAAGTCTGTCAAGGTCCT
TGTTTGGTCAAGTTAATAAATAGCCTCACTGTTTTTCTTTGACTTCAATCAGGTATACACCAAGTATACA
CCAAAATAGCCAGATATGTGTTGCCACAATGCCACATACATGTTTTATTACAGGCAAAATTATATCACTA
TATTTGTTGTACTTTGTAAGTATGTAGTAAGTAAGAAGAGAACtttggaagacaggatagga
>MSTRG.104.3 gene=gene-LOC103509771
AGAAGTgccttatgaatggttcttttatGCTTAATGCTGtcattttctaataataaagatacaatttaat
atatttttcaataattaaaagGAACCTTGTCATgggatatgtaggtatgtacactaaagtataatataat
tttacatAGGTTACACACtagaaatatacatatgtaggtaattcttaTTACTAGGGATCAGATTTTATGC
AAATGCATATAAGCCAGTTTAACATAGCTAGCAACCATGACTgatgtatggctgataaaaagACACATTG
CTTTTAGTTTGCCATCATCAATCAGCAAAAGCTAAATCCACTACAATTTGGCTAAGTCTGTCAAGGTCCT
TGTTTGGTCAAGTTAATAAATAGCCTCACTGTTTTTCTTTGACTTCAATCAGGTATACACCAAGTATACA
CCAAAATAGCCAGATATGTGTTGCCACAATGCCACATACATGTTTTATTACAGGCAAAATTATATCACTA
TATTTGTTGTACTTTGTAAGTATGTAGTAAGTAAGAAGAGAACtttggaagacaggatagga
>MSTRG.104.5 gene=gene-LOC103509771
gtaggtaattcttaTTACTAGGGATCAGATTTTATGCAAATGCATATAAGCCAGTTTAACATAGCTAGCG
ACCATGACTgatgtatggctgataaaaagACACATTGCTTTTAGTTTGCCATCATCAATCAGCAAAAGCT
AAATCCACTACAATTTGGCTAAGTCTGTCAAGGTCCTTGTTTGGTCAAGTTAATAAATAGCCTCACTGTT
TTTCTTTGACTTCAATCAGGTATACACCAAGTATACACCAAAATAGCCAGATATGTGTTGCCACAATGCC
ACATACATGTTTTATTACAGGCAAAATTATATCACTATATTTGTTGTACTTTGTAAGTATGTAGTAAGTA
AGAAGAGAACtttg
>MSTRG.100.9 gene=gene-LOC108252685
TcgattcattatttcattttaaatatgtTCATATGTTGAACTGAACTACCTGTTTGAATACTGTTCACCT
GTTGATCATTTGGGTACCAGATTAATGTTATCCAATTTTAAAAGCACCAAAGAAACTTCTTGTGGGTTCA
AACACTGTCCACCGACCTAATATGACCTCATTGACAGTTAGCTCATCATTTCCCACCATGCTCACAAGTC
CTCCTGTGTAGCAAGACCTTGGTGGT
>MSTRG.103.2 gene=gene-LOC103509771
ACTTGATGTCCCACACGTGTGCTATCCATATGGGAGGCGATACCAGCAATCATGCCCCCGGCAATCACAA
AGGCGCGAACGGACATTTAAAACACCCTCGTGGCAAAATGGAAGGCTGGAAAATCAACCCGAAAATACCA
ATGGACGAAGAGAATTTCAATCTGAGGGCGGATGGCACTCTTCAAGTGAAGCAACCTGGACTCTACTTTG
TATATGCTCagaTTTTCTACACAAACAACTCGACACAAGAGGATGTCAGTATAATCTCTGGCTTTGACAT
CTTACTCAACGGGACACCTACAATGAAATGTGTCAGCACGGGACTACCACCAAGgt
>rna-XM_008473056.3 gene=LOC103508471 CDS=290-1489
AATTCAGATTCAGAACAGGAACAGGCAACAGGAACAGAAATACAGAATAAATCCACAAAATGACCACAAG
TTCGAACTATTTGCCGCTTTTCCTCAAACACCTTTTCACCTtgcatgtacatatttttagcTGAAGCATA
TAGATAATCTCTTGATACACGGAATGAAGACGATTTGCTATTAGTACTTCATAGATCTCTATGACTGACT
CTATACATGCAAAGCTGCTCAGACAAAAAGACAACTGTAGCCTATTTTGTAGATTTCATTACACTTTGAC
CCTGCAGCCATGGGTGAAAAAATTCTCAAGCTTCCTTACTATTTGAAAGAGAACCAGCTTGAGCTTGAAG
ATATCTGTGCATGTGGATCATTCAGTATTGATTCTGACTGTCTGTATTATAATGACTGCTCCAATCTCAA
ATACTTGTACCCACCTTATTTGAAAAGTCAAACACTGGATGAACCTTTTGATCTCAACCAAGACTACGAT
AAAATTGTTCCAAAGATGAGTGAAGGTGCTCCAGATCTAAGCAATATCATGGCATGGCTGAGAGAGAACC
CAGAAAAAGCTCAAgttGACTTTGTGACCTTCAGAGGAACCTATTCGGGCATTATGATCGGTTCACTTGT
CGAGAACAAAATAGATTGGAGACTCGGAGCTTGCAGGATCAACAACACCATTTATCTATGCCAATTTGAT
AcagagttgaagaagaagaatattcaaGAACAGAAAGCTGACCCACAGTTGGTTAGATCTTCACAGTGGG
GCTACAAGTTTGAACAGTTTATGTTGACAgAGGACCCTTCAGTGAAACCAAGATGCCAAGGAGAACTCAA
TGAGAACAAGCAGTTCTGTGTCATGTTTCAAGCAAAACTGAAACACTTTAAGTTACTGTATGGTGCTGAA
ATGGATGGTGTTATTAGTGAAACAAAAATAGAGCCGGACAAATTGCCAGGAGAACTGAAGAATGTTGAAT
TTGTTGAGctgaaaactggaaaaccttATGGtttaaaaatgttgaaatggtGGGCACAAAGTTATTTTGT
TGGGATCAAGAATATTATTTGTGGAGAAAAGGATGGAAATGAAGTGAAGTCACTCAAACAGATATATGTT
GACAATATTCTACGTACAATAAATTTCAAAGGGAGGAAAATAACGGAGAGCAACTGCTGCAACTTGGTCG
CGGACATTTTACAATTTATCCAAAACCGAGTGTTTGGTTCTGATGAGGGGACCTACTGGCTGTTTGAATG
GCATCCTCAGGATAAGTTGAAAATAAGAGCTTCCATGACGCAGAACCCGGAGTACAAGTTTCTGGATGAA
GACTTCGTGAGTTTCATGAAATCACAACCCAGTCTGCAGAAGGATATGGATTCTCAACCACGGAAATATA
TGAAGACATCGCATGATAGTGAACACAGGGGCAGAGGAAGGCATCAGGAGGGAGAGCGTTGGCATCGTAG
AAATAGACAAGATTATTGATCTAGTggtgacagcacgttgaatgcaccagtttccaatggatcactaagc
aacgttgtgcgtggttagtatccggatgagtgactaGTGGGGGAATTGCCTGCTGTTGACTTTTCTTGGC
CCCAATCAGGCCGCATGGCGTAAATGTGATACATATTTTCCAATCCATcgggttattatttattaataat
aataataatagtgcttatttatactgctcgcataggactgaaaa
>rna-XM_026824304.1 gene=LOC103508471 CDS=290-1489
AATTCAGATTCAGAACAGGAACAGGCAACAGGAACAGAAATACAGAATAAATCCACAAAATGACCACAAG
TTCGAACTATTTGCCGCTTTTCCTCAAACACCTTTTCACCTtgcatgtacatatttttagcTGAAGCATA
TAGATAATCTCTTGATACACGGAATGAAGACGATTTGCTATTAGTACTTCATAGATCTCTATGACTGACT
CTATACATGCAAAGCTGCTCAGACAAAAAGACAACTGTAGCCTATTTTGTAGATTTCATTACACTTTGAC
CCTGCAGCCATGGGTGAAAAAATTCTCAAGCTTCCTTACTATTTGAAAGAGAACCAGCTTGAGCTTGAAG
ATATCTGTGCATGTGGATCATTCAGTATTGATTCTGACTGTCTGTATTATAATGACTGCTCCAATCTCAA
ATACTTGTACCCACCTTATTTGAAAAGTCAAACACTGGATGAACCTTTTGATCTCAACCAAGACTACGAT
AAAATTGTTCCAAAGATGAGTGAAGGTGCTCCAGATCTAAGCAATATCATGGCATGGCTGAGAGAGAACC
CAGAAAAAGCTCAAgttGACTTTGTGACCTTCAGAGGAACCTATTCGGGCATTATGATCGGTTCACTTGT
CGAGAACAAAATAGATTGGAGACTCGGAGCTTGCAGGATCAACAACACCATTTATCTATGCCAATTTGAT
AcagagttgaagaagaagaatattcaaGAACAGAAAGCTGACCCACAGTTGGTTAGATCTTCACAGTGGG
GCTACAAGTTTGAACAGTTTATGTTGACAgAGGACCCTTCAGTGAAACCAAGATGCCAAGGAGAACTCAA
TGAGAACAAGCAGTTCTGTGTCATGTTTCAAGCAAAACTGAAACACTTTAAGTTACTGTATGGTGCTGAA
ATGGATGGTGTTATTAGTGAAACAAAAATAGAGCCGGACAAATTGCCAGGAGAACTGAAGAATGTTGAAT
TTGTTGAGctgaaaactggaaaaccttATGGtttaaaaatgttgaaatggtGGGCACAAAGTTATTTTGT
TGGGATCAAGAATATTATTTGTGGAGAAAAGGATGGAAATGAAGTGAAGTCACTCAAACAGATATATGTT
GACAATATTCTACGTACAATAAATTTCAAAGGGAGGAAAATAACGGAGAGCAACTGCTGCAACTTGGTTG
CGGACATTTTACAATTTATCCAAAACCGAGTGTTTGGTTCCGATGAGGGGACCTACTGGCTGTTTGAATG
GCATCCTCAAGATAAGTTGAAAATAAGAGCTTCCATCACGCAGAACCCGGAGTACAAGTTTCTGGATGAA
GACTTCGTGAGTTTCATGAAATCACAACCCAGTCTGCAGAGGGATATGGATTCTCAACCACGGAAATATA
TGAAGACATCGCATGATAGTGAACACAGGGGCAGAGAAAGGCATCAGGAGGGAGAGCGTTGGCATCGTAG
AAATAGACAAGATTATTGATCTAGTggtgacagcacgttgaatgcaccagtttccaatggatcactaagc
aacgttgtgcgtggttagtatccggatgagtgactaGTGGGGGAATTGCCTGCTGTTGACTTTTCTTGGC
CCCAATCAGGCCGCATGGCGTAAATGTGATACATATTTTCCAATCCATcgggttattatttattaataat
aataatagtgcttatttatactgctcgcacaggactgaaaagtccctttactc
>MSTRG.105.1 gene=gene-LOC103508471
GCCAGAAGCCAGTCTTGCCGTTCTTGTTCGATCGGGGTGATCAGATATAGAATGACATCCTGTCCCCCCG
GGGTGGTGTACCAAATCTGAATGGAAAACCCCGCAGTCTGTCCGCCCACAGTACTCCCGTTGAGGAGATT
GTTGGTGTCCAAATTACTGTCGTCTAACCCTTGACCCCCATCCGGAGATATATTGGCCCGCTCAACCACA
GAAATGCTCTCCAAAGGGATGCGACCCCGCTCCTTTTTC
>rna-XM_026824398.1 gene=LOC108252718 CDS=2291-3106
AGAACCGACATCAAAAGGTGGGTACAAGATGAAGCAAATAAAACCTGGATCAACGCCAGCGGTATGAggc
attccaagctaactttggAAGGatactcaaaaaaaaaactaacccaGGAGATACTGGCCCTGAACCGGAA
TCGCCTAATCGCCTGTGAGTTTACTCACAGGACACGGACCATTTAGGAAACATCTCAAAAGACTGGGTCT
TCTCAGAGAGGAACCAGTCGAATGTAGACTATGTGGTCTGGAAGAAGAAACAGCAACTCACATCCTATTT
GAATGTGAGGCACTGGAAGGAAAAAGGTTCAGACTCTTTAGAACCATCGAGTCTGAAAACTTTTTACACC
TAGGCACAAAGGTCCAGAATCTAACCCTTCTCATCAAGGGGACTGACTTCTGGCCggagtaaactaggaa
attgaAACCCCATATCTGCCATAACCGGACTTATCACAAGGACCAGTTTAGGtagacaggggaaaaaata
ctggtcacaatagatctaaaaaggtcgcagtgataaaaTTGCATACCCTCTCCCAAGAGAGGAACACCag
actgataataataaaaatatgtaataaacaCAGTTATGTAAtattcgtgtaatatacacactggcgtgct
caggccggaacttggcctggcgcactgccgtgcgcctagatttcgGGTTTCATCGATTCAAAAATTaagg
ggggggactttatgaatgtaCTGTATTGATATGCAGTAAACGATATACTCTATCGACATTGTCCTATATT
TCAGTCATGCAGAGAATTGTGGGAGGTCCCAGAAACTCCACCCTATGGCGGCATGGGGACCATCTGTTCC
GTAAGAAAAGAGATGATAAGAGCAATATATATTTGGAATGTTATCTCACCCATGCTCTCATCCGTGAAAA
CGATGACAGCATATTATGGGTTGGAGTACACCCCCACTCCCCAGATCTGAAAACTCTGGACAGAATCCTG
CTGCAGGTAGATCTGAAGAGTGCTGCCGTCCGATCGGAGGGACACAATTTTTCTGCGTATCAGAAAGCGA
TGTTCTATTAGGGGAAGAGGGGGCAGGTTGGGACGGGAAAGTTTGGAGCCAAATATCTCAAAAAGCAAAA
AGTATaagttctttttgtatgctGTCTTTTGAAACGTTAAGACTGTTTATCTTAGATTCTATATATGCCT
GCTATTTTCACCTCAGACAAACCGGTTTTGAGAAAAATCACTTTAAATTTTGTAGTCACTGTCCCAATGT
GTCTACCAAGGAGCCAGCCTACAGAGGGTAACACCACTCAGAGGAGCCAGCCTACAGAGGTTAACACCAC
TCAGATGAGTCTACCAAGGAGCCAGCCTACACAGGCTAACACCACTCAGATGAGTCTACCAAGGAGCCAG
CCTACACAGGCTAACACCACTCAGATGAGTCTACCAAGGAGCCAGCCTACACAGGCTAACACCACTCAGA
TGAGTCTACCAAGGAGCCAGCCTACACAGGCTAACACCACTCAGATGAGTCTACCAAGGAGCCAGCCTAC
ACAGGCTAACACCACTCAGATGAGTCTACCAAGGAGCCAGCCTACACAGGCTAACACCACTCAGATGAGT
CTACCAAGGAGCCAGCCTACACAGGCTAACACCACTCAGATGAGTCTACCAAGGAGCCAGCCTACACAGG
CTAACACCACTCAGATGAGTCTACCAAGGAGCCAGCCTACAGAGGGTAACACTCAGATTACTCAGATACC
AAGCAGCCAGCCACGCACCAGTTCAGGTGAGATCAGACCAGGGTCTGAAATTCAGACAAATGACACGAAT
ACAATCCAAAGCAGCCAGCCATGCACGATGTCACGTGAGATGAGACCAGGGTCTGAGATAAATACAACCC
AAAGCACCAAAGCAGCCAATCTTTCCCAAAAAGATCCCTCCCATTTTTGTCTCTAAATGTAATTTGGCCA
TCAACGAACTAATCCAATCGCTCAAAAGAATTGACCTGGATTTTTGTGATAAAGATTCCCGCGATTTCCT
GCGTATCGAGTTCAGCTCGACTGATACTTATCGTACTGCATGTTCTTTGCTAGATAACAAAAATCTACAG
TACCACTCATACCGACTCCTTTAAGATAAAACCATTGATGTTGTTATTAAACACCTTCCAGTGGCCTTCA
CAGACCAGGAGATTGCTGATGAGTTACAAATCATTGGGTTTAAAGACTTCAAGCTGATGCGTGTCTGGGA
TAGGGAAAAGAAACCTATTCCTGTGGTATCTGTCTATCTTGACAAGAAACATGATAGAAATAGACAAGAA
ACATGATAGAAATAAGGAAATCTTTGACCTGTCCAGATTCATGAACTGTATTGTCAGTGTTGAACCCAAG
AAGAAAAGCCATCACATTCCTCAATGTACAAAGTGTCAAAGGTATAATCACACTAAAAATTACTGTAAAT
TATCACCACGTTGTCTCTTCTGTTccctttctcatccttcttctgagtgtgagaaaaagaaagaggatac
GGTCAAAGTATGTGCAAATTGTGGTGAGAACCACACAGCCAATTTCAAAGGCTATGCCTATTACTCTGaa
ctgaagaaaaagaggttcaAGAAGATTCCTCCCACAATGTCACGTGAGATCAGAcccaagaagaacaaaa
aatacatgGAACATCCTCGGATGAAGAGTTTACGATCTCGGCATTTTTTATTCCAGATGCCATCGCAAGA
AcatgttaaaaagaaaagacaacagCTTCAACTGAAGTTCCAAAAATTATACTGGCTACTTGGAAGATAT
TCACCTCTCCCTATTGAAAACAAACTATTAGTTTACAAGCAGGTCCTGAAACCAGTCTGGACCTACGGTA
TTCAGTTATGGGGCTGTACCTGTGAGACAACCATTTACATCATACAGCGATTCCAGAACAAAGTACTCTA
TGCTCCTTGGTATATACGTAACGACAACCTCCACCGTGATTTGTGTGTCGAAACAGTTAAAGAAGTTATA
CAAAAAGCCGCCTTAGCTCACCAAAAAAGGCTACAGGAACATGAAAACATCGAGGTCGTCCATCTTCTTG
ATGTTGACTCCCTACTCAGAATATAATCGCTCCGAATTTTCCCTAATATGTAGTCGAAAGTGGATGGTGT
CATTCTCATATACT
>rna-XM_026824364.1 gene=LOC108252718 CDS=165-1010
cgtaaaataagcgattttcaaaccgttttttctaccccttccggtaaagctagaacttcggaatttcgca
ggtataataaggaagtataggttaacatatggtctaaatttcgtgagattacattgaaaattggcGGAGT
TATGATGTAATATACATAACACTAATGGGAGCTTACAGACAAATGACGAGCCGTGGCGGCAAATTACCTG
CCAGATACCACGAGCTGTTAGATAAAACACAAGTGATCTTGAAGCAGAACATGCCAACGGATCACATGGC
ACCCAAAAACAATTTTGACTACACTTTCCAAGTCCTAGTTAGACCTAGGTCCGACTGGGAAGGACAAGGA
AGTCAAAAGATACTAAATGCGGGCATCAAGTACTTTACGGACGGATCTCGTATGAACGAGGGCACCGGAG
CAGGCCTGTGTGGGCCAGGCTTCTGTAGGCAATCAGCCGGCCTAGTAACGCTCACCACAGTGTACCAAGC
CGAACTTTTTGCCATACTTATGGGAGCCAGGCACGCACTGGACCTTGGCTGGAGAGGAAGACAAATTACG
TTTTTCTCGGACAGCCAAGCTGCTCTGAACACCCTCAAATCCCCCAAGGTTAGTTCCAAACTAGCCTGGG
AATGCATCGAAAACCTAAGTGAACTGGCAATCCAGAACAAAGTAAATTTGGAATGGATCCCAGGACATAG
GGGCTTCGATGGAAACGAAAGTGCAGACCTCCTAGCAAGAGAGGCTGCAGAAGAAAAATTCATCGGTCCT
GAACCTGTGTTGGGACTACCCAAATGTGTGATTAGAACCGACATCAAAAGGTGGGTACAAGATGAAGCAA
ATAAAACCTGGATCAACGCCAGCGGTATGAggcattccaagctaactttggAAGGatactcaaaaaaaaa
actaacccaGGAGATACTGGCCctggcgtgctcaggccggaacttggcctggcgcactgccgtgcgccta
gatttcgGGTTTCATCGATTCAAAAATTaaggggggggactttatgaatgtaCTGTATTGATATGCAGTA
AACGATATACTCTATCGACATTGTCCTATATTTCAGTCATGCAGAGAATTGTGGGAGGTCCCAGAAACTC
CACCCTATGGCGGCATGGGGACCATCTGTTCCGTAAGAAAAGAGATGATAAGAGCAATATATATTTGGAA
TGTTATCTCACCCATGCTCTCATCCGTGAAAACGATGACAGCATATTATGGGTTGGAGTACACCCCCACT
CCCCAGATCTGAAAACTCTGGACAGAATCCTGCTGCAGGTAGATCTGAAGAGTGCTGCCGTCCGATCGGA
GGGACACAATTTTTCTGCGTATCAGAAAGCGATGTTCTATTAGGGGAAGAGGGGGCAGGTTGGGACGGGA
AAGTTTGGAGCCAAATATCTCAAAAAGCAAAAAGTATaagttctttttgtatgctGTCTTTTGAAACGTT
AAGACTGTTTATCTTAGATTCTATATATGCCTGCTATTTTCACCTCAGACAAACCGGTTTTGAGAAAAAT
CACTTTAAATTTTGTAGTCACTGTCCCAATGTGTCTACCAAGGAGCCAGCCTACAGAGGGTAACACCACT
CAGAGGAGCCAGCCTACAGAGGTTAACACCACTCAGATGAGTCTACCAAGGAGCCAGCCTACACAGGCTA
ACACCACTCAGATGAGTCTACCAAGGAGCCAGCCTACACAGGCTAACACCACTCAGATGAGTCTACCAAG
GAGCCAGCCTACACAGGCTAACACCACTCAGATGAGTCTACCAAGGAGCCAGCCTACACAGGCTAACACC
ACTCAGATGAGTCTACCAAGGAGCCAGCCTACACAGGCTAACACCACTCAGATGAGTCTACCAAGGAGCC
AGCCTACACAGGCTAACACCACTCAGATGAGTCTACCAAGGAGCCAGCCTACACAGGCTAACACCACTCA
GATGAGTCTACCAAGGAGCCAGCCTACACAGGCTAACACCACTCAGATGAGTCTACCAAGGAGCCAGCCT
ACAGAGGGTAACACTCAGATTACTCAGATACCAAGCAGCCAGCCACGCACCAGTTCAGGTGAGATCAGAC
CAGGGTCTGAAATTCAGACAAATGACACGAATACAATCCAAAGCAGCCAGCCATGCACGATGTCACGTGA
GATGAGACCAGGGTCTGAGATAAATACAACCCAAAGCACCAAAGCAGCCAATCTTTCCCAAAAAGATCCC
TCCCATTTTTGTCTCTAAATGTAATTTGGCCATCAACGAACTAATCCAATCGCTCAAAAGAATTGACCTG
GATTTTTGTGATAAAGATTCCCGCGATTTCCTGCGTATCGAGTTCAGCTCGACTGATACTTATCGTACTG
CATGTTCTTTGCTAGATAACAAAAATCTACAGTACCACTCATACCGACTCCTTTAAGATAAAACCATTGA
TGTTGTTATTAAACACCTTCCAGTGGCCTTCACAGACCAGGAGATTGCTGATGAGTTACAAATCATTGGG
TTTAAAGACTTCAAGCTGATGCGTGTCTGGGATAGGGAAAAGAAACCTATTCCTGTGGTATCTGTCTATC
TTGACAAGAAACATGATAGAAATAAGGAAACTCTATCGACATTGTCCTATATTTCAGTCATGCAGAGAAT
TGTGGGAGGTCCCAGAAACTCCACCCTATGGCGGCATGGGGACCATCTGTTCCGTAAGAAAAGAGACGAT
AAGAGCAATATATATTTGGAATGTTATCTCACCCATGCTCTCATCCGTGCAAACGATGACAGCATATTAT
GGGTTGGAGTACACCCCCACTCCCCAGATCTGAAAACTCTGGACAGAATCCTGCTGCAGGTAGATCTGAA
GAGTGCTGCCGTCCGATCGGAGGGACATAATTTTTCTGCGTATCAGAAAGCGACGGGAAAGTTTGGAGCC
AAATATCTCAAAAAGTATaagttctttttgtatgctGTCTTTTGAAACGTTAAGACTGTTTATCTTAGAT
TCTATATATGCCTGCTATTTTCACCTCAGACAAACCGGTTTTGAGAAAAATCACTTTAAATTTTGTAGTC
ACTGTCCCAATGTGTCTACCAAGGAGCCAGCCTACAGAGGGTAACACTCAGATTACTCAGATACCAAGCA
GCCAGCCACGCACCAGTTCAGGTGAGATCAGACCAGGGTCTGAAATTCAGACAAATGACACGAATACAAT
CCAAAGCAGCCAGCCATGCACGATGTCACGTGAGATGAGACCAGGGTCTGAGATAAATACAACCCAAAGC
ACCAAAGCAGCCAATCTTTCCCAAAAAGATCCCTCCCATTTTTGTCTCTAAATGTAATTTGGCCATCAAC
GAACTAATCCAATCGCTCAAAAGAATTGACCTGGATTTTTGTGATAAAGATTCCCGCGATTTCCTGCGTA
TCGAGTTCAGCTCGACTGATACTTATCGTACTGCATGTTCTTTGCTAGATAACAAAAATCTACAGTACCA
CTCATACCGCCTCCTTTAAGATAAAACCATTGATGTTGTTATTAAACACCTTCCAGTGGCTTTCACAGAC
CAGGAGATTGCTGATGAGTTACAAATCATTGGGTTTAAAGACTTCAAGCTGATGCGTGTCTGGGATAGGG
AAAAGAAACCTATTCCTGTGGTATCTGTCTATCTTGACAAGAAACATGATAGAAATAGACAAGAAACATG
ATAGAAATAAGGAAATCTTTGACCTGTCCAGATTCATGAACTGTATTGTCAGTGTTGAACCCAAGAAGAA
AAGCCATCACATTCCTCAATGTACAAAGTGTCAAAGGTATAATCACACTAAAAATTACTGTAAATTATCA
CCACGTTGTCTCTTCTGTTccctttctcatccttcttctgagtgtgagaaaaagaaagaggatacGGTCA
AAGTATGTGCAAATTGTGGTGAGAACCACACAGCCAATTTCAAAGGCTATGCCTATTACTCTGaactgaa
gaaaaagaggttcaAGAAGATTCCTCCCACAATGTCACGTGAGATCAGAcccaagaagaacaaaaaatac
atgGAACATCCTCGGATGAAGAGTTTACGATCTCGGCATTTTTTATTCCAGATGCCATCGCAAGAAcatg
ttaaaaagaaaagacaacagCTTCAACTGAAGTTCCAAAAATTATACTGGCTACTTGGAAGATATTCACC
TCTCCCTATTGAAAACAAACTATTAGTTTACAAGCAGGTCCTGAAACCAGTCTGGACCTACGGTATTCAG
TTATGGGGCTGTACCTGTGAGACAACCATTTACATCATACAGCGATTCCAGAACAAAGTACTCTATGCTC
CTTGGTATATACGTAACGACAACCTCCACCGTGATTTGTGTGTCGAAACAGTTAAAGAAGTTATACAAAA
AGCCGCCTTAGCTCACCAAAAAAGGCTACAGGAACATGAAAACATCGAGGTCGTCCATCTTCTTGATGTT
GACTCCCTACTCAGAATATAATCGCTCCGAATTTTCCCTAATATGTAGTCGAAAGTGGATGGTGTCATTC
TCATATACT
>MSTRG.96.3 gene=gene-LOC108252718
GTTTGATTATATGGAATATTTTGTGATTAGGTGTAATTCAACACAATTTGTCTCTTGTGCTCTCATTAAG
ATTTGTGTGCAGCTCCTACAGCTTGAGATACTGAATTGTAACCTTCTTTCTGTAACAACTCCTCCAGTTC
ACTTTTGATACGAGTCACAAGGGGTGGACCATGGTACACAAAACTTGTGTAAATTTGTACAAGACTTGCA
CCAGCTTTAATCTTTTCAAAAGCATCTTTTCCTGAAAACACACCACCTACTCCAATGATAGGTAACTTTC
CCTTTGTCAGTTTGTACATTTCTGATATAAGTTCTGTAGATTTATTTCTCAGGGGTTCCCCACTTAGTCC
CCCTGTTTCTTCCTTGTATCTGGCATCTAGATACTCGTATCTATCAACAGTGGTGTTTGAGACAATCAAC
CCATCCACTTTACACTTGGAGTCTAAAACAACATCTGCAATATCTTTCTTCTCATCTAGAGAGAGATCGG
GAGCAATTTTAACCAGAATGGGAGGTAATGGTTTCAGAGCAAGCTGATTTCTTGTTTCCACAACAGTTTT
CAATAAATGCTTGAGCTGATCTTTAGCTTGGAGTTTCCTTAGGTTAGCTGTATTAGGGCTGGACACATTG
ACAACAAAATAGTGTGCCACATCTCCAAACTTCAGAATTCCTTTCACATACAGAGGTTAACACCACTCAG
ATGAGTCTACCAAGGAGCCAGCCTACACAGGCTAACACCACTCAGATGAGTCTACCAAGGAGCCAGAACT
GCAAAACCCATGCTCTCATCCGTGCAAACGATGACAGCATATTATGGGTTGGAGTACACCCCCACTCCCC
AGATCTGAAAACTCTGGACAGAATCCTGCTGCAGGTAGATCTGAAGAGTGCTGCCGTCCGATCGGAGGGA
CACAATTTTTCTGCGTATCAGAAAGCGACGGGAAAGTTTGGAGCCAAATATCTCAAAAAGTATaagttct
ttttgtatgctGTCTTTTGAAACGTTAAGACTGTTTATCTTAGATTCTATATATGCCTGCTATTTTCACC
TCAGACAAACCGGTTTTGAGAAAAATCACTTTAAATTTTGTAGTCACTGTCCCAATGTGTCTACCAAGGA
GCCAGCCTACAGAGGGTAACACTCAGATTACTCAGATACCA
>MSTRG.96.4 gene=gene-LOC108252718
TTTTTCTCGGACAGCCAAGCTGCTCTGAACACCCTCAAATCCCCCAAGGTTAGTTCCAAACTAGCCTGGG
AATGCATCGAAAACCTAAGTGAACTGGCAATCCAGAACAAAGTAAATTTGGAATGGATCCCAGGACATAG
GGGCTTCGATGGAAACGAAAGTGCAGACCTCCTAGCAAGAGAGGCTGCAGAAGAAAAATTCATCGGTCCT
GAACCTGTGTTGGGACTACCCAAATGTGTGATTAGAACCGACATCAAAAGGTGGGTACAAGATGAAGCAA
ATAAAACCTGGATCAACGCCAGCGGTATGAggcattccaagctaactttggAAGGatactcaaaaaaaaa
actaacccaGGAGATACTGGCCCTGAACCGGAATCGCCTAATCGCCTGTGAGTTTACTCACAGGACACGG
ACCATTTAGGAAACATCTCAAAAGACTGGGTCTTCTCAGAGAGGAACCAGTCGAATGTAGACTATGTGGT
CTGGAAGAAGAAACAGCAACTCACATCCTATTTGAATGTGAGGCACTGGAAGGAAAAAGGTTCAGACTCT
TTAGAACCATCGAGTCTGAAAACTTTTTACACCTAGGCACAAAGGTCCAGAATCTAACCCTTCTCATCAA
GGGGACTGACTTCTGGCCggagtaaactaggaaattgaAACCCCATATCTGCCATAACCGGACTTATCAC
AAGGACCAGTTTAGGtagacaggggaaaaaatactggtcacaatagatctaaaaaggtcgcagtgataaa
aTTGCATACCCTCTCCCAAGAGAGGAACACCagactgataataataaaaatatgtaataaacaCAGTTAT
GTAAtattcgtgtaatatacacactggcgtgctcaggccggaacttggcctggcgcactgccgtgcgcct
agatttcgGGTTTCATCGATTCAAAAATTaaggggggggactttatgaatgtaCTGTATTGATATGCAGT
AAACGATATACTCTATCGACATTGTCCTATATTTCAGTCATGCAGAGAATTGTGGGAGGTCCCAGAAACT
CCACCCTATGGCGGCATGGGGACCATCTGTTCCGTAAGAAAAGAGATGATAAGAGCAATATATATTTGGA
ATGTTATCTCACCCATGCTCTCATCCGTGAAAACGATGACAGCATATTATGGGTTGGAGTACACCCCCAC
TCCCCAGATCTGAAAACTCTGGACAGAATCCTGCTGCAGGTAGATCTGAAGAGTGCTGCCGTCCGATCGG
AGGGACACAATTTTTCTGCGTATCAGAAAGCGACGGGAAAGTTTGGAGCCAAATATCTCAAAAAGTATaa
gttctttttgtatgctGTCTTTTGAAACGTTAAGACTGTTTATCTTAGATTCTATATATGCCTGCTATTT
TCACCTCAGACAAACCGGTTTTGAGAAAAATCACTTTAAATTTTGTAGTCACTGTCCCAATGTGTCTACC
AAGGAGCCAGCCTACAGAGGGTAACAC
>MSTRG.96.5 gene=gene-LOC108252718
TTAGTTCCAAACTAGCCTGGGAATGCATCGAAAACCTAAGTGAACTGGCAATCCAGAACAAAGTAAATTT
GGAATGGATCCCAGGACATAGGGGCTTCGATGGAAACGAAAGTGCAGACCTCCTAGCAAGAGAGGCTGCA
GAAGAAAAATTCATCGGTCCTGAACCTGTGTTGGGACTACCCAAATGTGTGATTAGAACCGACATCAAAA
GGTGGGTACAAGATGAAGCAAATAAAACCTGGATCAACGCCAGCGGTATGAggcattccaagctaacttt
ggAAGGatactcaaaaaaaaaactaacccaGGAGATACTGGCCCTGAACCGGAATCGCCTAATCGCCTGT
GAGTTTACTCACAGGACACGGACCATTTAGGAAACATCTCAAAAGACTGGGTCTTCTCAGAGAGGAACCA
GTCGAATGTAGACTATGTGGTCTGGAAGAAGAAACAGCAACTCACATCCTATTTGAATGTGAGGCACTGG
AAGGAAAAAGGTTCAGACTCTTTAGAACCATCGAGTCTGAAAACTTTTTACACCTAGGCACAAAGGTCCA
GAATCTAACCCTTCTCATCAAGGGGACTGACTTCTGGCCggagtaaactaggaaattgaAACCCCATATC
TGCCATAACCGGACTTATCACAAGGACCAGTTTAGGtagacaggggaaaaaatactggtcacaatagatc
taaaaaggtcgcagtgataaaaTTGCATACCCTCTCCCAAGAGAGGAACACCagactgataataataaaa
atatgtaataaacaCAGTTATGTAAtattcgtgtaatatacacactggcgtgctcaggccggaacttggc
ctggcgcactgccgtgcgcctagatttcgGGTTTCATCGATTCAAAAATTaaggggggggactttatgaa
tgtaCTGTATTGATATGCAGTAAACGATATACTCTATCGACATTGTCCTATATTTCAGTCATGCAGAGAA
TTGTGGGAGGTCCCAGAAACTCCACCCTATGGCGGCATGGGGACCATCTGTTCCGTAAGAAAAGAGATGA
TAAGAGCAATATATATTTGGAATGTTATCTCACCCATGCTCTCATCCGTGAAAACGATGACAGCATATTA
TGGGTTGGAGTACACCCCCACTCCCCAGATCTGAAAACTCTGGACAGAATCCTGCTGCAGGTAGATTACA
CCCCCACTCCCCAGATCTGAAAACTCTGGACAGAATCCTGCTGCAGGTAGATCTGAAGAGTGCTGCCGTC
CGATCGGAGGGACATAATTTTTCTGCGTATCAGAAAGCGACGGGAAAGTTTGGAGCCAAATATCTCAAAA
AGTATaagttctttttgtatgctGTCTTTTGAAACGTTAAGACTGTTTATCTTAGATTCTATATATGCCT
GCTATTTTCACCTCAGACAAACCGGTTTTGAGAAAAATCACTTTAAATTTTGTAGTCACTGTCCCAATGT
GTCTACCAAGGAGCCAGCCTACAGAGGGTAAC
>MSTRG.96.6 gene=gene-LOC108252718
TTTGATTATATGGAATATTTTGTGATTAGGTGTAATTCAACACAATTTGTCTCTTGTGCTCTCATTAAGA
TTTGTGTGCAGCTCCTACAGCTTGAGATACTGAATTGTAACCTTCTTTCTGTAACAACTCCTCCAGTTCA
CTTTTGATACGAGTCACAAGGGGTGGACCATGGTACACAAAACTTGTGTAAATTTGTACAAGACTTGCAC
CAGCTTTAATCTTTTCAAAAGCATCTTTTCCTGAAAACACACCACCTACTCCAATGATAGGTAACTTTCC
CTTTGTCAGTTTGTACATTTCTGATATAAGTTCTGTAGATTTATTTCTCAGGGGTTCCCCACTTAGTCCC
CCTGTTTCTTCCTTGTATCTGGCATCTAGATACTCGTATCTATCAACAGTGGTGTTTGAGACAATCAACC
CATCCACTTTACACTTGGAGTCTAAAACAACATCTGCAATATCTTTCTTCTCATCTAGAGAGAGATCGGG
AGCAATTTTAACCAGAATGGGAGGTAATGGTTTCAGAGCAAGCTGATTTCTTGTTTCCACAACAGTTTTC
AATAAATGCTTGAGCTGATCTTTAGCTTGGAGTTTCCTTAGGTTAGCTGTATTAGGGCTGGACACATTGA
CAACAAAATAGTGTGCCACATCTCCAAACTTCAGAATTCCTTTCACATACAGAGGTTAACACCACTCAGA
TGAGTCTACCAAGGAGCCAGCCTACACAGGCTAACACCACTCAGATGAGTCTACCAAGGAGCCAGAACTG
CAAAACCCATGCTCTCATCCGTGCAAACGATGACAGCATATTATGGGTTGGAGTACACCCCCACTCCCCA
GATCTGAAAACTCTGGACAGAATCCTGCTGCAGGTAGATCTGAAGAGTGCTGCCGTCCGATCGGAGGGAC
ATAATTTTTCTGCGTATCAGAAAGCGACGGGAAAGTTTGGAGCCAAATATCTCAAAAAGTATaagttctt
tttgtatgctGTCTTTTGAAACGTTAAGACTGTTTATCTTAGATTCTATATATGCCTGCTATTTTCACCT
CAGACAAACCGGTTTTGAGAAAAATCACTTTAAATTTTGTAGTCACTGTCCCAATGTGTCT
>MSTRG.97.1 gene=gene-LOC113467926
AAGCCTGGCCCACACAGGCCTGCTCCGGTGCCCTCGTTCATACGAGATCCGTCCGTAAAGTACTTGATGC
CCGCATTTAGTATCTTTTGACTTCCTTGTCCTTCCCAGTCGGACCTAGGTCTAACTAGGACTTGGAAAGT
GTAGTCAAAATTGTTTTTGGGTGCCATGTGATCCGTTGGCATGTTCTGCTTCAAGATCACTTGTGTTTTA
TCTAACAGCTCGTGGTATCTGGCAGGTAATTTGCCGCCACGGCTCGTCATTTGTCTGTAAGCTCCCATTA
GTGTTATGTATATTACATAACTCCgccaattttcaatgtaatctcacgaaatttggaccatatgttaacc
tatacttccttattatacctgcgaaattccgaagttctagctttaccggaaggggtagaaaaaacggttt
gaaaatcgcttattttacgactgactcactcatcaaaattatgaggcagttcccgatgtcctagaaactt
gaaatttggcaggatggtaggtcttgatgagtaagtaaagggaaaaatcggaaaaagttgcactgggcac
CGCCCACGGGCATGCCTTAAggttaaggatttactagcagaaatccggagtgaagcgacgggtttcggct
agttatttcataaaaatcattTAGTTTAAAAGTTCAGGGTAAAAATTTGAACATACCCCAGATGTGGAGG
AGTACCAAGTGAACTAGCAGGAGAACgttggaaaaaaatggagtaTTTATCCGAGGGAATATAGTAGATA
ATTGGATATAGGGGCAGAGGAAGACATCAGGAGGGACAGATCACTGGGccggaaaagccaacagcaaaCG
AGCCCGGATAGTCACTCAACGTTGCCTTACTTTAGTAATAAAACATTGAAATGGTTAGGTACTTTatctg
gaaaattaaaataaaa
>rna-XR_003391841.1 gene=LOC113467926
CTTGGAAAGTGTAGTCAAAATTGTTTTTGGGTGCCATGTGATCCGTTGGCATGTTCTGCTTCAAGATCAC
TTGTGTTTTATCTAACAGCTCGTGGTATCTGGCAGGTAATTTGCCGCCACGGCTCGTCATTTGTCTGTAA
GCTCCCATTAGTGTTATGTATATTACATAACTCCgccaattttcaatgtaatctcacgaaatttggacca
tatgttaacctatacttccttattatacctgcgaa
>rna-XM_026823055.1 gene=LOC103509872 CDS=1-759
ATGTATCAGCTCAAGCATTTATTGAAAACTGTTGTGGAAACAAGAAATCAGCTTGCTCTGAAACCATTAC
CTCCCATTCTGGTTAAAATTGCTCCCGATCTCTCTCTAGATGAGAAGAAAGATATTGCAGATGTTGTTTT
AGACTCCGTGAAAGGAATTCTGAAGTTCGGAGATGTGGCACACTATTTTGTTGTCAATGTGTCCAGCCCT
AATACAGCTAACCTAAGAAAACTCCAAGCTAAAGACCAGCTCAAGCATTTATTGAAAACTGTTGTGGAAA
CAAGAAATCAGCTTGCTGTGAAACCATTACCTCCCATTCTGGTTAAAATTGCTCCCGATCTCTCTCTAGA
TGAGAAGAAAGATATTGCAGATGTTGTTTTAGACTCCAAGTGTAAAGTGGATGGGTTGATTGTCTCAAAC
ACCACTGTTGATAGATACGAGTATCTAGATGCCAGATACAAGGAAGAAACAGGGGGACTAAGTGGGGAAC
CCCTGAGAAATAAATCTACAGAACTTATATCAGAAATGTACAAACTGACAAAGGGAAAGTTACCTATCAT
TGGAGTAGGTGGTGTGTTTTCAGGAAAAGATGCTTTTGAAAAGATTAAAGCTGGTGCAAGTCTTGTACAA
ATTTACACAAGTTTTGTGTACCATGGTCCACCCCTTGTGACTCGTATCAAAAGTGAACTGGAGGAGTTGT
TACAGAAAGAAGGTTACAATTCAGTATCTCAAGCTGTAGGAGCTGCACACAAATCTTAATGAGAGCACAA
GAGACAAATTGTGTTGAATTACACCTAATCACAAAATATTCCATATAATCAAACACTGCTCAAATGCATG
TAATATCTAAGTACAACCATATACTTATATTTGTaggatttaatttaatattaacaATTATGTTAATTAT
AAGTTAAGGGAAAATTCTCAATATTTTGACACATCTTATCTTAAAAGGATCCAAGAACTACCCAACcccc
tacctacatgtactaaCATATGACTGTAACAAAGCATTTGTAAAATACATCTGTAGATATACAATGAATT
TTAA
>rna-XM_026823108.1 gene=LOC103509970 CDS=1-4638
ATGATTCACAGCTACCAGACAGAGACACCACGATATGTTCAAAGTAACAATGTGATAGCCATCAGCAAGA
CTAGCACTCAGAAGAAAACCTCCATCTATCCTAACGTGTATGATTTATCAGGATCTATCAAGTCATCAGG
CTCAGCTTCCATGGCCAAAGGATCCCTAGTGATTCCTACGAATGCGAAGAGGAGAGACACTCAAACATAT
GAAGAAGTGACTATTCCGGCTGTGGAGTTAACGACCGACCAGGCTAACTATAAACCGGTCCTTATAAACC
AACTTGATGAGGTACAAATGACTTGTCTGGTACAAGAACTATCGGCCGTTCTGCCCGAGTCCGGTCGGGC
GTTCCTGGAACAAACCAAACAGAACAAAGCAAACCTGGTACAAGAACTATCCGCCGTTCTGCCCGAGTCT
GGACGGGCGTTCCTGGAACAAACCAAACAGAACAAAGCAAACGCCAAGCAAACGAGTCGAGAGGAAAAAC
TCTGGCGGTCCAACATCCTCAAGGAGATTCCACTTCTGAAGAACGAGATCAATAACCCCACCATCACTGG
GAGTAATTACCAGAGGGATTGGACACCGCCGGACCTCAGCTTCCTTAATTCGTTTACGAGCTCCAAGGAA
GATCCGTTTGATAAGCTCACCTTGAACTATGATGTCAAGGGCGTGTGTGAAAAATCCATCAAGctacata
ccaaatttcaagtagccgCTGAAATGACCTCGAACTTTGGCAAGAAACTAGCAGGCCTGGGCATCAGTGT
ACGAGAACTAACCGGGGATATGCAGCTCAAGAAGGCAGAAATAGTGCAGACACAAATGATTGTGACCACG
CCTGAGAAGTGGGACGTGATAACTCGCAAAGGAACAGATTTTGGATTTTcaacaactttttacGTGGAAT
CGACTCAGTCGATGATCCGGATCGTGGGTCTGTCCGCGACGTTGCCAAACTACGTGGACGTTGCCAACTT
TCTCCGCGTCAACCCGTACGTGGGGCTGTTCTTCTTCGACTCGCGGTTCCGGCCCGTGCCGCTGGAACAG
ACGTTCATCGGAGTCAAACCCCGCCAGATGTCGCAACAGATCGCGGAGATGGATAACATATGCTATGAGA
AAGTGGCGGAGGAGGTGGCCAAAGGAAATCAGGTGATGGTGTTCGTTCACGCCCGGAATGCGACAGGTCG
CACAGCCAACACTCTGAAGGAAAAAGCAATGACTAAGAATCAGATTGAACTATTTGAACCCGAAGGCAGA
GGAGTGAACACCAAGTTCAAAGTGCCGCACTTGCAATCCAAAGAATTGAATCAACTGCTCCAGTATGGGT
TCGCCATACATCATGCTGGTCTACCTCGCTCTGACAGAGATTTTGTGGAGAAGGCATTTGGATCGGGTGA
TATCAAAGTGTTAGTGTGTACTGCAACTCTGGCCTGGGGAGTAAACTTGCCCGCACATGCTGTCATTATT
AAGTACTGCCCTCGCATGGCAAAGATGAACAAACCTATCTACACAGCTATCAAGCAACATTCCCCGGAGA
AACCTGgttcattcaacgtgctatcgccgcgaaCTCTTAAGCTGATTGATCAGGACTTTGgcaAGACGAT
AGCCGCGGAGATCACCTGCTTCCGTGTGTTCAAGCAATGTCCTGAGGCCAAGGTAGTGTACATAGCCCCA
CTCAAGGCACTGGTCAAGGAGAGAGTGGCAGACTGGAAGGTCAAGTTCGAGGCCAGGTTGAAGAAGAAGG
TGGTAGAGTTGACAGGGGATGTCACGCCAGACATACAGGCCATCTCCTCAGCCAGTGTGATAGTAACCAC
ACCGGAGAAATGGGATGGTGTGTCCCGGTCCTGGCAGAATAGGAACTACGTGCAGAGTGTAGCGCTTATC
ATTATAGATGAGATACATCTTCTAGGCGAGGACAGAGGTCCTGTGCTTGAAGTCATTGTATCCCGAGTTA
ACTTCATTTCGTCTTACACAAAGCGGAATGTTCGTCTCGTAGGTCTCTCCACCGCACTCGCCAATGCCAA
GGACCTGGCGACCTGGCTGAACATAACCAAGCAAGGGATGTACAACTTCCGCCCCAGTGTACGCCCTGTC
CCCCTAGAGGTGCACATCAGCGGGTTCCCGGGCAAGCAGTACTGCCCTCGCATGGCAAAGATGAACAAAC
CTATCTACACAGCTATCAAGCAACATTCCCCGGAGAAACCTGTCATGATATTTGTATCATCTCGGAGACA
GACTAGACTCACTGCTATAGATCTGATTACAATACTCGCATGTGAAACGAATCCTAAGATGTGGGTACAT
ACATCAGATGCAGAGATGGATAATATTGTGGACAATATCAAGGATTCCAATTTGAAACTGACCATTGCGT
TTGGGATTGGATTCCATCATGcagTTTACGGCACGGAAATGTACAACGCCAAGCATGGATGTTACGTGCA
TATCGGTATACTGGATGTACTACAGATATTCGGACGTGCGGGGCGACCTCAGTATAACACTTCAGCAATG
GCCTCACGAGACACCACTACGCCAAATCAAACTGGTTACCAACCGAGGCTATCAGTCACCCATCCCCTCA
TGTTTGAAACCAAGCAATGGCCTCACGAGACACCACTACGCCAAATCAAACTGGTTACCAACCGAGGCTA
TCAGTCACCCATCCTCAAACCGGACATCTTGAACAAGATAGAACAGCGGGGGCTTACAGTGGAGGATCTG
AGGGAGATGCCAGCCAAGGAGATCAGCTATATGTTACGTGACCCCCATGTAGGAGATAAAGTCAAGCAGT
GTGCCTGGGAGATTCCTCTATTGGAGATAGAATCCAAACTGCTCCCCATCACACGCACGGTACTCAAGAT
ACATCTCACTATCAAAGCGAACTTCTCATGGAATGATAAGAACAAGAGTACATACGCGGAACCGTTCTGG
ATTTGGGTGGAAGATCCGGACAGTGACTTTATCTATCACTCCGAGTACTTCTTGTTATCCAAGAAGCAGA
GTACATTCGCGGAACCGTTCTGGATTTGGGTGGAAGATCCGGACAGTGACTTTATCTATCACTCCGAGTA
CTTCTTGTTATCCAAGAAGCAGGTGATTACCAAGTCTGAGGAGAGTTTGATCATGACCATCCCACTGAGT
GATCCACTCCCGAATCAATATCTGATCCGTGCGATGAGTGATCGTGATCGGTACCTCGGCTCTGTGGTAC
AACACTCCATGTCATTCAAACACCTTATTGTACCTGAACTACATCCCCCTCACACGAACCTACTGGAGTT
ACAACCACTCCCTGTGTCCGCCTTACAACAACCACAATATGAATCCCTGTACAAGTTCTCTCACTTCAAT
CCCATACAGACCCAAATATTCCACTGTCTATATCACACGGATAACAATGTACTACTAGGTGCACCCACGG
GCTCAGGCCAAGGTGGTGTACATAGCCCCACTCAAGGCACTGGTCAAGGAGAGAGTGGCAGACTGGAAGG
TCAAGTTCGAGGCCAGGTTGAAGAAGAAGGTGGTTGTCGTTCCGTAGCTCCTACCTCCATGGGACGCATA
GCTTCCTACTATTATCTCTCGCACAGTACAATGCTCACCTATCAGCAATTACTCAAACCTGACCTGAACC
TGGCTGAATTGCTGGCAGTCATGTGTAGTTCGTACGAGTACAGTCTGTTACCTGTGAGACATAATGAGGA
GCATTTGAATGAGGCTCTCTGCAAGCAATGTCCCCTACCCATTGACCCAATGACATTTGACAGTGCCAAC
ATGAAGGCCTTCATTCTACTCCAGGCACATTTCTCTCGTCTTGACCTATCAGAATACACCGATTATCTGA
CTGACTTGAAATCCGTGCTGGATCAATCGATACGAATTATTCAGGCATTGATCGACGTGACAGCAGAGTA
TGGTTGGCTCTCCTGTGTCATCTCCCTACAACATCTCATGCAAATGATCATTCAAGCTCTATGGTTACAA
GACTCTCCTCTCCTTCAACTACCCCATGTGGTGAAGGAGAACCTGCATCTGTTCAGAAATAAGAACCCCA
ACACCCTCCCTGGCCTGGTTACCTGCCGGACGTACTCTGACCTGTCCATGGTACTCCTACCTCACTTTGA
TGATGGACAGATCGACCAGATTCACCGTGTCCTATCTATCATGCCACTCATCAATGTGGACATTACTCTA
CTGCTACCCAAAGATATCAATGTAGACGTCACAGCCAGTTCTGATGAAGATGGTGATTCTACTCTGACTA
CTACCAGCCCCTCGACATCAGATCAAATGATTCCAATGGATGATACCCCAGTGAGCATACAGCCAGGTAA
AGTATACACGCTGCTCGTACAAATGAGAAATGCTCATCGGAATCGAGAGAATACAGTGTATGCTCCCAAG
TATTCCAAACCCAAACAGGAAGGCTGGTTCCTAACCTTGGGCTATCCACGCAATGAAGAACTCATTAGTC
TGAAGAGGATCTACTTCGGTCGAAAACCTGACCTTATGAACTACATTAGCTTCAATAGTCCATCACAACG
AGGATCGTTTGAGCTGAGTCTAGACCTGATATCAGACTCATACCTAGGATTAGATCAGCAGTTCTCCTTG
AGATTCCACGTTGAATAAACTCCCCGAGTTCCACGACCTGTGATGTGATTCTCATGTCTTTACTTTGCGA
GGTACAATTTAATTGTCAGAAGAAATGTAGAATTAAGAAATTTAAGACTTGAGAAGTTTTCGTTCTAGAA
CAACCaactagttaggtacctatttatttacctgtTCCAACAAGGGGGGAAATACGTTTCCTTTTCTTCG
AACCATGGTCTTCTGCATTGGAAGTGACTTCATATTCTTTTCTAGAAAATGTTCCAGCTATCGTAAAacg
atattttttaattatgatttatttttctttttaagtgaATAGCCTAATTTCGTTTCAAGTTCCATTATTC
TCTTATGAACCTTTATCAATAAGTCAATAACTCATGtgaaggttgtgggttcaaatcccatccGAAGCAA
ACTTATCTGACAATTCCGACATCAACAGCATGAATGTAAAAGATTTActccagggttgtccaacctttgc
gcacccgagggccataagagaccaaggtagagag
>MSTRG.120.1 gene=gene-LOC113468064
cttgaaaagagcCAAcgccaacataaaaaaaaattgaaattaaacaccaaattgttttatttcttcgtcA
TCACTTCATTAATACATTAAAGTCAAGTAATTAAAGTGCCATTGCTTGTCAAACGTCATGAAAAAGCCAA
CCTTGTTGAAGAAACTTGTGTCACTTGCTGCTGTTAGCTCAGGTAGTTTTGCACTCTTTTCAGGCATTAA
TATTTACCAGAACAATGAAAACTACTATAATAACGTTCTCCTTCCCATATTGTTCAAGTTTGATGCAGAA
ACTGCACACAACATTGCAATATGGACAGCAAAGTACAAACTTCTGCCTAAGTCAGTATACGAGGACCCCC
CACAGTTAGCATCTCAGGTGTGGAACCTCAAGTTCCCAAACCCGTTAGGTATTGCAGCAGGTTTTGACAA
ACAAGCTGa
>MSTRG.121.1 gene=gene-LOC113468064
tCAGCTTGTTTGTCAAAACCTGCTGCAATACCTAACGGGTTTGGGAACTTGAGGTTCCACACCTGAGATG
CTAACTGTGGGGGGTCCTTGTATGCTGACTTcaGCAGAAGTTTGTACTTTGCTGTCCATATTGCAATGTT
GTGTGCAGTTTCTGCATCAAACTTGAACAATATGGGAAGGAGAACGTTATTATAGTAGTTTTCATTGTTC
TGGTAAATATTAATGCCTGAAAAGAGTGCAAAACTACCTGAGCTAACAGCAGCAAGTGACACAAGTTTCT
TCAACAAGGTTGGCTTTTTCATGACGTTTGACAAGCAATGGCACTTTAATTACTTGACTTTAATGTATTA
ATGAACTGGTgacgaagaaataaaacaatttggaatttggtgtttaatttcaat
>rna-XR_003391934.1 gene=LOC113468064
tCAGCTTGTTTGTCAAAACCTGCTGCAATACCTAACGGGTTTGGGAACTTGAGGTTCCACACCTGAGATG
CTAACTGTGGGGGGTCCTTGTATGCTGACTTcaGCAGAAGTTTGTACTTTGCTGTCCATATTGCAATGTT
GTGTGCAGTTTCTGCATCAAACTTGAACAATATGGGAAGGAGAACGTTATTATAGTAGTTTTCATTGTTC
TGGTAAATATTAATGCCTGAAAAGAGTGCAAAACTACCTGAGCTAACAGCAGCAAGTGACACAAGTTTCT
TCAACAAGGTTGGCTTTTTCATGACGTTTGACAAGCAATGGCACTTTAATTACTTGACTTTAATGTATTA
ATGAACTGGTgacgaagaaataaaacaatttggtg
>MSTRG.119.2 gene=gene-LOC103509970
GATGATCCGGATCGTGGGTCTGTCCGCGACGTTGCCAAACTACGTGGACGTTGCCAACTTTCTCCGCGTC
AACCCGTACGTGGGGCTGTTCTTCTTCGACTCGCGGTTCCGGCCCGTGCCGCTGGAACAGACGTTCATCG
GAGTCAAACCCCGCCAGATGTCGCAACAGATCGCGGAGATGGATAACATATGCTATGAGAAAGTGGCGGA
GGAGGTGGCCAAAGGAAATCAGGTGATGGTGTTCGTTCACGCCCGGAATGCGACAGGTCGCACAGCCAAC
ACTCTGAAGGAAAAAGCAATGACTAAGAATCAGATTGAACTATTTGAACCCGAAGGCAGAGGAGTGAACA
CCAAGTTCAAAGTGCCGCACTTGCAATCCAAAGAATTGAATCAACTGCTCCAGTATGGGTTCGCCATACA
TCATGCTGGTCTACCTCGCTCTGACAGAGATTTTGTGGAGAAGGCATTTGGATCGGGTGATATCAAAGTG
TTAGTGTGTACTGCAACTCTGGCCTGGGGAGTAAACTTGCCCGCACATGCTGTCATTATTAAGGGCACGG
AAATGTACAACGCCAAGCATGGATGTTACGTGCATATCGGTATACTGGATGTACTACAGATATTCGGACG
TGCGGGGCGACCTCAGTATAAC
>MSTRG.119.3 gene=gene-LOC103509970
cttcgtcttctcttttcccctctcttctttcccctatttttctatCTCGCCGACAGGTTTATCCTGTTGG
CAAtcgttggttgggtggaagagctcacagtgtgagaatcctgccattaaagccttaaaaaaaaaaaaaa
aaaaaaaaaaaaaaaaaaaagtcaggcaAGACGATAGCCGCGGAGATCACCTGCTTCCGTGTGTTCAAGC
AATGTCCTGAGGCCAAGGTAGTGTACATAGCCCCACTCAAGGCACTGGTCAAGGAGAGAGTGGCAGACTG
GAAGGTCAAGTTCGAGGCCAGGTTGAAGAAGAAGGTGGTTGTCGTTCCGTAGCTCCTACCTCCATGGGAC
GCATAGCTTCCTACTATTATCTCTCGCACAGTACAATGCTCACCTATCAGCAATTACTCAAACCTGACCT
GAACCTGGCTGAATTGCTGGCAGTCATGTGTAGTTCGTACGAGTACAGTCTGTTACCTGTGAGACATAAT
GAGGAGCATTTGAATGAGGCTCTCTGCAAGCAATGTCCCCTACCCATTGACCCAATGACATTTGACAGTG
CCAACATGAAGGCCTTCATTCTACTCCAGGCACATTTCTCTCGTCTTGACCTATCAGAATACACCGATTA
TCTGACTGACTTGAAATCCGTGCTGGATCAATCGATACGAATTATTCAGGCATTGATCGACGTGACAGCA
GAGTATGGTTGGCTCTCCTGTGTCATCTCCCTACAACATCTCATGCAAATGATCATTCAAGCTCTATGGT
TACAAGACTCTCCTCTCCTTCAACTACCCCATGTGGTGAAGGAGAACCTGCATCTGTTCAGAAATAAGAA
CCCCAACACCCTCCCTGGCCTGGTTACCTGCCGGACGTACTCTGACCTGTCCATGGTACTCCTACCTCAC
TTTGATGATGGACAGATCGACCAGATTCACCGTGTCCTATCTATCATGCCACTCATCAATGTGGACATTA
CTCTACTGCTACCCAAAGATATCAATGTAGACGTCACAGCCAGTTCTGATGAAGATGGTGATTCTACTCT
GACTACTACCAGCCCCTCGACATCAGATCAAATGATTCCAATGGATGATACCCCAGTGAGCATACAGCCA
GGTAAAGTATACACGCTGCTCGTACAAATGAGAAATGCTCATCGGAATCGAGAGAATACAGTGTATGCTC
CCAAGTATTCCAAACCCAAACAGGAAGGCTGGTTCCTAACCTTGGGCTATCCACGCAATGAAGAACTCAT
TAGTCTGAAGAGGATCTACTTCGGTCGAAAACCTGACCTTATGAACTACATTAGCTTCAATAGTCCATCA
CAACGAGGATCGTTTGAGCTGAGTCTAGACCTGATATCAGACTCATACCTAGGATTAGATCAGCAGTTCT
CCTTGAGATTCCACGTTGAATAAACTCCCCGAGTTCCACGACCTGTGATGTGATTCTCATGTCTTTACTT
TGCGAGGTACAATTTAA
>MSTRG.119.4 gene=gene-LOC103509970
TCATGTTTGAAACCAAGCAATGGCCTCACGAGACACCACTACGCCAAATCAAACTGGTTACCAACCGAGG
CTATCAGTCACCCATCCTCAAACCGGACATCTTGAACAAGATAGAACAGCGGGGGCTTACAGTGGAGGAT
CTGAGGGAGATGCCAGCCAAGGAGATCAGCTATATGTTACGTGACCCCCATGTAGGAGATAAAGTCAAGC
AGTGTGCCTGGGAGATTCCTCTATTGGAGATAGAATCCAAACTGCTCCCCATCACACGCACGGTACTCAA
GATACATCTCACTATCAAAGCGAACTTCTCATGGAATGATAAGAACAAGAGTACATACGCGGAACCGTTC
TGGATTTGGGTGGAAGATCCGGACAGTGACTTTATCTATCACTCCGAGTACTTCTTGTTATCCAAGAAGC
AGGTGATTACCAAGTCTGAGGAGAGTTTGATCATGACCATCCCACTGAGTGATCCACTCCCGAATCAATA
TCTGATCCGTGCGA
>MSTRG.122.1 gene=gene-LOC103509970
GCTTGAACACACGGAAGCAGGTGATCTCCGCGGCTATCGTCTTGCCTGAGCCCGTGGGTGCACCTAGTAG
TACATTGTTATCCGTGTGATATAGACAGTGGAATATTTGGGTCTGTATGGGATTGAAGTGAGAGAACTTG
TACAGGGATTCATATTGTGGTTGTTGTAAGGCGGACACAGGGAGTGGTTGTAACTCCAGTAGGTTCGTGT
GAGGGGGATGTAGTTCAGGTACAATAAGGTGTTTGAATGACATGGAGTGTTGTACGACAGAGCCGAGGTA
CCGATCACTCATCGCACGGATAAGATATTGATTAGG
>MSTRG.123.1 gene=gene-LOC103509970
TGCCCCCCACGCTcgttcagaccgcggtctcacaaaactgagtctgtcagacagtcttaAACCTGTGTGt
tggaaaaagctcgagacccaggtctctcagacggtctgacagacttatgtcTAGGTTTTTTCGCCCCTCA
CGCTcgcagacctgggtctgtcagacagtctgccCGTGAGTGGCGGGCCTAAACTAAAACATTCATTCTT
TcctaatgaagtacctaccagtaTAAAAACTGACTGATGTAAAAAAGAATTATTGTATTAGAATTTTCGT
CAAGCGACGGGGGAAAGTGTTAAGGTAGATGAAAGATAAAAAACATGTTTCCGTGTACATTTAAGTTAag
ataatttacatattttgtgtAAATCTATCTCCGCCTGCTTTATCCGTTCCAAAAACATGGCTAAATgcaa
caagagaaaaaaaaatcaatataactaaaaaataaatttaaaaagccATTATGACGGGTTCACAAAAACA
atcaagtagaaaataaaatattttgcatcaatttattttgatcctTCAAATGTGTTAAAATTaggcaatt
ttattgttaacttTTAATTCTAAAAAGTGAGTTCGTAAATTTTATTCAAGTGATACCCACAAATGAGCgt
actttattaattaatttgtaaataCACATAAAGAATTCCGTATGTTTTACATAGTGGATTCttcaattat
ttacaaattatttGATTAAGAAAATACCACGAATGCATTACAATGTCGAGGCAGAGGTCGGGTcattctt
caaaataatttaaaaatatgaacTCCAAATTGTGCTAaattgtgtatttattttacttgaagggggaaaa
aatcataagaaaatcttgaaaacatGAAGTTGTACAATTCGAATTTGAAACTTTCTGAAGAATGATCCAA
GACCCCACCCTAAACTTCACAGAAGTTCAAATAATTTAATTGGTTGTATTCACTCGGAATAATTTTTGTT
CGCAAAGAAGACGGGTTCGTAGAGAAATTGCAATATTTCTCAAATTATACATGACTATCTACATGCCCTG
TTACTCTTAGGTGTAACCCAAATTAGCCGAATACcaattgagagaaaaatgtgTACAAAAAGCAAGATCA
GTGGAAATGAAGCCTACAGGTTAAGGACAAAACGAACACATCCCTAAAATTACAATGTTTTACTtaacat
aaaattataattaatttctgGAATTTATATTCTCTTCTAAAACAGAAATGGTAAAGGTAAGAATCCGGAT
AAAACACTTTAACTTAGCATAAACTATTTGTTTTTAACAATTACCAAAAACAGCTGGGGTGAAACATAAG
AAAAAG
>MSTRG.123.2 gene=gene-LOC103509970
TGCCCCCCACGCTcgttcagaccgcggtctcacaaaactgagtctgtcagacagtcttaAACCTGTGTGt
tggaaaaagctcgagacccaggtctctcagacggtctgacagacttatgtcTAGGTTTTTTCGCCCCTCA
CGCTcgcagacctgggtctgtcagacagtctgccCGTGAGTGGCGGGCCTAAACTAAAACATTCATTCTT
TcctaatgaagtacctaccagtaTAAAAACTGACTGATGTAAAAAAGAATTATTGTATTAGAATTTTCGT
CAAGCGACGGGGGAAAGTGTTAAGGTAGATGAAAGATAAAAAACATGTTTCCGTGTACATTTAAGTTAag
ataatttacatattttgtgtAAATCTATCTCCGCCTGCTTTATCCGTTCCAAAAACATGGCTAAATgcaa
caagagaaaaaaaaatcaatataactaaaaaataaatttaaaaagccATTATGACGGGTTCACAAAAACA
atcaagtagaaaataaaatattttgcatcaatttattttgatcctTCAAATGTGTTAAAATTaggcaatt
ttattgttaacttTTAATTCTAAAAAGTGAGTTCGTAAATTTTATTCAAGTGATACCCACAAATGAGCgt
actttattaattaatttgtaaataCACATAAAGAATTCCGTATGTTTTACATAGTGGATTCttcaattat
ttacaaattatttGATTAAGAAAATACCACGAATGCATTACAATGTCGAGGCAGAGGTCGGATCATTctt
caaaataattgaaaaatatgaaCTCCAAATTGTGCTAAATAAGCTAaattgtgtatttattttacttgaa
gggggaaaaaatcataagaaaatcttgaaaacatGAAGTTGTACAATTCGAATTTGAAACTTTCTGAAGA
ATGATCCAAGACCCCACCCTAAACTTCACAGAAGTTCAAATAATTTAATTGGTTGTATTCACTCGGAATA
ATTTTTGTTCGCAAAGAAGACGGGTTCGTAGAGAAATTGCAATATTTCTCAAATTATACATGACTATCTA
CATGCCCTGTTACTCTTAGGTGTAACCCAAATTAGCCGAATACcaattgagagaaaaatgtgTACAAAAA
GCAAGATCAGTGGAAATGAAGCCTACAGGTTAAGGACAAAACGAACACATCCCTAAAATTACAATGTTTT
ACTtaacataaaattataattaatttctgGAATTTATATTCTCTTCTAAAACAGAAATGGTAAAGGTAAG
AATCCGGATAAAACACTTTAACTTAGCATAAACTATTTGTTTTTAACAATTACCAAAAACAGCTGGGGTG
AAACATAAGAAAAAGggt
>MSTRG.123.3 gene=gene-LOC103509970
caaaTACTTTAATTGGTTGTATTCACTCGGAATAATTTTTGTTCGCAAAGAAGAGGGGTTCGTAGAGAAA
TtgcaatatttttcaaattatacATATGACTATCTACATGCCCTGTTACTCTTAGGTGTAACCCAAATTA
GCCGAATACcaattgagagaaaaatgtgTACAAAAAGCAAGATCAGTGGAAATGAAGCCTACAGGTTAAG
GACAAAACGAACACATCCCTAAAATTACAATGTTTTACTtaacataaaattataattaatttctgGAATT
TATATTCTCTTCTAAAACAGAAATGGTAAAGGTAAGAATCCGGATAAAACACTTTAACTTAGCATAAACT
ATTTGTTTTTAACAATTACCAAAAACAGCTGGGGTGAAACATAAGAAAAAGggt
>rna-XR_003391921.1 gene=LOC113468047
ATCAAGGcccatatacaatatacataggtaattatgtgcAATTCGTTGTTGTAGATATTAGAGCTATGTT
ACATGTGTATTAGGGTACTTGTCATGTATGATTAAACCGTATTGTATTCTTGGTATCAGACCCACCGGAT
TTGTCTATTCCAACATCTCTCGTGATTTATACCATTTTATTGTTGGATGTTATTTTTAGTTGCAGTGAAA
TAATTGCTTAGATtcgtgttgtctgtgtcgtaaccTGTccatcatcagatgggcgatatagtgtaggtgc
tgggtcaacacgagaacaccagaaagtaacccgttgaagtatttgcaatcgaaatccGAGTGTAAAATGT
ACCCTAATAAATCAGGTTTTCAATATGTGTTTCGATACCTTTATTCCTCAAAAAAGTCAcattgttttct
tcaaaatattatCAAGTTGACGATTGTTAAGCTGAGTCCATACGGGTGTTAATCAACATTTCAACGTCCA
AAGCTCGTCCACAC
>rna-XM_026824630.1 gene=LOC113468011 CDS=12-200
ACGTGCTGCAGATGATGGGACGCGCTGGGAGACCTCAGTTTGATGATAGTGGCGTAGCCGTGGTCATGGT
TCATGATGCCAAGAAGAACTACTACAAGAAGTTCCTGTACGAGCCATTCCCTGTGGAATCCTCTCTGCTT
CCTGTACTACCAGATCATTTCAATGCTGAGATAGTAGCCATTACAGGAAGCTCttattaatttcaatgtt
tCCATCGCCAGGTTCATGATGCCAAGAAGAACTACTACAAGAAGTTCCTGTACGAGCCATTCCCTGTGGA
ATCCTCTCTGCTTCCTGTACTACCAGATCATTTCAATGCTGAGATAGTAGCCATTACAGGAAGCTCttat
taatttcaatgtttCCATCGCCAGGTTCATGATGCCAAGAAGAACTACTACAAGAAGTTCCTGTACGAGC
CATTCCCTGTGGAATCCTCTCTGCTTCCTGTACTACCAGATCATTTCAATGCTGAGATAGTAGCCATTAC
AGGAAGCTCttattaatttcaatgtttCCATCGCCAGGTTCATGATGCCAAGAAGAACTACTACAAGAAG
TTCCTGTACGAGCCATTCCCTGTGGAATCCTCTCTGCTTCCTGTACTACCAGATCATTTCAATGCTGAGA
TAGTAGCCATTACAGGAAGCTCttattaatttcaatgtttCCATCGCCAGGTTCATGATGCCAAGAAGAA
CTACTACAAGAAGTTCCTGTACGAGCCATTCCCTGTGGAATCCTCTCTGCTTCCTGTACTACCAGATCAT
TTCAATGCTGAGATAGTAGCCATTACAGGAAGCTCttattaatttcaatgtttCCATCGCCAGGTTCATG
ATGCCAAGAAGAACTACTACAAGAAGTTCCTGTACGAGCCATTCCCTGTGGAATCCTCTCTGCTTCCTGT
ACTACCAGATCATTTCAATGCTGAGATAGTAGCCATTACAGGAAGCTCttattaatttcaatgtttCCAT
CGCCAGGTTCATGATGCCAAGAAGAACTACTACAAGAAGTTCCTGTACGAGCCATTCCCTGTGGAATCCT
CTCTGCTTCCTGTACTACCAGATCATTTCAATGCTGAGATAGTAGCCATTACAGGAAGCTCttattaatt
tcaatgtttCCATCGCCAGGTTCATGATGCCAAGAAGAACTACTACAAGAAGTTCCTGTACGAGCCATTC
CCTGTGGAATCCTCTCTGCTTCCTGTACTACCAGATCATTTCAATGCTGAGATAGTAGCCATTACAGGAA
GCTCttattaatttcaatgtttCCATCGCCAGGTTCATGATGCCAAGAAGAACTACTACAAGAAGTTCCT
GTACGAGCCATTCCCTGTGGAATCCTCTCTGCTTCC
>rna-XM_026824529.1 gene=LOC103510070 CDS=233-4435
CAACAATCATTTGCAAAACACTCCACAATCACAAATATCCATTTCGGGTAGCTAGTTGAAAcccattttt
taattattttattttaattttgtgataTCAAAGTTTTGTAAGCGACAAATATTGATCCAGGATAGTATTG
GTGTGTGTCTGGTATGTACCCGTTATTCTAACATTTCTTACTATTATGTTAAACATGCTGTGGGGTTGAA
TGAAACATGACTAGGCCAAACAATGCATTCACTAGTACCCGAAGATCTTCTCAAAAACAATGTCATAGAG
TCTGTGTACTACTTCCCTTCCACTGCCAATATGTCAGAAACTCGCAAAAGTCACTCTCGTAGTATTAGTC
ATGGAGGTGTTGTGTCTTCTTTGTCACCTTCAAGTTCCGTCAATATTGTGGGACGACCATCAGCACTCAA
GAAGGGTGGTCACCAGAGAGCATTCTCTCAAGGTCAGATTATTGATACAGTTAGACCTAACTTGACAAAA
ACAAGTGCAAGGGGTGGTTCAAGAACAGATTTCATTCTACCTCCAGGACACAGAGATGTTGAAAGTGCCA
AGTCAAACAAAGGTCACTCACGTCAAGCGTCTAGGTCCGAGTCCATTTACACACTCCGACAAAATGCCCC
ACTACCTCTGTGGAGGAGGCTACTGCTGTCTCTCTTCAATGTGAAAACAGAAGTTGAAGAGAAACGAGTA
TCGGTTGTGGTACCCAACTATCTTGTGGTCCCAGACCCTAGTGTTAACCAACATTCCACTACTAATGTCA
TTTCTACAACCAAATACACACTATGGTCTTTCCTACCTAAAAACTTGCTTGAACAATTCCACCGAGTTGC
TAATCTCTATTTCATAATGATTGTACTTCTCAACTGGTTTCCAGCAATCAATGCTTTTGGTAAAGAGATA
GCAATGATACCAGTCACTTTTGTGTTGGGAGTAACAGCTGTAAAAGATTTAtttgaagacagaaggagaa
gagCTAGTGATAAAAGGATAAATAATTCCACATGCAGAGTTTATGCTCAGGAAGACAGAAGATATAAGAA
AGTACCATGGAAAGATGTGAGGGTAGGAGATCTTGTACACTTGTCTAACAATGAAGTAATACCTGCTGAT
ATCTTACTGGTGAGATCTAGTGATCCTCATGGATTTTGCTACATTGATACTTGCAACCTTGATGGTGAAT
CTAATCTCAAACAAAGACAAGTTCCATTTGGTTTTGAAAAACATCATGATCTCTCAGTTCCCAACTTTTT
CCAAAGTGTTATTGAAGTTGATCCTCCAACTACAAAGATTTACAGGTTTCATGGTGCTATTGTACATTCA
TCTGGTGAAAGGGTTTTAGTAGACTCTGACAACTTGCTGCTAAGAGAGTGCATTGTAAAGAACACAGACT
TTGTAGAAGGAATAGTTGTGTATGCTGGACATGATACTAAAGCCATGCTGAACAATAATGGTCCTAGATA
CAAGAGATCAActctagaaaagaaaataaatgtagaCATCATGTGGTGTGTGGTACTTTTAGTGATCCTC
TGTCTGATTGGTGCTTTTGGAAGTGATTTTTGGCTGTCAGAATTCAAAGTTCCCCTTGATACAATACCCT
TTCTGATCATGAAGTCTTCTTCAACAACATATGAAGCTTTTCTCACATTTTGGACCTTTGTCATTATTCT
TCAAGTGATGATACCTCTATCTCTCTATGTGACAGTAGAAATTACAAAGATGGCTCAGATCTTTTACATC
AACAATAATATCCACCTCTATGATCCTGAAAATGATAAGAGAACTGAGTGCAGAGCTCTGAACATTACTG
AGGAGCTGGGGCAAGTGCAATATATTTTCTCAGACAAGACAGGAACTcttactgaaaataaaatgatatt
caGGCGGTGTACTGTCAATGGTGTGGACTATGATCATCCTCCTGATCCAACACAAAAGAAAGTTATTCCT
GGAATCCCTCCTTCTATTAAGATAAATAAACAACTCGTTGAAAATTTGGACTCTAAAAACATGCAGGAGT
TCTTGATAGTGTTGGCATTGTGCAATACCGTAGTTGTTGCAAGATCTCCTCATTATGATAAAATGAATGA
AAGTGGAGTGATTGAACCTACAAGTTACCTTAAAAATGAGCAACAATTAAAAAAGATGGGAGTAGATGGA
AAGGATCCAAGTAGTAAATATCAACGCTTAGCTGAGTCACGATCTATAACACCATCCCCTACACCAGTAA
CAACAGAAGTGGACAAAGCTATCTCACCTGTTGTATTGAATAGAGATTTCTCCAATGTAGAAACTGTACA
AAAGGGATCACCTTCCAGGCCGAGAATCTTGAATGTTCCCTCAATGTTTATATCAACGGTGAATAAGAAA
CTCCTCAACTCAAATGTACTCTCAAAATCATCTAGCAAGTCATCCCCTGTCATTGAAATAAAGCCTTATT
TTGAAGCAGAGAGCCCAGATGAGTTAGCATTGGTAGAAATGGCTTTCCTGTATAACTGTCAACTTGTCAA
GAGAACACCAGTCTCTGCAGAGCTATTGATCAATAATAAGAAGTGTGAGTACCAAATCTTGAAGCTACTG
CCATTTGATTCATCCCGAAAGTGTATGTCTATCATTGTAAGGCATCCTACTACCAAAGAAATCATTTTGT
ATTGTAAAGGAGCAGACACATCAATATTTTCCAAACTGAGTCATACAGAAAACTTCCTCGAGCAAGATAT
CATATTCAAAACTCAACAGCATTTGAACACGTATGCTAGGCAAGGTCTAAGAGTACTTGCAATGGGAAAA
CGCAAGTTGAGCGAAGAACAATATGCTGAATGGTGTGAGAAATGTCAACAAGGTGACATGTCTAATAGAG
AAAATCTCATGATGAATATGTtcaatgaaatagaaaataatttgaCTCTTGTAGGAGCCACTGGTATTGA
AGATAAGCTACAGGAAGGCGTACCCAAGACTATCGCTGCCCTCCGATCTGCTGGTATTGTTGTCTGGGTT
CTAACTGGTGATAAACCTGAGACAGCCACAAACATTGCCTACTCTACGAATTTATTTTCACCTCAAATGG
AAGTCATCAAACTCGCTGCCAAGTCAAAAGAATCAGCAGAGTATGCCATCAACTTACACTTGAGAGAAAT
CAGAGGTAATAGACCTGCAGACAATACTAGCCTTGATGTTCATTCCTCTTCTGTAAGATCTCTCATTGAT
CAACATAGCTCCGGCTATCAGAACAGAAGTAGCTTGAAGAGAGCGCTTGTCATTGATGGAAAAACATTGA
CCTATATTCTTGATCGACGTTCTAATCTACAGAAACCATTTCTGGAGTTATCGAAATGTTGTACATCTGT
GTTGTGCTGCAGAGTAACACCTTTACAAAAAGCTTACATTGTGAAAATAGTCAAAGAGGAGCTCAAGATG
AGAACCCTTGCTATAGGGGATGGTGCTAATGATGTCTCTATGATACAAACAGCAGATGTGGGCATTGGAA
TATCTGGTCTGGAAGGAAGACAAGCTGTCATGGCTGCGGACTTCTCTATCCCCAAGTTCCAGTTCTTACA
AAGGTTACTCCTCGTGCATGGTCATTGGTCTTACACGCGTCTTGCACACATGGTCCTGTACTTCTTCTAT
AAGAATGCCACGTTCGTGTTTCTGATCTTCTGGTACCAACTATTCTGTGGGTTCTCAGGTACTGTGATAT
TTGACCAAATGTATTTGATGCTGTACAATTTATTCTTCACGTCTCTGCCTCCCCTCGTCATTGGCATCTA
TGATCAAGATGCGAGCGAAGATATTTTGATAGCAAAACCATATCTCTACAGGAAATGTAGACTAGGACTC
GAGTACAGGAGTTTTTCCTTCTGGGTCACCATGGTCGATAGTTTGTATCAGAGTCTTGTCATGTTCTATG
TGGCTGTCTGGAGTTATCAAGAGTCGGATATCGGGATATGGGAGCTCGGCATGGTTATCATCAGCTCCTG
TATGTTTGCAATGTTAATACAAGCATGTCTGGAAACACAATCCTGGACCATTATCCATTGCATCTCCCTG
TTCATCTCACTCGGATCATTCTTTCTATTCTGCTTCGTGTACAACTCAGTGTGTCTGCAATGTCTGAACC
TCCCGACCAATGTATGGGTGTTGAGAACCACTGTAGGATCTCCTATCTATTGGATGGTGATTCTCATTTC
CACAGTGCTGGCACTCCTACCTCGGTTCATCGTGTATTCTGCTATAACTATTCTATGTCCGAGCGATGTG
TTACGTGCTGTCATGGAGTCCAAGAACATATCACCCACCCAAGTATCATTACCCAACCATATCCTAGGTG
TCTCCTGGTCTCGATCTACATCCGTCTCCTCCATCTACAGAGCATCAGAAGGCTCCAAGTCCAACAAGAG
TGCTACTATGACACAAGTTTGTTAGCATAAGGATAAAACTAAGTTAACATGGGTATAACTTgctgtaggt
atgtacagtagaacAATAGGACCTTTGTACATTTCATATACATAGCTTGCGATTTAACTTGAGACTGATG
AGTCATTTGAATAGAGAGCAGTCTTGGTAAATAAATAgtgtctacatttttttttttttatgcttcaTTT
TTGTAGCCGGGTTCTCTATTTTGTGAGCTCTGCCCAACACCTATTAAAATTCAACAATAGTAAAAACATA
GTAAAAACATCTATTTCTAGATAGTTAtgtaaatatgaaataaaaccctTATCTTGTTGCCTACACCCAG
AttttaaaacttcaaaacttCCCGTCAGACCCAAGTTGGAATTCGCGAACTATTATGTAAACTTACTTAA
GTTATCATTTGGCTCTAgcaatgtaggtagtaggtagcctGATATGATAGTAAAATCATCAAAAGTAGTC
CGCTCATATTCATTTATTCATGTTTCCATTGTAAAACCatcgaaccttttttttttatgtaaactaTTGA
GGATTTTTCCGATTAAgagataaatatttaaatgtcTAAAAACCAGACCGGACTAACTCTGATATACTTT
TCGAAAAACATGGCGTTATgccggccattcacgctcaCACAGTCGGAATTCGGACCGTGTGTGTCGGAAA
AATTTCGAGACGCAGGTCCGTCAGACCTTGAGTTTATATTATATGCATCaaggcctttttactttcctta
tccta
>MSTRG.112.2 gene=gene-LOC103510070
GATCTATAACACCATCCCCTACACCAGTAACAACAGAAGTGGACAAAGCTATCTCACCTGTTGTATTGAA
TAGAGATTTCTCCAATGTAGAAACTGTACAAAAGGGATCACCTTCCAGGCCGAGAATCTTGAATGTTCCC
TCAATGTTTATATCAACAGTGAATAAGAAACTCCTCAACTCAAATGTACTCTCAAAATCATCTAGCAAGT
CATCCCCTGTCATTGAAATAAAGCCTTATTTTGAAGCAGAGAGCCCAGATGAGTTAGCATTGGTAGAAAT
GGCTTTCCTGTATAACTGTCAACTTGTCAAGAGAACACCAGTCTCTGCAGAGCTATTGATCAATAATAAG
AAGTGTGAGTACCAAATCTTGAAGCTACTGCCATTTGATTCATCCCGAAAGTGTATGTCTATCATTGTAA
GGCATCCTACTACCAAAGAAATCATTTTGTATTGTAAAGGAGCAGACACATCAATATTTTCCAAACTGAG
TCATACAGAAAACTTCCTCGAGCAAGATATCATATTCAAAACTCAACAGCATTTGAACACGTATGCTAGG
CAAGGTCTAAGAGTACTTGCAATGGGAAAACGCAAGTTGAGCGAAGAACAATATGCTGAATGGTGTGAGA
AATGTCAACAAGGTGACATGTCTAATAGAGAAAATCTCATGATGAATATGTtcaatgaaatagaaaataa
tttgaCTCTTGTAGGAGCCACTGGTATTGAAGATAAGCTACAGGAAGGCGTACCCAAGACTATCGCTGCC
CTCCGATCTGCTGGTATTGTTGTCTGGGTTCTAACTGGTGATAAACCTGAGACAGCCACAAACATTGCCT
ACTCTACGAATTTATTTTCACCTCAAATGGAAGTCATCAAACTCGCTGCCAAGTCAAAAGAATCAGCAGA
GTATGCCATCAACTTACACTTGAGAGAAATCAGAGGTAATAGACCTGCAGACAATACTAGCCTTGATGTT
CATTCCTCTTCTGTAAGATCTCTCATTGATCAACATAGCTCCGGCTATCAGAACAGAAGTAGCTTGAAGA
GAGCGCTTGTCATTGATGGAAAAACATTGACCTATATTCTTGATCGACGTTCTAATCTACAGAAACCATT
TCTGGAGTTATCGAAATGTTGTACATCTGTGTTGTGCTGCAGAGTAACACCTTTACAAAAAGCTTACATT
GTTAAAATAGTCAAAGAGGAGCTCAAGATGAGAACCCTTGCTATAGGGGATGGTGCTAATGATGTCTCTA
TGATACAAACAGCAGATGTGGGCATTGGAATATCTGGTCTGGAAGGAAGACAAGCTGTCATGGCTGCGGA
CTTCTCTATCCCCAAGTTCCAGTTCTTACAAAGGTTACTCCTCGTGCATGGTCATTGGTCTTACACGCGT
CTTGCACACATGGTCCTGTACTTCTTCTATAAGAATGCCACGTTCGTGTTTCTGATCTTCTGGTACCAAC
TATTCTGTGGGTTCTCAGGTACTGTGATATTTGACCAAATGTATTTGATGCTGTACAATTTATTCTTCAC
GTCTCTGCCTCCCCTCGTCATTGGCATCTATGATCAAGATGCGAGCGAAGATATTTTGATAGCAAAACCA
TATCTCTACAGGAAATGTAGACTAGGACTCGAGTACAGGAGTTTTTCCTTCTGGGTCACCATGGTCGATA
GTTTGTATCAGAGTCTTGTCATGTTCTATGTGGCTGTCTGGAGTTATCAAGAGTCGGATATCGGGATATG
GGAGCTCGGCATGGTTATCATCAGCTCCTGTATGTTTGCAATGTTAATACAAGCATGTCTGGAAACACAA
TCCTGGACCATTATCCATTGCATCTCCCTGTTCATCTCACTCGGATCATTCTTTCTATTCTGCTTCGTGT
ACAACTCAGTGTGTCTGCAATGTCTGAACCTCCCGACCAATGTATGGGTGTTGAGAACCACTGTAGGATC
TCCTATCTATTGGATGGTGATTCTCATTTCCACAGTGCTGGCACTCCTACCTCGGTTCATCGTGTATTCT
GCTATAACTATTCTATGTCCGAGCGATGTGTTACGTGCTGTCATGGAGTCCAAGAACATATCACCCACCC
AAGTATCATTACCCAACCATATCCTAGGTGTCTCCTGGTCTCGATCTACATCCGTCTCCTCCATCTACAG
AGCATCAGAAGGCTCCAAGTCCAACAAGAGTGCTACTATGACACAAGTTTGTTAGCATAAGGATAAAACT
AAGTTAACATGGGTATAACTTgctgtaggtatgtacagtagaacAATAGGACCTTTGTACATTTCATATA
CATAGCTTGCGATTTAACTTGAGACTGATGAGTCATTTGAATAGAGAGCAGTCTTGGTAAATAAATAgtg
tctacatttttttttttttatgcttcaTTTTTGTAGCCGGGTTCTCTATTTTGTGAGCTCTGCCCAACAC
CTATTAAAATTCAACAATAGTAAAAACATAGTAAAAACATCTATTTCTAGATAGTTAtgtaaatatgaaa
taaaaccctTATCTTGTTGCCTACACCCAGAttttaaaacttcaaaacttCCCGTCAGACCCAAGTTGGA
ATTCGCGAACTATTATGTAAACTTACTTAAGTTATCATTTGGCTCTAgcaatgtaggt
>MSTRG.112.3 gene=gene-LOC103510070
CTCTACGAATTTATTTTCACCTCAAATGGAAGTCATCAAACTCGCTGCCAAGTCAAAAGAATCAGCAGAG
TATGCCATCAACTTACACTTGAGAGAAATCAGAGGTAATAGACCTGCAGACAATACTAGCCTTGATGTTC
ATTCCTCTTCTGTAAGATCTCTCATTGATCAACATAGCTCCGGCTATCAGAACAGAAGTAGCTTGAAGAG
AGCGCTTGTCATTGATGGAAAAACATTGACCTATATTCTTGATCGACGTTCTAATCTACAGAAACCATTT
CTGGAGTTATCGAAATGTTGTACATCTGTGTTGTGCTGCAGAGTAACACCTTTACAAAAAGCTTACATTG
TTAAAATAGTCAAAGAGGAGCTCAAGATGAGAACCCTTGCTATAGGGGATGGTGCTAATGATGTCTCTAT
GATACAAACAGCAGATGTGGGCATTGGAATATCTGGTCTGGAAGGAAGACAAGCTGTCATGGCTGCGGAC
TTCTCTATCCCCAAGTTCCAGTTCTTACAAAGGTTACTCCTCGTGCATGGTCATTGGTCTTACACGCGTC
TTGCACACATGGTCCTGTACTTCTTCTATAAGAATGCCACGTTCGTGTTTCTGATCTTCTGGTACCAACT
ATTCTGTGGGTTCTCAGGTACTGTGATATTTGACCAAATGTATTTGATGCTGTACAATTTATTCTTCACG
TCTCTGCCTCCCCTCGTCATTGGCATCTATGATCAAGATGCGAGCGAAGATATTTTGATAGCAAAACCAT
ATCTCTACAGGAAATGTAGACTAGGACTCGAGTACAGGAGTTTTTCCTTCTGGGTCACCATGGTCGATAG
TTTGTATCAGAGTCTTGTCATGTTCTATGTGGCTGTCTGGAGTTATCAAGAGTCGGATATCGGGATATGG
GAGCTCGGCATGGTTATCATCAGCTCCTGTATGTTTGCAATGTTAATACAAGCATGTCTGGAAACACAAT
CCTGGACCATTATCCATTGCATCTCCCTGTTCATCTCACTCGGATCATTCTTTCTATTCTGCTTCGTGTA
CAACTCAGTGTGTCTGCAATGTCTGAACCTCCCGACCAATGTATGGGTGTTGAGAACCACTGTAGGATCT
CCTATCTATTGGATGGTGATTCTCATTTCCACAGTGCTGGCACTCCTACCTCGGTTCATCGTGTATTCTG
CTATAACTATTCTATGTCCGAGCGATGTGTTACGTGCTGTCATGGAGTCCAAGAACATATCACCCACCCA
AGTATCATTACCCAACCATATCCTAGGTGTCTCCTGGTCTCGATCTACATCCGTCTCCTCCATCTACAGA
GCATCAGAAGGCTCCAAGTCCAACAAGAGTGCTACTATGACACAAGTTTGTTAGCATAAGGATAAAACTA
AGTTAACATGGGTATAACTTgctgtaggtatgtacagtagaacAATAGGACCTTTGTACATTTCATATAC
ATAGCTTGCGATTTAACTTGAGACTGATGAGTCATTTGAATAGAGAGCAGTCTTGGTAAATAAATAgtgt
ctacatttttttttttt
>rna-XM_026824490.1 gene=LOC103510070 CDS=232-4434
AACAATCATTTGCAAAACACTCCACAATCACAAATATCCATTTCGGGTAGCTAGTTGAAAcccatttttt
aattattttattttaattttgtgataTCAAAGTTTTGTAAGCGACAAATATTGATCCAGGATAGTATTGG
TGTGTGTCTGGTATGTACCCGTTATTCTAACATTTCTTACTATTATGTTAAACATGCTGTGGGGTTGAAT
GAAACATGACTAGGCCAAACAATGCATTCACTAGTACCCGAAGATCTTCTCAAAAACAATGTCATAGAGT
CTGTGTACTACTTCCCTTCCACTGCCAATATGTCAGAAACTCGCAAAAGTCACTCTCGTAGTATTAGTCA
TGGAGGTGTTGTGTCTTCTTTGTCACCTTCAAGTTCCGTCAATATTGTGGGACGACCATCAGCACTCAAG
AAGGGTGGTCACCAGAGAGCATTCTCTCAAGGTCAGATTATTGATACAGTTAGACCTAACTTGACAAAAA
CAAGTGCAAGGGGTGGTTCAAGAACAGATTTCATTCTACCTCCAGGACACAGAGATGTTGAAAGTGCCAA
GTCAAACAAAGGTCACTCACGTCAAGCGTCTAGGTCCGAGTCCATTTACACACTCCGACAAAATGCCCCA
CTACCTCTGTGGAGGAGGCTACTGCTGTCTCTCTTCAATGTGAAAACAGAAGTTGAAGAGAAACGAGTAT
CGGTTGTGGTACCCAACTATCTTGTGGTCCCAGACCCTAGTGTTAACCAACATTCCACTACTAATGTCAT
TTCTACAACCAAATACACACTATGGTCTTTCCTACCTAAAAACTTGCTTGAACAATTCCACCGAGTTGCT
AATCTCTATTTCATAATGATTGTACTTCTCAACTGGTTTCCAGCAATCAATGCTTTTGGTAAAGAGATAG
CAATGATACCAGTCACTTTTGTGTTGGGAGTAACAGCTGTAAAAGATTTAtttgaagacagaaggagaag
agCTAGTGATAAAAGGATAAATAATTCCACATGCAGAGTTTATGCTCAGGAAGACAGAAGATATAAGAAA
GTACCATGGAAAGATGTGAGGGTAGGAGATCTTGTACACTTGTCTAACAATGAAGTAATACCTGCTGATA
TCTTACTGGTGAGATCTAGTGATCCTCATGGATTTTGCTACATTGATACTTGCAACCTTGATGGTGAATC
TAATCTCAAACAAAGACAAGTTCCATTTGGTTTTGAAAAACATCATGATCTCTCAGTTCCCAACTTTTTC
CAAAGTGTTATTGAAGTTGATCCTCCAACTACAAAGATTTACAGGTTTCATGGTGCTATTGTACATTCAT
CTGGTGAAAGGGTTTTAGTAGACTCTGACAACTTGCTGCTAAGAGAGTGCATTGTAAAGAACACAGACTT
TGTAGAAGGAATAGTTGTGTATGCTGGACATGATACTAAAGCCATGCTGAACAATAATGGTCCTAGATAC
AAGAGATCAActctagaaaagaaaataaatgtagaCATCATGTGGTGTGTGGTACTTTTAGTGATCCTCT
GTCTGATTGGTGCTTTTGGAAGTGATTTTTGGCTGTCAGAATTCAAAGTTCCCCTTGATACAATACCCTT
TCTGATCATGAAGTCTTCTTCAACAACATATGAAGCTTTTCTCACATTTTGGACCTTTGTCATTATTCTT
CAAGTGATGATACCTCTATCTCTCTATGTGACAGTAGAAATTACAAAGATGGCTCAGATCTTTTACATCA
ACAATAATATCCACCTCTATGATCCTGAAAATGATAAGAGAACTGAGTGCAGAGCTCTGAACATTACTGA
GGAGCTGGGGCAAGTGCAATATATTTTCTCAGACAAGACAGGAACTcttactgaaaataaaatgatattc
aGGCGGTGTACTGTCAATGGTGTGGACTATGATCATCCTCCTGATCCAACACAAAAGAAAGTTATTCCTG
GAATCCCTCCTTCTATTAAGATAAATAAACAACTCGTTGAAAATTTGGACTCTAAAAACATGCAGGAGTT
CTTGATAGTGTTGGCATTGTGCAATACCGTAGTTGTTGCAAGATCTCCTCATTATGATAAAATGAATGAA
AGTGGAGTGATTGAACCTACAAGTTACCTTAAAAATGAGCAACAATTAAAAAAGATGGGAGTAGATGGAA
AGGATCCAAGTAGTAAATATCAACGCTTAGCTGAGTCACGATCTATAACACCATCCCCTACACCAGTAAC
AACAGAAGTGGACAAAGCTATCTCACCTGTTGTATTGAATAGAGATTTCTCCAATGTAGAAACTGTACAA
AAGGGATCACCTTCCAGGCCGAGAATCTTGAATGTTCCCTCAATGTTTATATCAACGGTGAATAAGAAAC
TCCTCAACTCAAATGTACTCTCAAAATCATCTAGCAAGTCATCCCCTGTCATTGAAATAAAGCCTTATTT
TGAAGCAGAGAGCCCAGATGAGTTAGCATTGGTAGAAATGGCTTTCCTGTATAACTGTCAACTTGTCAAG
AGAACACCAGTCTCTGCAGAGCTATTGATCAATAATAAGAAGTGTGAGTACCAAATCTTGAAGCTACTGC
CATTTGATTCATCCCGAAAGTGTATGTCTATCATTGTAAGGCATCCTACTACCAAAGAAATCATTTTGTA
TTGTAAAGGAGCAGACACATCAATATTTTCCAAACTGAGTCATACAGAAAACTTCCTCGAGCAAGATATC
ATATTCAAAACTCAACAGCATTTGAACACGTATGCTAGGCAAGGTCTAAGAGTACTTGCAATGGGAAAAC
GCAAGTTGAGCGAAGAACAATATGCTGAATGGTGTGAGAAATGTCAACAAGGTGACATGTCTAATAGAGA
AAATCTCATGATGAATATGTtcaatgaaatagaaaataatttgaCTCTTGTAGGAGCCACTGGTATTGAA
GATAAGCTACAGGAAGGCGTACCCAAGACTATCGCTGCCCTCCGATCTGCTGGTATTGTTGTCTGGGTTC
TAACTGGTGATAAACCTGAGACAGCCACAAACATTGCCTACTCTACGAATTTATTTTCACCTCAAATGGA
AGTCATCAAACTCGCTGCCAAGTCAAAAGAATCAGCAGAGTATGCCATCAACTTACACTTGAGAGAAATC
AGAGGTAATAGACCTGCAGACAATACTAGCCTTGATGTTCATTCCTCTTCTGTAAGATCTCTCATTGATC
AACATAGCTCCGGCTATCAGAACAGAAGTAGCTTGAAGAGAGCGCTTGTCATTGATGGAAAAACATTGAC
CTATATTCTTGATCGACGTTCTAATCTACAGAAACCATTTCTGGAGTTATCGAAATGTTGTACATCTGTG
TTGTGCTGCAGAGTAACACCTTTACAAAAAGCTTACATTGTGAAAATAGTCAAAGAGGAGCTCAAGATGA
GAACCCTTGCTATAGGGGATGGTGCTAATGATGTCTCTATGATACAAACAGCAGATGTGGGCATTGGAAT
ATCTGGTCTGGAAGGAAGACAAGCTGTCATGGCTGCGGACTTCTCTATCCCCAAGTTCCAGTTCTTACAA
AGGTTACTCCTCGTGCATGGTCATTGGTCTTACACGCGTCTTGCACACATGGTCCTGTACTTCTTCTATA
AGAATGCCACGTTCGTGTTTCTGATCTTCTGGTACCAACTATTCTGTGGGTTCTCAGGTACTGTGATATT
TGACCAAATGTATTTGATGCTGTACAATTTATTCTTCACGTCTCTGCCTCCCCTCGTCATTGGCATCTAT
GATCAAGATGCGAGCGAAGATATTTTGATAGCAAAACCATATCTCTACAGGAAATGTAGACTAGGACTCG
AGTACAGGAGTTTTTCCTTCTGGGTCACCATGGTCGATAGTTTGTATCAGAGTCTTGTCATGTTCTATGT
GGCTGTCTGGAGTTATCAAGAGTCGGATATCGGGATATGGGAGCTCGGCATGGTTATCATCAGCTCCTGT
ATGTTTGCAATGTTAATACAAGCATGTCTGGAAACACAATCCTGGACCATTATCCATTGCATCTCCCTGT
TCATCTCACTCGGATCATTCTTTCTATTCTGCTTCGTGTACAACTCAGTGTGTCTGCAATGTCTGAACCT
CCCGACCAATGTATGGGTGTTGAGAACCACTGTAGGATCTCCTATCTATTGGATGGTGATTCTCATTTCC
ACAGTGCTGGCACTCCTACCTCGGTTCATCGTGTATTCTGCTATAACTATTCTATGTCCGAGCGATGTGT
TACGTGCTGTCATGGAGTCCAAGAACATATCACCCACCCAAGTATCATTACCCAACCATATCCTAGGTGT
CTCCTGGTCTCGATCTACATCCGTCTCCTCCATCTACAGAGCATCAGAAGGCTCCAAGTCCAACAAGAGT
GCTACTATGACACAAGTTTGTTAGCATAAGGATAAAACTAAGTTAACATGGGTATAACTTgctgtaggta
tgtacagtagaacAATAGGACCTTTGTACATTTCATATACATAGCTTGCGATTTAACTTGAGACTGATGA
GTCATTTGAATAGAGAGCAGTCTTGGTAAACAAATAGTgtctactattttttttttccttttaaaaaatg
ctTCATTTTTGTAGCCGGGTTCTCTATTTTGTGAGCTCTATCCAACACCTATTAAAATTCAACAATAGTA
AAAACATAG
>rna-XM_026824574.1 gene=LOC103510070 CDS=233-4435
CAACAATCATTTGCAAAACACTCCACAATCACAAATATCCATTTCGGGTAGCTAGTTGAAAcccattttt
taattattttattttaattttgtgataTCAAAGTTTTGTAAGCGACAAATATTGATCCAGGATAGTATTG
GTGTGTGTCTGGTATGTACCCGTTATTCTAACATTTCTTACTATTATGTTAAACATGCTGTGGGGTTGAA
TGAAACATGACTAGGCCAAACAATGCATTCACTAGTACCCGAAGATCTTCTCAAAAACAATGTCATAGAG
TCTGTGTACTACTTCCCTTCCACTGCCAATATGTCAGAAACTCGCAAAAGTCACTCTCGTAGTATTAGTC
ATGGAGGTGTTGTGTCTTCTTTGTCACCTTCAAGTTCCGTCAATATTGTGGGACGACCATCAGCACTCAA
GAAGGGTGGTCACCAGAGAGCATTCTCTCAAGGTCAGATTATTGATACAGTTAGACCTAACTTGACAAAA
ACAAGTGCAAGGGGTGGTTCAAGAACAGATTTCATTCTACCTCCAGGACACAGAGATGTTGAAAGTGCCA
AGTCAAACAAAGGTCACTCACGTCAAGCGTCTAGGTCCGAGTCCATTTACACACTCCGACAAAATGCCCC
ACTACCTCTGTGGAGGAGGCTACTGCTGTCTCTCTTCAATGTGAAAACAGAAGTTGAAGAGAAACGAGTA
TCGGTTGTGGTACCCAACTATCTTGTGGTCCCAGACCCTAGTGTTAACCAACATTCCACTACTAATGTCA
TTTCTACAACCAAATACACACTATGGTCTTTCCTACCTAAAAACTTGCTTGAACAATTCCACCGAGTTGC
TAATCTCTATTTCATAATGATTGTACTTCTCAACTGGTTTCCAGCAATCAATGCTTTTGGTAAAGAGATA
GCAATGATACCAGTCACTTTTGTGTTGGGAGTAACAGCTGTAAAAGATTTAtttgaagacagaaggagaa
gagCTAGTGATAAAAGGATAAATAATTCCACATGCAGAGTTTATGCTCAGGAAGACAGAAGATATAAGAA
AGTACCATGGAAAGATGTGAGGGTAGGAGATCTTGTACACTTGTCTAACAATGAAGTAATACCTGCTGAT
ATCTTACTGGTGAGATCTAGTGATCCTCATGGATTTTGCTACATTGATACTTGCAACCTTGATGGTGAAT
CTAATCTCAAACAAAGACAAGTTCCATTTGGTTTTGAAAAACATCATGATCTCTCAGTTCCCAACTTTTT
CCAAAGTGTTATTGAAGTTGATCCTCCAACTACAAAGATTTACAGGTTTCATGGTGCTATTGTACATTCA
TCTGGTGAAAGGGTTTTAGTAGACTCTGACAACTTGCTGCTAAGAGAGTGCATTGTAAAGAACACAGACT
TTGTAGAAGGAATAGTTGTGTATGCTGGACATGATACTAAAGCCATGCTGAACAATAATGGTCCTAGATA
CAAGAGATCAActctagaaaagaaaataaatgtagaCATCATGTGGTGTGTGGTACTTTTAGTGATCCTC
TGTCTGATTGGTGCTTTTGGAAGTGATTTTTGGCTGTCAGAATTCAAAGTTCCCCTTGATACAATACCCT
TTCTGATCATGAAGTCTTCTTCAACAACATATGAAGCTTTTCTCACATTTTGGACCTTTGTCATTATTCT
TCAAGTGATGATACCTCTATCTCTCTATGTGACAGTAGAAATTACAAAGATGGCTCAGATCTTTTACATC
AACAATAATATCCACCTCTATGATCCTGAAAATGATAAGAGAACTGAGTGCAGAGCTCTGAACATTACTG
AGGAGCTGGGGCAAGTGCAATATATTTTCTCAGACAAGACAGGAACTcttactgaaaataaaatgatatt
cagGCGGTGTACTGTCAATGGTGTGGACTATGATCATCCTCCTGATCCAACACAAAAGAAAGTTATTCCT
GGAATCCCTCCTTCTATTAAGATAAATAAACAACTCGTTGAAAATTTGGACTCTAAAAACATGCAGGAGT
TCTTGATAGTGTTGGCATTGTGCAATACCGTAGTTGTTGCAAGATCTCCTCATTATGATAAAATGAATGA
AAGTGGAGTGATTGAACCTACAAGTTACCTTAAAAATGAGCAACAATTAAAAAAGATGGGAGTAGATGGA
AAGGATCCAAGTAGTAAATATCAACGCTTAGCTGAGTCACGATCTATAACACCATCCCCTACACCAGTAA
CAACAGAAGTGGACAAAGCTATCTCACCTGTTGTATTGAATAGAGATTTCTCCAATGTAGAAACTGTACA
AAAGGGATCACCTTCCAGGCCGAGAATCTTGAATGTTCCCTCAATGTTTATATCAACGGTGAATAAGAAA
CTCCTCAACTCAAATGTACTCTCAAAATCATCTAGCAAGTCATCCCCTGTCATTGAAATAAAGCCTTATT
TTGAAGCAGAGAGCCCAGATGAGTTAGCATTGGTAGAAATGGCTTTCCTGTATAACTGTCAACTTGTCAA
GAGAACACCAGTCTCTGCAGAGCTATTGATCAATAATAAGAAGTGTGAGTACCAAATCTTGAAGCTACTG
CCATTTGATTCATCCCGAAAGTGTATGTCTATCATTGTAAGGCATCCTACTACCAAAGAAATCATTTTGT
ATTGTAAAGGAGCAGACACATCAATATTTTCCAAACTGAGTCATACAGAAAACTTCCTCGAGCAAGATAT
CATATTCAAAACTCAACAGCATTTGAACACGTATGCTAGGCAAGGTCTAAGAGTACTTGCAATGGGAAAA
CGCAAGTTGAGCGAAGAACAATATGCTGAATGGTGTGAGAAATGTCAACAAGGTGACATGTCTAATAGAG
AAAATCTCATGATGAATATGTtcaatgaaatagaaaataatttgaCTCTTGTAGGAGCCACTGGTATTGA
AGATAAGCTACAGGAAGGCGTACCCAAGACTATCGCTGCCCTCCGATCTGCTGGTATTGTTGTCTGGGTT
CTAACTGGTGATAAACCTGAGACAGCCACAAACATTGCCTACTCTACGAATTTATTTTCACCTCAAATGG
AAGTCATCAAACTCGCTGCCAAGTCAAAAGAATCAGCAGAGTATGCCATCAACTTACACTTGAGAGAAAT
CAGAGGTAATAGACCTGCAGACAATACTAGCCTTGATGTTCATTCCTCTTCTGTAAGATCTCTCATTGAT
CAACATAGCTCCGGCTATCAGAACAGAAGTAGCTTGAAGAGAGCGCTTGTCATTGATGGAAAAACATTGA
CCTATATTCTTGATCGACGTTCTAATCTACAGAAACCATTTCTGGAGTTATCGAAATGTTGTACATCTGT
GTTGTGCTGCAGAGTAACACCTTTACAAAAAGCTTACATTGTGAAAATAGTCAAAGAGGAGCTCAAGATG
AGAACCCTTGCTATAGGGGATGGTGCTAATGATGTCTCTATGATACAAACAGCAGATGTGGGCATTGGAA
TATCTGGTCTGGAAGGAAGACAAGCTGTCATGGCTGCGGACTTCTCTATCCCCAAGTTCCAGTTCTTACA
AAGGTTACTCCTCGTGCATGGTCATTGGTCTTACACGCGTCTTGCACACATGGTCCTGTACTTCTTCTAT
AAGAATGCCACGTTCGTGTTTCTGATCTTCTGGTACCAACTATTCTGTGGGTTCTCAGGTACTGTGATAT
TTGACCAAATGTATTTGATGCTGTACAATTTATTCTTCACGTCTCTGCCTCCCCTCGTCATTGGCATCTA
TGATCAAGATGCGAGCGAAGATATTTTGATAGCAAAACCATATCTCTACAGGAAATGTAGACTAGGACTC
GAGTACAGGAGTTTTTCCTTCTGGGTCACCATGGTCGATAGTTTGTATCAGAGTCTTGTCATGTTCTATG
TGGCTGTCTGGAGTTATCAAGAGTCGGATATCGGGATATGGGAGCTCGGCATGGTTATCATCAGCTCCTG
TATGTTTGCAATGTTAATACAAGCATGTCTGGAAACACAATCCTGGACCATTATCCATTGCATCTCCCTG
TTCATCTCACTCGGATCATTCTTTCTATTCTGCTTCGTGTACAACTCAGTGTGTCTGCAATGTCTGAACC
TCCCGACCAATGTATGGGTGTTGAGAACCACTGTAGGATCTCCTATCTATTGGATGGTGATTCTCATTTC
CACAGTGCTGGCACTCCTACCTCGGTTCATCGTGTATTCTGCTATAACTATTCTATGTCCGAGCGATGTG
TTACGTGCTGTCATGGAGTCCAAGAACATATCACCCACCCAAGTATCATTACCCAACCATATCCTAGGTG
TCTCCTGGTCTCGATCTACATCCGTCTCCTCCATCTACAGAGCATCAGAAGGCTCCAAGTCCAACAAGAG
TGCTACTATGACACAAGTTTGTTAGCATAAGGATAAAACTAAGTTAACATGGGTATAACTTgctgtaggt
atgtacagtagaacAATAGGACCTTTGTACATTTCATATACATAGCTTGCGATTTAACTTGAGACTGATG
AGTCATTTGAATAGAGAGCAGTCTTGGTAAACAAATAGTgtctactattttttttttccttttaaaaaat
gctTCATTTTTGTAGCCGGGTTCTCTATTTTGTGAGCTCTATCCAACACCTATTAAAATTCAACAATAGT
AAAAACATAG
>MSTRG.113.1 gene=gene-LOC103510070
GAGAAGTCCGCAGCCATGACAGCTTGTCTTCCTTCCAGACCAGATATTCCAATGCCCACATCTGCTGTTT
GTATCATAGAGACATCATTAGCACCATCCCCTATAGCAAGGGTTCTCATCTTGAGCTCCTCTTTGACTAT
TTTCACAATGTAAGCTTTTTGTAAAGGTGTTACTCTGCAGCACAACACAGATGTACAACATTTCGATAAC
TCCAGAAATGGTTTCTGTAGATTAGAACGTCGATCAAGAATATAGGTCAATGTTTTTCCATCAATGACAA
GCGCTCTCTTCAAGCTACTTCTGTTCTGATAGCCGGAGCTATGTTGATCAATGAGAGATCTTACAGAAGA
GGAATGAACATCAAGGCTAGTATTGTCTGCAGGTCTATTACCTCTGATTTCTCTCAAGTGTAAGTTGATG
GCATACTCTGCTGATTCTTTTGACTTGGCAGCGAGTTTGATGACTTCCATTTGAGGTGAAAATAAATTCG
TAGAGTAGGCAATGTTTGTGGCTGTCTCAGGTTTATCACCAGTTAGAACCCAGACAACAATACCAGCAGA
TCGGAGGGCAGCGATAGTCTTGGGTACGCCTTCCTGTAGCTTATCTTCAATACCAGTGGCTCCTACAAGA
GtcaaattattttctatttcattgaACATATTCATCATGAGATTTTCTCTATTAGACATGTCACCTTGTT
GACATTTCTCACACCATTCAGCATATTGTTCTTCGCTCAACTTGCGTTTTCCCATTGCAAGTACTCTTAG
ACCTTGCCTAGCATACGTGTTCAAATGCTGTTGAGTTTTGAATATGATATCTTGCTCGAGGAAGTTTTCT
GTATGACTCAGTTTGGAAAATATTGATGTGTCTGCTCCTTTACAATACAAAATGATTTCTTTGGTAGTAG
GATGCCTTACAATGATAGACATACACTTTCGGGATGAATCAAATGGCAGTAGCTTCAAGATTTGGTACTC
ACACTTCTTATTATTGATCAATAGCTCTGCAGAGACTGGTGTTCTCTTGACAAGTTGACAGTTATACAGG
AAAGCCATTTCTACCAATGCTAACTCATCTGGGCTCTCTGCTTCAAAATAAGGCTTTATTTCAATGACAG
GGGATGACTTGCTAGATGATTTTGAGAGTACATTTGAGTTGAGGAGTTTCTTATTCACTGTTGATATAAA
CATTGAGGGAACATTCAAGATTCTCGGCCTGGAAGGTGATCCCTTTTGTACAGTTTCTACATTGGAGAAA
TCTCTATTCAATACAACAGGTGAGATAGCTTTGTCCACTTCTGTTGTTACTGGTGTAGGGGATGGTGTTA
TAGATCGTGACTCAGCTAAGCGTTGATATTTACTACTTGGATCCTTTCCATCTACTCCCATCTTTTTTAA
TTGTTGCTCATTTTTAAGGTAACTTGTAGGTTCAATCACTCCACTTTCATTCATTTTATCATAATGAGGA
GATCTTGCAACAACTACGGTATTGCACAATGCCAACACTATCAAGAACTCCTGCATGTTTTTAGAGTCCA
AATTTTCAACGAGTTGTTTATTTATCTTAATAGAAGGAGCAAGggtgcaacacaaaacatttggttgaga
tggttgcttcgcttggcggtattttgaccgcttttggataGATTTCGActgttttttggcggttttcagc
tatagtgacaaaacggttagagatattgtaaaagtcagggtaaaagaacactcaaataagcatcattcaa
taggataaggaaag
>MSTRG.114.1 gene=gene-LOC103510070
accCTATAGGGTGTAGTAGGGGTGCCCCCTCTCTTGGCCCAGGTTAGATTACTCTTTGTGTTCATTAGGA
TTTAGTTAGTTGTAAATAGTCCACCACATCCATCCCTCGCTTCCTCTCCATGCTTGGTAAAATCCGGagt
aatatatacctacctaaccaatTTTTTCTCTTACTTCATTCATCTGTCttgataaaaaatgaaaaaaaa
>rna-XM_026823172.1 gene=LOC103510159 CDS=1-5007
ATGTTTAACATAATAATTAACTTGTTGAAGGACAGTGAGGAGAGTATAGCCACTGTGGAGAGTGGATTTG
ATGAAAGCAAGACAAAGCAGGAAGAAGATAGCCTTATTGATTTGAATGAGGACAATAGATCACCACGTAG
CTCTAAGGAAAATCAAGATGTGGTCAACATGGAAGCCGACGGTAGGGAAAAAGAGAGTGTCTCCCTTAAG
AAATTACAAGCCGTGGATCTACTCAAGCAAGAACTACAGAAGAAACTCGAGTCTGAAGGCGCCCTGGAGA
AAGCcctagaggagaagaagagggaatatTTAGAGCTCAAACAGGCCCTGGAAACGACAAACAGTGAATT
CAAACAAACCCTGGAACAGAAGAACAGGGAATTTCTAGACTTTACTGAAAGAAAAGTTCTCTGTTCTGAC
TACCCTACGTCTCCCGAGCCAGGTGGTTTCATGTCCATTGATCTCAGAGCTCCGGATGTCTCGAGAAAAT
CTTCCCTCATATTCCCGGTCTATGAATCACCACCATATTTACAGaacCGGATCGCGAACGAACGAGCGAA
CGAACGGGACCTCGAAGAACATTCATCTCCCCAGCAACCTCCTCAGGCGGTAACACCTCAAGCAACTCCC
AATGATAGTTTTACTTCCAGCCACAATGATAGCACCTTGGACACTAGCAGAAGTTCTGACTACCCTACGT
CTCCCGAGCCAGGTGGTTTCATGTCCATTGATCTCAGAGCTCCGGATGTCTCGAGAAAATCTTCCCTCAT
ATTCCCGGTCTATGAATCACCACCATATTTACAGTCGGACATGGAGAGTGCAAGTGAAGTGGAAAGCTCC
TTGTGTTCCTCTCAGCGGCTGGGTCACGTCACAAAGGAGTCCCTGTACAGTTCTTATCAACAAGTTCATT
CCAAGTATCAGAAGTACAAGGGTCGATATGTCGAGATGTTGAAGGCCTACAAGAAGCTGGAGGCTGTGAT
GAGTGAAAGTCAAGACGTTATGCTGAGGAAGAACGCGGAACTCAAGGAGCAATGTCAGCTGGAACAGAAA
GCCAAAGCTCATCTGGAGGATATGCTACGGAATGATCTGGAGGAGAAAGATCACATCATCAATACGTTGA
ACACAAAGGTTAGTATAACTACTTACAtcatacttactttactttctatgCCCGCTTTGACCAATGTCCA
TAAGGACGATGCCTCCTCAGCTCAGCTGACCGCATTGAGGTCTGAACTGACTGAGTGTAATGCTGAACTG
AGTGCCCTCAGAGAGAAACAAGAAGCAGACAAGTCTAGCCTAGCCGAGACCAAGCTCAACTTTCATAGAG
AACTGGAAAGCAAGGAAATACTCGTGAGAGAATTCAAAGCTCAGATATCTCAGTTGAAACTCGAGAATAC
TAATCTACAGGATCAGATGGTCAACATGGAAGCCGACGGTAGGGAAAAAGAGAGTGTCTCCCTTAAGAAA
TTacatatcattttcatttttccagaTGTGATGCAAAATGAGTCTGAGGGTGCCCTGGAGAAAGCCCTAG
AGGAGAAGAACAGGGAATTTCTAGAACTCAAACAGACCCTGGAACAGAAAAACGGCGAGTGTGAGAAGGT
CAAACAAGCCCTGGAACAGAAGAACGTAAATTGCACCGAGTTAAAACACGAATTAGAAGAAGTTCAAAAG
AGACTCGAGGCTGAGACCAACCTAGAGAAATCCCTAGAGCAGAAGAACAGAGAATGTCAGGAACTGAAGC
ATAAGATGGAAGAACTAGAAAGTACTCTGGAAACGTTGAAGACAAGTAATGATGAAATGATAAGGAATCT
GGAAACAGAACTATGTACGCCGTCCAGTGTAGATACAGGTTTAGAACAGGAACTCAATCAACTCCGTCTG
AAACTAAAAGAGATGGAAGATACCAGCGAGCAAGGCAAACGCGACCTGCTCAGTAATCACCAGAAAGAAA
TGGACCTGGAGAAGACCAACCACCAGAAGGaactggaagaagagaaaaccaaaCACAGTCAGTTCATCAA
ACAGATTGAAAACACGCTCAAGAGCAAGGAGAACGAAATCGTACGCACTCTAGAGGAGAAGGATCAGACT
ATTTTTAAGCTGAAGAATAAGTTACAGAGTGCGTACGAGAAGTTTAACGCTGATAAAACAAAACTGGAGG
CGAGTGTGAAGAATGAGACGGGTAGATTGGAAGGGAAACTGAATGCTTTGACTGAGGACAATGCCAAGTT
GAAACAAGTAAGGATATCGGTAATCATCAAAAACATGTTCAAGAAATTGAAAGATAAAATCACCGAGGAG
GTGAAAGCTGCTCCCAGGAACCTTTTCCAGCCATCTCCCCAGCAACCTCCTCAGGCGGTAACACCTCAAG
CAACTCCCAATGATAGTTTTACTTCCAGCCACAATGATAGCACCTTGGATTCGCGTCAGAGTTGTCCTAC
ACATTTTGTACTTGCAGGAAAATCTAGGACTGAGGATGTTAAAGTGTTGAGTTCGAAATTGAAAGCAGCC
GAGGTCAAAATATCTGAACAAGATGTCAATATAAAACAACTCGAAGATACAGTTGCTACCATGAAAAAGA
CTCTGCATAGAAATATATGCGACATGTTGAATACTATGAATCAACAACCTAAGAGCAAGTTGGAAGAAAT
CAACTCTGTTCTAGAGACAATCAAAGCTAAATCCTGTGATAACATTGCCAAACTAAATGAAATGCTTCTT
GAGAAGGAAGCTGAACACAAAACTCAACTCTCTGtgctagaaaaaataaatgaagatttGAAAACACAAG
TGCATGAACtatcgaaagaaaaagaagcgaaTGAAAGGAAACAAGAAGAATTTGTTAGAAAAATAGAACA
TTATGAAAACACGTTGAATAACAAGAACGATGAGtacaaaacacagaaaaaacACAAGTGGATGaactat
caaaagaaaaagaaATATGATGaactatcaaaagaaaaagaagtaaatgaaaagaaacaagaagaatttG
TTAGAAAAATAGAACATTATGAAAACACGTTGAATAACAAGAACGATGAGTACAAAACACAGAAAGATTT
GGAACACCAATATAAAACAACTATTGAGAAGCTACTAGAAGATAATGCAAAACTCGTCACTCAAATTGAT
GTTTTGAAAAAAGAGTTTGATgggaaattaaaagaagaaactgATAAATTCAAACAAATGCAACAAGAAC
TAGACACGAAACTTGACACCGAAACAAAACTGATGAAAGagcttgaaaatatgaaaacgaTATCACAAGA
ACAAGAGAGCAAGATACGAAACATAGTAACGACAGAATTGGAGCAAACACATAAAGAAAAAGTAGGCGAC
TTGAAACATTTGATAGCGAAGCTTGAAGAGGACATGGAACATGGCaagagagatataaagaaacaagtag
aggagaaagaaaaactaaagaaaacaatagaacTACAGGAACAAGAGATCTCGTCGTTACAGAACcacaa
gaaagaaattgaagcaAGTAATAGTCAAGTAAATGAACGACTCGCTAAATTGAGTATAGAAAATGAAGAC
TTGATCAAAGAAAAAACACTCTTGCAAGAGAAACATACTCAGCTTTCCACTGAACTCTCTACACTAAGAG
AGAACCGTTCGAAATCCAAGGAGGTGTTGGAGAAAATGAATTTGATGACCAAAGAAAACAGTGAACTCCT
ATCAGAGAAGGAGCAATTGACCAAGGTACTATCAACACTACaagaagagatgaaagaaaCAAGCTCGTCA
CATGAACGCCAGGTGAATGAATTACACAACGAACTAACCAGGTTGAAAGCTTTAAATGAGGAGTTGAACT
CGAAATCTAAAGAGTTGAATGAATTACACAACGAACTAACCAGGTTGAAAGCTTTAAATGAGGAGTTGAA
CTTGAAATCTAAAGAGGCCTTGGAGAAAACCAACTTGCTAACCAAAAAAACCGGTGAATTGACAACCGAA
AAGGAACGTTTGAATCAATTAGTAGCAACATTACAGAACGAAATAGAGGACAATAAATCTAAACAAATAC
AAAACAACACTCTGCAGAATGAGTTACAGAAAACCAACTTGCTAACCAAAGAAACCGGTGAATTGACAAC
CGAAAAGGAACGCTTGAATCAATTAGTAGCAACATTACAGAACGAAATAGAGGACAATAAATCTAAACAA
ATACAAAACAACACTCTGCAGAATGAGTTACAAGAGGAACTAACCAAAGTCAAAGCTTTGAACGCGGAGT
TGAGTTCTAAATCAAACGAAGCTATTGAAAAGATCAACATTCTGAcccaacaaaataaaaaaaaGGAGGA
AGTTAAGGAGTTGCGGCGACTTCTCAACCTAGGCAAACCAGGGGAGGAATCAGCATCCGATGTAGACTCA
TCAAAACTACAAGAGAAAGACCAAGGAAATGGTCAGCTTGCAGAACTACAAAACGAACTCTCCAAATACA
AATCTGCAAACACGGAGATGAAAAGTTTCACTGAGAAATATCGCGTGAATCTAGTAGGTGAAAAACAACT
CCTGAGTCAATCACTGACCAGTCTACAAAACGAGGTAGACTCATCAAAACTACAAGAGAAAGACCAAGGA
AGTGGTCAGCTTGCAGAACTACAAAACGAACTCTCCAAATACAAATCTGCAAACACGGAGATGAAAATAT
ATGATGGGCAAGGAACCAATGGTGAGTATAAACCAGGGGAGGACTCAGCATCCGATGTAGAGGGGGAGAC
AGATAAGAATAAGGAGGATAAATTGGGATCGTGCCTGGAACTCGAGTATCTACGCAATGTTCTGTTTGAA
TATATGATGGGCAAGGAACCAATGGTGTTGGCGCGTGTTCTTGCAGCCATAGTAAAGTTTGATCCCGAGC
ACACGGCCAAAATTCTACATCGTGAGGAACAGAAACTTTCAGTGGTAAGTCTTACTAGAAGCAAAGGCAA
AGCTCCCCTCTTCATACCGGTGAATGGCGGGcgttga
>MSTRG.115.2 gene=gene-LOC103510159
CAGACCCTGGAAAAGACTAACAGTGAATTCAAACAAACCCTGGAACAGAAAAACGGCGAGTGTGAGAAAG
TCAAACAAGCCCTGGAACAGAAGAACGTAAATTGCACCGAGTTAAAACACGAATTAGAAGAAGTTCAAAA
GAGACTCGAGGCTGAGACCAACCTAGAGAAATCCCTAGAGCAGAAGAACAGAGAATGTCAGGAACTGAAG
CATAAGATGGAAGAACTAGAAAGTACTCTGGAAACGTTGAAGACAAGTAATGATGAAATGATAAGGAATC
TGGAAACAGAACTATGTACGCCGTCCAGTGTAGATACAGGTTTAGAACAGGAACTCAATCAACTCCGTCT
GAAACTAAAAGAGATGGAAGATACCAGCGAGCAAGGCAAACGCGACCTGCTCAGTAATCACCAGAAAGAA
ATGGACCTGGAGAAGACCAACCACCAGAAGGaactggaagaagagaaaaccaaaCACAGTCAGTTCATCA
AACAGATTGAAAACACGCTCAAGAGCAAGGAGAACGAAATCGTACGCACTCTAGAGGAGAAGGATCAGAC
TATTTTTAAGCTGAAGAATAAGTTACAGAGTGCGTACGAGAAGTTTAACGCTGATAAAACAAAACTGGAG
GCGAGTGTGAAGAATGAGACGGGTAGATTGGAAGGGAAACTGAA
>MSTRG.115.3 gene=gene-LOC103510159
aaaaaaaaaagataaaaaaagttgaCAAGTGATAAAAGTTTCTTGAATAAAATCAGATTGAAGGaaccta
ggtatctaattaaTAGATGGCCTCATCGTTAATCTGTAGAtaagatttttccaattttggctacaaaatg
aAAGCTTTAGTTCTGTGTTTGTCAATGGACAACCTATGAAAGTGTTCTTAAAACAGGGATATCGGTAATC
ATCAAAAACATGTTCAAGAAATTGAAAGATAAAATCACCGAGGAGGTGAAAGCTGCTCCCAGGAACCTTT
TCCAGCCATCTCCCCAGCAACCTCCTCAGGCGGTAACACCTCAAGCAACTCCCAATGATAGTTTTACTTC
CAGCCACAATGATAGCACCTTGGA
>rna-XR_003391956.1 gene=LOC113468085
aatgtaaaaaaaaaagataaaaaaagttgaCAAGTGATAAAAGACATAAAAGTTTCTTGAATAAAATCAG
ATTGAAGGaacctaggtatctaattaaTAGATGGCCTCATCGTTAATCTGTAGAtaagatttttccaatt
ttggctacaaaatgaAAGCTTTAGTTCTGTGTTTGTCAATGGACAACCTATGAAAGTGTTCTTAAAACAG
GGATATCGGTAATCATCAAAAACATGTTCAAGAAATTGAAAGATAAAATCACCGAGGAGGTGAAAGCTGC
TCCCAGGAACCTTTTCCAGCCATCTCCCCAGCAACCTCCTCAGGCGGTAACACCTCAAGCAACTCCCAAT
GATAGTTTTACTTCCAGCCACAATGATAGCACC
>MSTRG.115.5 gene=gene-LOC103510159
ctattGAAACCAAAAGCgaagaaaacaacaaactgAAAACTGCTTTAAGCGAGAAAGATACAAAGTTGAA
GCTGATGGCGAAAAATTTAATCAATGTCTACGCGGAACTAAAATCAACAAAGACTCTGCATAGAAATATA
TGCGACATGTTGAATACTATGAATCAACAACCTAAGAGCAAGTTGGAAGAAATCAACTCTGTTCTAGAGA
CAATCAAAGCTAAATCCTGTGATAACATTGCCAAACTAAATGAAATGCTTCTTGAGAAGGAAGCTGAACA
CAAAACTCAACTCTCTGtgctagaaaaaataaatgaagatttGAAAACACAAGTGCATGAACtatcgaaa
gaaaaagaagcgaaTGAAAGGAAACAAGAAGAATTTGTTAGAAAAATAGAACATTATGAAAACACGTTGA
ATAACAAGAACGATGAGtacaaaacacagaaaaaacACAAGTGGATGaactatcaaaagaaaaagaagta
aatgaAAGGAAACAAGAAGAATTTGTTAGAAAAATAGAACATTATGAAAACACGTTGAATAACAAGAACG
ATGAGTACAAAACACAGAAAGACTTGGAACACCAATATAAAACAACTATTGAGAAGCTACAAAAAGATAA
TGCAAAACTCGTCACTCAAATTGATGTTTTGAAAAAAGAGTTTgatgggaaattaaaaaaagaaactGAT
AAATTCAAACGAATGCAACAAGAACTAGACACGAAACTTGACACCGAAACAAAACTGATGAAAGagcttg
aaaatatgaaaacgaTATCACAAGAACAAGAGAGCAAGATACGAAACATAGTAACGACAGAATTGGAGCA
AACACATAAAGAAAAAGTAGGCGACTTGAAACATTTGATAGCGAAGCTTGAAGAGGACATGGAACATGGC
aagagagatataaagaaacaagtagaggagaaagaaaaactaaagaaaacaatagaacTACAGGAACAAG
AGATCTCGTCGTTACAGAACcacaagaaagaaattgaagcaAGTAATAGTCAAGTAAATGAACGACTCGC
TAAATTGAGTATAGAAAATGAAGACTTGATCAAAGAAAAAACAGCGACTTGAAACATTTGATAGCGAAGC
TTGAAGAGAACATGGAACATGGCaagagagatataaagaaacaagtagaggagaaagagaaactaaagaa
aacaatagaacTACAGGAACAAAAGATCTCATCCTTACAGAATCGTCAGAAAGAAATTGAAGCAAGTAAT
AGTCAAGTAAATGAACGACTCGCTAAATTGAGTATAGAAAATGAAGACTTGATCAAAGAAAAAACACTCT
TGCAAGAGAAACATACTCAGCTTTCCACTGAACTCTCTACACTAAGAGAGAACCGTTCGAAATCCAAGGA
GGTGTTGGAGAAAATGAATTTGATGACCAAAGAAAACAGTGAACTCCTATCAGAGAAGGAGCAATTGACC
AAG
>MSTRG.115.6 gene=gene-LOC103510159
caaaaagaaattaaagaaaaaaattcatcacATGAACTCCAGTTGAATGAATTACACAACGAACTAACCA
GGTTGAAAGCTTTAAATGAGGAGTTGAACTTGAAATCTAAAGAGGCCTTGGAGAAAACCAACTTGCTAAC
CAAAGAAACCGGTGAATTGACAACCGAAAAGGAACGCTTGAATCAATTAGTAGCAACATTACAGAACGAA
ATAGAGGACAATAAATCTAAACAAATACAAAACAACACTCTGCAGAATGAGTTACAAGAGGAACTAACCA
AAGTCAAAGCTTTGAACGCGGAGTTGAGTTCTAAATCAAACGAAGCTATTGAAAAGATCAACATTCTGAc
ccaacaaaa
>MSTRG.116.1 gene=MSTRG.116
tcactttctttttattagctCTGTGTGTAGATGGGCTAAATTTTGGTTGTTATGAAGGTGTACTGCACAC
ACCCTGCAAAGTATACTGGTGAATTCACCTCgagattttgttttgttgagTAGGCTAATTATTTAGAACT
TTCGTTAGGATGTAATTGACATGACGTACACTAGgctaattttgtttaaaataggACAGAAGAAGTTGTC
TGAGTAGCGCATACAATGGCGGTCATTATGATCGCCTGGTAACTgagaggacgtgggttcgaaaGTTTCA
ATTCCAAATGAGGCCGAGGCATGGGTGTtagagaaattaaaaacaaagtcaATAAACTTATTATGATGG
>MSTRG.117.1 gene=MSTRG.117
GCCATTGTATGCGCTACTCAGACAACTTCTTCTGCcctattttaaacaaaattagcCTAGTGCACGTCAT
GTCAATTACATCCTAACGAAAGTTCTAAATAATTAGCCTActcaacaaaacaaaatctcGAGGTGAATTC
ACCAGTATACTTTGCAGGGTGTGTGCAGTACACCTTCATAACAACCAAAATTTAGCCCATCTACACACAG
agctaataaaaagaaagtgacT
>MSTRG.106.1 gene=gene-LOC103510245
AAagagtgtgtgctcatcattGACAATGTAACGGGGGAGATTACTCTGGAGAAACTTAGCAATAATATTC
AGCTGAAGAAAACCCGAACTGCCCCGACTAACAAGACAGACACAAGCCATGTCATGCCATCCGCTATACC
TCTGTCCAGGCTTAAGAAGAAAACTTCTGGCAAAGCCAACAACAACCACAAGACCAAAAGCGGCAACAAT
CTGTCGGTGCCACCCAGTATACCCCGTCACTCTCCACTGCAAACTTCCCCGTCTTACTTCTCTCCGCCTC
ACACCAAGAGTCCCACTGCCCCGTTCAAGTCTCCGAGTCCCGGACAAGGCTCAAGCTTGTCCCCGATGGT
GAACAGTCTTCCCGCTCTGGGTCTGGATGACATAGGTAAAGTTTGACTTGAAAATAGGTGTACC
>rna-XM_008474927.3 gene=LOC103510245 CDS=428-1057
GTTGAATGGATAAGTGAACAGCTAACGTGTACTCTGATCTCTGAACTGCGAAGTTAAAGTGAATGTGAtc
gtagaaactagaaaatctCAACACTGCTGTCGCTGCTCGACTAGTTATTGTCGTTGTCGCAAGTAGAAAA
TCGACACACGatcaattatctttttttccactCGTCATTTTATGTGTAGTCTGAGTAGAGACCCCCACAG
TATACTATTCAAGTGATAGGTTTACAATCTACTTATTGTAAAGTTACATAttcctcttcacttcttcaAA
GGGGGGCTCTGAGAATTACCTTGCTGAGTCGAATTATACAAACGCCAATGAACTGAGCATTTTATCAAGT
GTGGTTAGTTAGGGAGGAAACGATTGATCAAAATCATTTGGCATCCATGCCAAGGGAGATCTAGCAGATG
GCATGACATGGCAGATAAACTAGGACTCAATCCTGATATCAGAGAATTAAAGCTCGGATCAAGTTTCACA
AATGCCAACAAGGGATCTTCGTTTCACACACTACGCTATGACTTCAAACCAGCAAGTATGGACCCAAACG
AAGTGGCCAAACTGGATGTCGGAGAATCCAACCAGGTGACAGTGACTGTGCCGCATGGATCCCGAGAAAC
CGTATTCAAGGGGTCACACAAACCTTACCAGAAagagtgtgtgctcatcattGACAATGTAACGGGGGAG
ATTACTCTGGAGAAACTTAGCAATAATATTCAGCTGAAGAAAACCAGAACTGCCCCGACTAACAAGACAG
ACACGAGCCATGTCATGCCATCCGCTATACCTCTGTCCAGGCTTAAGAAGAAAACTTCTGGCAAAGCCAA
CAACAACCACAAGACCAAAAGCGGCAACAATCTGTCGGTGCCACCCAGTATACCCCGTCACTCTCCACTG
CAAACTTCCCCGTCTTACTTCTCTCCGCCTCACACCAAGAGTCCCACTGCCCCGTTCAAGTCTCCGAGTC
CCGGACAAGGCTCAAGCTTGTCCCCGATGGTGAACAGTCTTCCCGCTCTGGGTCTGGATGACATAGGTAA
AGTTTGACTTGAAAATAGGTGT
>MSTRG.107.1 gene=gene-LOC103510337
CATGCTTTCATGTCAATCCGTCCGACTATTCACCACATTGGTCTTACGGGATCCAAGTATAGTTTCCGCA
TCGGAATACCATCAAACTTCAACTATAAGAGTGAAGCTGATATTAATCCAAATGTAAAAATTGAGTCAAA
GCTGATAGACTGGAACTCGGAGGAAGGCAAAATTCTCAAAGAATCCCTTGTGCTAAGTGAGAATGCACAG
AAGTTTGCCATTGCTCAAGAAGTTTACAAGTGTGACCTGACATCATTTTATTTACACTTATCATATCCAG
CTTTAGCCCCTGGTCTTGCatatattgtagCCGACAAGGTCCACGAGAAGATGGAACTCCACAAGAGGTC
ACTACAATTGAGAACGATATTCTACACCGGTATGTGCTTCTTTGCGTACGGGTTGTATGTGCTACTCACT
GATCAGACTACCATGATTACGGAGAGAATGGCTCTGAAGAGTTTGGCTGCCTTGGGAAAAGATTACATCG
AGGGCGGCATCGAATATTTTGACAAACAGCTGAAATTCAACAGGGCACTCCGATCTTTGCTGCATGATGG
CAAGAGCAACATTGCTACCACTGGCAATTATAACTACTTTGTACGACAGAAGGCACTACCTCTCACTTAC
CAGAAGGAATTCCTGGAGGGAGAACTGAAAAAACATAGTCCAGATGCAGAGGAATCTTTGGATACGATCT
AGTCAGATAGGTCTTCCTTCTAGTCAATCATGTAAAACGGAGGGTtctagccagtctagttagcatggag
agtaacgcgtctgccttgtaagcgctaggtcgcgggttcgattcctgcccggggcagatttccTATCCTC
tctgctttcgggacgataagaccttaacagttactcAAGTGGTTCCGAGTTTAGCGGTGAGGCGATGGCA
CAttgaatacatcagttcccaatggatcactgaagttaagtaacgttacgcatggttggtatccagatgg
gtgaccatttgggacATAATGTACCCTACTGTTACTTTGCCGTACACTCGCTGGCTAtttaggggtgcac
tcagtctcgaattcagattgtacaagttgcggaaaaaaaaaaatcaaaatttcgaatttcccgccaactt
tacacgctcatgaaggctgtgttaagttaccacatcattttccacaccgccaagaaaggacgggaatggc
ctatctcagcccggtacaCAACCACAAcctaatagccaggtcaacctcggattgaactcaatcctgagac
aatccacggtggtgaAACTCGA
>rna-XM_008475023.2 gene=LOC103510337 CDS=9-701
ATGCTTTCATGTCAATCCGTCCGACTATTCACCACATTGGTCTTACGGGATCCAAGTATAGTTTCCGCAT
CGGAATACCATCAAACTTCAACTATAAGAGTGAAGCTGATATTAATCCAAATGTAAAAATTGAGTCAAAG
CTGATAGACTGGAACTCGGAGGAaggcaaaattttcaaagaatccCTTGTGCTAAGTGAGAATGCACAGA
AGTTTGCCATTGCTCAAGAAGTATACAAGTGTGACCTGACATCATTTTATTTACACTTATCATATCCAGC
TTTAGCCCCTGGTCTTGCatatattgtagCCGACAAGGTCCACGAGAAGATGGAACTCCACAAGAGGTCA
CTACAATTGAGAACGATATTCTACACCGGTATGTGCTTCTTTGCGTACGGGTTGTATGTGCTACTCACTG
ATCAGACTACCATGATTACGGAGAGAATGGCTCTGAAGAGTTTGGCTGCCTTGGGAAAAGATTACATCGA
GGGCGGCATCGAATATTTTGACAAACAGCTGAAATTCAACAGGGCACTCCGATCTTTGCTGCATGATGGC
AAGAGCAACATTGCTACCACTGGCAATTATAACTACTTTGTACGACAGAAGGCACTACCTCTCACTTACC
AGAAGGAATTCCTGGAGGGAGAACTGAAAAAACATAGTCCAGATGCAGAGGAATCTTTGGATACGATCTA
GTCAGATAGGTCTTCCTTCTAGTCAATCATGTAAAACGGAGGGTtctagccagtctagttagcatggaga
gtaacgcgtctgccttgtaagcgctaggtcgcgggttcgattcccgcccggtgcgaatttcctatccttt
ctgctttcgggacgataagaccttaacagttactcAAGTGGTTCCGAGTATAGCGGTGAGGCGATGGCAC
Attgaatacatcagttcccaatggatcactgaagttaagtaacgttacgcatg
>MSTRG.108.1 gene=MSTRG.108
GACTTAGGTACTCGAGTTtcaccaccgtggattgtctcagaattgagttcaatccgaggttgacctggct
attagggtgtggttatgtaccaggttgagataggccattcccgtcctttcttggcggtgtggaaaatgat
gtggtaacttaacacagccttcatgagcgtgtaaagttggcgggaaattcgaaattttgatttttttttt
tccgcaacttgtacaatctgaattcgagactgagtgcacccctaaaTAGCCAGCGAGTGTACGGCAAAGT
AACAGTAGGGTACATTATgtcccaaatggtcacccatctggataccaaccatgcgtaacgttacttaact
tcagtgatccattgggaactgatgtattcaaTGTGCCATCGCCTCACCGCTAAACTCGGAACCACTTgag
taactgttaaggtcttatcgtcccgaaagcagaGAGGATAggaaatctgccccgggcaggaatcgaaccc
gcgacctagcgcttacaaggcagacgcgttactctc
>MSTRG.109.1 gene=MSTRG.109
TTTTTCCAGTGGGGTTTTCCAATGCTGTATTTGTTTGCTGTATAAATCCCTTAAGACATTCCAGTACTGC
CCTCAGTCTGAACTACACTCTTTGGTAACCATGCCTCAGATAGGAATTGTGTCCAAGTTGAATGTAGTGG
TACCGTGGATGATCGGAGGAGTTGGTGGGTTATACATCGCTGCTGCAGGAACTGCCAATACTTTCCTCAT
TCATCAATATCAAAACCTATTCGAAGCTTATGAGTAAGTTTATTATCTGCTctagaaaattattaactga
tTCTGTTgacagtctggctgggggactttagacagagagtagaccagcttagtctggctgagggacttta
aacagggagtataaccAGCCTAAatatcccttgctaaagaaatagcaaagatggagtgcaaagggcatcc
actcgtaaaatttgtcgCCAAAATCAAATCAACAGAGAGATTATTTACAAAACAGTTAAGATGAGGgagt
aaaatattttcaacaaatGTTCGTTGTTATttggcaaaataataaatagtcaTAAATGTAGTTTTCTAGT
TTTAagtgtttaaaataaattatttaaaagagAACATATAAACTAATCCagttcctttttattttataga
tcATCAAAGTTTCCAgtcaaaatttaatttcatttggggCCCGAGACTTTGGTAGTTGTTATTGAAGACC
CaagtttaaattgaaaatcGCTTCGCCCAATCAAAAGTTGAGATCTTTCTCTTTAATtagtttttcattt
acttttgaAGCCCGAATCGTGCCAGTACAGACAGTcctagattttcttcttctttttcaatttttgaaag
aaaaaaagttttccttatTGTGATCGGCCTACTTTCTATGCCCCTAACACAACACCATACACCTTCACCT
CAAACTTTTTCTACACACCAACATACGGAACTTTTCCATCAAAAACAAACATTACAAACTTTCAAGAATT
ATTTAAGAataaagattatttttttaagagaagCTTAGAAATTATTTGAGCAAACTTGACCATTAACATT
TAAAGTAGTTATGTTGTTTGAAGACCCaagtttaaattgaaaatcGCTTCGCCCAATCAAAAGTTGACAT
CTTTCTCTTTAATtagtttttcatttactttactTTTGACCCATTTACTTTTGAAGCCAGTACAGACAGT
cctagattttcttcttcttctttttcaatttttgaaagaaaaaaagttctcagaaccaagttcatttttt
ccttattgTGATCGGCCTATTTTCTATGCCCCTAACACAACACCATACACCTTCACCTCAAACTTTTTCT
ACACACCAACATATGGAACATCCCTCCAACTTTTCCATCAAAAACTAACATTTCAAAACTTTCAAGAATT
ATTTAAGAataaagattatttttttaagagaagCTTAGAAATTATTTGAGCAAACTTGACCATTAACATT
TAAGTGCCTATCTATATTTCTACAATACTAGAGATGCTTTGGGATAGCAAATGAGTTCCAAGGACTATCT
CAACAGACAGTGgataagttttta
>MSTRG.110.1 gene=MSTRG.110
CAACAGAGAGATTATTTACAAAACAGTTAAGATGAGGgagtaaaatattttcaacaaatGTTCGTTGTTA
TttggcaaaataataaatagtcaTAAATGTAGTTTTCTAGTTTTAagtgtttaaaataaattatttaaaa
gagAACATATAAACTAATCCagttcctttttattttatagatcATCAAAGTTTCCAgtcaaaatttaatt
tcatttggggCCCGAGACTTTGGTAGTTGTTATTGAAGACCCaagtttaaattgaaaatcGCTTCGCCCA
ATCAAAAGTTGAGATCTTTCTCTTTAATtagtttttcatttacttttgaAGCCCGAATCGTGCCAGTACA
GACAGTcctagattttcttcttctttttcaatttttgaaagaaaaaaattctcagaaccaagttcatttt
ttccttattgTGATCGGCCTATTTTCTATGCCCCTAACACAACACCATACACCTTCACCTCAAACTTTTT
CTACACACCAACATATGGAACATCCCTCCAACTTTTCCATCAAAAACTAACATTTCAAAACTTTCAAGAA
TTATTTAAGAataaagattatttttttaagagaagCTTAGAAATTATTTGAGCAAACTTGACCATTAACA
TTTAAGTGCCTATCTATATTTCTACAATACTAGAGATGCTTTGGGATAGCAAATGAGTTCCAAGGACTAT
CTCAACAGACAGTGgataagtttttactttctattattagcattattattgttcgtgttgaacatttttt
tactttttctttctttttccccaaaGAATATTCGTatttaagcttaacccatcttttggggctgtctagc
cccaacacctaagcctgagagtgggctttttgtatatggagttaagctggtttCAATTAATCTTACAACT
CATTTACT
>MSTRG.111.1 gene=MSTRG.111
tagccccaacacctaagcctgagggtgagctttttgtgtatggagttaagctggtttCAATTAATCTTAC
AACTCATTTACTCTCTCTCATCAACTTTATCGTTGTTAAAGGAAGCGTTGTGTTTACAAGTCCCCGCAAT
CTAAACATGATTTTAAAACAAGCAGTCATTTTATTTCCAACCACATCAATCGAAACTTTTTGATACAGAT
TTATCTCGCATTCTCCCTCAATTTTTCCAACAAACATGTGGTCCATTCAAACATAACGTAGAGATACAAG
GGTATTTGAATGCACTGAAAAATTGGGAAATTAATTTGTAggtttttttcaatatcaaaggaaaactgtg
>MSTRG.118.1 gene=MSTRG.118
AAGGACGTCCAGTCGTCAATGCATTTCTTTTATTACTAGATTGTGAATATGTAGTTTGTTATCCTATTTT
CCAAGACATTACATTCAAATAAAAACACCGACttgtattattaaaattttattgtaattaacattttttt
atttatttattttttatataacttaattaaattaaataaatcacttgcctgattgataaataataatatg
tacctaatatatatacttaatatatatatataacgATGCGGAGATATCACAGCCAATACTCTCTTGAAAT
atacaaaattatttataatgaaaaaaaaaaaaaaaaaaaaaaaaaaaaatttgtgaacgattattaaaat
tcaaataaatttcaatgtgatctcaaaattacaaaatcggGCCAAGCACAAGTCAACAAAGAGTTAATAA
TGGATTGGGCCCAGAAATGGTTCTTTTTACGCCATTTGGTCATAAGCTAAGAGTTCATAATGGCCCAAAA
CGGTTGTTTACTATCCCATTTGGTCAGGCAGTTCACAAAGCTTTTTTCACATTGAAGGAGACAACATGCA
ATGTACACACGTATTTCTATTTGCCTACACGAATCATTTACAATCGTCA
>MSTRG.133.2 gene=gene-LOC113467164
CTCGCAGAATTGGCCATGGCAGGGGTCTACACGTTGTTGTGATGTTAGTGAAGGTCTACATTCTACACTG
GCGATGATAGTCAAGGTCTACAGTCTAAACCTTCGCAGAATTGGCCATGGCAGGGGTCTACACGTTGTTG
TGATGTTAGTGAAGGTCTACATTCTACACTGGCGAAGATAGTcaaggtctacagtctacacggTAGCCGA
ATTGGCGGTGGTGGCAATAATAATCACCAGGTAGGTGAGCTCGCTCACTTTCTTCAACAGCTGGGCGTCT
AT
>MSTRG.133.1 gene=gene-LOC113467164
CTCGCAGAATTGGCCATGGCAGGGGTCTACACGTTGTTGTGATGTTAGTGAAGGTCTACATTCTACACTG
GCGATGATAGTCAAGGTCTACAGTCTAAACCTTCGCAGAATTGGCCATGGCAGGGGTCTACACGTTGTTG
TGATGTTAGTGAAGGTCTACATTCTACACTGGCGAAGATAGTcaaggtctacagtctacacggTAGCCGA
ATTGGCGGTGGTGGCAATAATAATCACCAGGTAGGTGAGCTCGCTCACTTTCTTCAACAGCTGGGCGTCT
ATCTGAGCCAAACTATTGTTGGCGAACTCACACGACGGAAACACATGCACGATGTAGGCGGCCTGTTGCG
TCCCAGGGGCGGCAATGTTGACTATGCCGGCGGCTTGCTTCTGCTGCAGGTAGGTGATGAAGCCGGACTG
GAGATAGGCAGACTGTTGGACCACGTCCACCTCGGTGCGACCGCAGGGGAGAGCGAGCAACATGCAGTGC
TCCCCGTCCGTCTGTGAATGAGAGAACAAACATCGGACCCgagattaatttttttttaagaggtttgaca
gagggaactgtaactgctatggtcttatcgtcccgaaaatcgaagagagaaggaagacaggataggagaa
agccagccgttccgagaacgaacattatcccatcaggataaaatccgccccgggcgggaatcgaacccac
ggcctagcgcttacaaggcagacgcactaccaactaagctaactaggctggcaaa
>rna-XM_026823207.1 gene=LOC113467164 CDS=1-12699
TCTGATTTTTGTGATTTCAGGAGTAGGAGTACGCTTCAGTCAGCTGTGAGTACGAATAGTCCGGGTCTGC
ACAGTGAGGACAGGCGAGCCCTGGCTATTTGTGTTCGAAATTTACCTGCCCGATCTAGTGGTAAggggta
tcacactaggcttaggAGGGGGCCGTATGAGGCAGAGCTGGATGAGTTTCACCCGAAGGCCACCAGAACT
CTGTTCATAGGCAACCTGGAGAAGGACATCACCGCGTCCGAGCTGCAGAAACACTTTGACCAATTCGGCC
AGATTATCGTCCTGTTCGCGCAGTTAGCAGTGAATGGCATGCGCGGAGTTGTCATGCGCAGTAGAAAGCT
ACAGGTCCTGTTCGCGCAGTTAGCAGTGAATGGCATGCGCGGAGTTGTCATGCGCAGTAGAAAGCTTCAG
GTGGACTTTGCGTCACGGGAATGTCAGGATGCGTTCTACGAGTCGCAGAAGTCGTCCAATATGTTTGACA
ACAGCATGGGTGCATCTCCAGCCAGCAGCACCAGTGGCGGGGGTGGTGGTAGCAGCGCGGGCAGTGGTGT
CATTCTGCCCGTGGTACGCGGGGGTTTGGacaccccctcctcctcctcctcgggCGGATCTACCTCTTCA
TCGCGCCCCTACAGACACTCCACGTCCCGCCCCTCCCCCATATACTCGCGGGGGGCCTCGCCGCCCCCAC
TGACACCCAAGCGACATGCCACTACCTCCTCCTCTGCCCTCCGCTGTGATTATACCAATGAGTATGTGAT
GGATAGGAGACCCCCCTATAGTTCGTGGACATCAAGAAGCAATCCTCGTAATATATTCCGTCCCGCATTG
GATTGCAGAACTTTCGTAGTTACCTTCCCCCGACCCCGACCCCTCCAGTGCCTATCAACAAGGGTCTCCA
GTATCCCTTCCCTAGCCACCCTCATGTTGTCAACAACTGTCAAATATATTCCGTCCCGCATTGGATTGCA
GAACTTTCCCACCCTCATGTTGTCAACAACTGTCatccccccccaccccccctcCCCGCCCCTGCGaccc
ccctcctcctcatcaGAAGACTCTGAACCCTCAACCTCTCAACTGTCAGACTGGGAGCTCCGACTCAAAT
CATTGGATGAGAGGTATGAGAAATGGTCTGGGAACAGAACAGTGACCGCGACCACCAAGACAGATAGCAG
CAGCACAGGGCAGAAAGTAAGACACAAGCTACTCGACCTGAATGTGCACGAGCTACAACCATCAGACATT
GTCAAGTCCGTCCTAGCCAAGCGAAGTATATTCGATGAGGATTCCAAGCGACTAGAGAACATGAATGACA
AGTACGAACCCAAAGAATATATTCCGTCCCGCATTGGATTGCAGAACTTTCGTAGTTACCTTCCCCCGAC
CCCAACCCCTCCAGTGCCTATCAACAAGGGTCTACAGTATCCCTTCCCTAGCCACCCTCATGTTGTCAAC
AACTGTCATCCCCCACCACCCAGTCGAACTGTTAGTCTAGAAACTAGTAAACCTGTAGTTCCTATGCCGA
ATAATATCAGGCGAAATAGCACCAACTCTAACTCTACAACACTAGGAGACACAGCACGGAGAAGATCGAG
GGAAGAACCACAACAACCAATAGAAACCAAAAATGTAAATGAGACTAGAATTAAATTAGAAACTAAACCC
TCTACTGAAACAAGTACAAATATGACTAGTGATAACAAAGATGTGAAAGCAATACCTAGCCCTAGCGAAG
ATATAAAGCCCGCAATAGAGGAAGGGCCTCACCTTGTAGAAAACAATTGTACAGTAGATGTTAAACCTTC
GCCAGAAAGTTTACCCAAGTCCGAACCAGTACTAGTGATAAAACATGAGCTTCCAAGTGCCCCCGAGGTC
AAAACGAGTGCTCCCACCATtatagaaaggaggaagagcaCAAGTATAGAAGAAGTCAAACCGTCTAACA
GGGAAACGATAGAAGAGAAAGCAGAGTGCAATACCAAAACATTGAACCATGTGAACTCAGTATTAACGCC
CTGTGTAACATCCAAACCAAAAGACTGTGATTTAACTGATGTAGATAATaacaaatgtaaacaagaaCGA
GACATAGAGCGTgatagaagaaaaagtaaagacaTTGTGGTTGAAAATAGTTCCAGTTCTAGTTCAATAG
ATACAACGAGCAAGACTAAACCTAACGAAACCTCAACAGACAAAGTAGACagcaaagagaagaaagacgt
gAAACATAACTGTGTCGATGTCCATTCCAAACACAAAGACAGGAGGGACTCGgagaaacgaaaagaaaaa
gaaaatgtagaagtCAAATCCAATAACCAAAGAAAAGATCACGACAATCACAAGTCCCAAGTCAATGATA
GACGAAGCTCcaaagaagaacatgaagacagagaaaagaagagaaacaacGAGCACAGCTCTTCTAAACA
ACACAAGTCACGAGAATCTGAATCCGAACATAGTACAAGCAGACACCACAACAATGTCGCTAGAAAAGAT
AAACATAAATCATCTAGCAGACACAAGGAAAGTGACAAGAAATCACACGACCATGAGGAAACCAAGAGGA
AAGACAGTCATGATGAAAGTAAACGAAAAGAAACTCATCAGGACGAAcacaggaagagagaaaatcacga
agataagaagaaagataacGCAGAAGACAGCAAGAAGAAAGATCATGAGGAGAGcaaaaagaaagacaag
gatCATGATGAGAAACGCAAAGAAAGTTGTGAAGAAAAACGTAAAGATGTCTCTgaagataagagaagag
aaactgTTGATGATCACAAACGAAAAGATAGTGGCGAAGAAAGACGCAAAGATACTGATgaccacaaaag
aaaagaagttgatGATCATAAGCGAAAAGAAATTGCTGATGATcataagagaaaagaaattgtaGATGAT
CATAGGAGAAAAGAAAGCTGTGAAGAAAAACGTAAAGAAATTGTCGATgaccacaaaagaaaagaaagta
cagatgatcacaaaagaaaagaaagctgTGAAGAAAAACGTAAAGAAATTGTCGATgaccacaaaagaaa
agaaagtacagatgatcacaaaagaaaagagaatactgatgatcacaaaagaaaagaaactgtagATGAT
CACAAGCGAAAAGAATCtgttgatgatcacaaaagaaaagaatctGTTGATGATCACAAGCGAAAAGAAT
CTGtcgatgatcacaaaagaaagcTCTACCAGATGCTCACAAAATCTGTACTCGTACCAACATCTCTTCA
AGAGACTTCCAAGATCAACAAACCAGTACCAACAACTGTACAAAGTGTACAAGATGTTTCTACAAACAAA
TTTGTCGGCGTACCAACAGCTTTACCGGATAAGTCCGTCAACCCATGTACAGTGGCCACAGTTCTACCTC
ATATCCAAGGCACTGTCAAGTCTCCTGCTGAAACCAATGTTCAAACCCACACGGCAGCTACCACACCAGA
GCCCCCCAAGCAAACATCACCATCACCCAAAGACAatCGGCAAAATCAGGAGAATGACGAGGATAGTGTT
CATATTGATTTCACCAAAGaaaagaaagtgtgGAAGAACACAAGAGAAAAGATCTCTGTCCTATTCACAG
AACAGTCTCTACTCAAACATAACAAAACCACAGAGCTCCTCTCACACGGTGCCTGGACTGACAAGCCCCT
GCCCAACCTACATAACAAACCCATAACCTCCCTGGAACAGTCCATACACAAGACAGTCAACCTCATGGAT
CAGTACATCAACAAGTCTCCTAAACCTGCCCTGGACCAAATCATCAAGTCTAAGAACCAGGAGAATGTTG
TGTACAAACCCAACAACACCACGTCCAATATGTTACATCCATATGATCGTGTCACATCCAGTGAGCAAGT
GTTTACCAACAAACCTGTCGTTCTATCTGAACAATACAAGAACATTCAGAACCCAGACCTTGTCAAGAAC
TGCATAGTATCTTCTGAACTCATGCATCAGAAGAGTATACTTTCTGTGTGCAAACCTCCCATGTCAGACG
TCAAATCAGTCATCACCATCAACAAATGTATAGTAACCCCGTCATCTCTACATGATCCTCACAAGACGAT
GAATAAATCTGTTGTAGTACCAACATCACTACAAGACGCTACCAAAACCAACAAGTCTATCGGGGTACCA
ACATCCCTGCAAGACAAAACAATCAACAAGACCGTAGTGGTGTCAACATCTGTACATGATGCTCAGAGGA
TTATCAACAAACCGATCACACCAACATCCTTGTCAGATGCTTCCAAACTCATCAATAAAACTGTAGTCGT
ATCAACATCTCTACTGGAGTCTTCCAAAACTATGAACAAGTTTGTGACAACATCAACACCCTTGCACGAC
GACAACAGATCTCTTGTAATACCATCGTCGCTCCAAGAGACTGCCCAAAACATGAACAGAACCGTAGTAA
CAACATCTCTAGCAGATGCTTCCAAGTTCATCAACAAATCTATTGGGGTACCAACATCTCTACATGACAA
GATCGTCACCACATCTGTTGTTGTATCAACCTCGCAACAAGATCTTTCTAAAAGCATTAACAAATCCATC
GGAGTCACATCTTTACAAGACAAACCCACCATCAAACCCATCGTAGCATCACCGTTTCTTCAAGATGCTG
CCAAAAACAAACCGCTTGTATCACCAACATCTCTACCAGATGCTCACAAAGTCATGAACAAACCAGTAGT
AACACCAACAACGCTACAGGACCCTTCGAAAACGATCAACAAATTCGTTACGGTCCCTACATCCCTTCAA
GACAAACCTATGAACAGATCTATACTCGTACCAACATCTCTTCACGAGACTTCCAAGATCAACAAACCAG
TACCAACAACTGTACACAGTGTACAAGATGTTTCTACAAACAAATTTGTCGGCGTGCCAACAGCTTTACC
GGATAAGTCCGTCAACCCATGTACAGTGGCCACAGCTCTACCTGACTTCAAAGGCACTGTCAAGTCTCCT
GCTGAAACCAATGTTCAAACCCACTCGGCAGCTACCACACCAGAGCCCCCCAAGCAAACATCACCATCAC
CCAAAGACAGCGCGTTCTCTCATCTGATCCAAGCCATTGACCAAACCATGGCCAACGAGAAAGCCGACAA
ATCTGTGAACGCCTTTTCGAAACCAGACGAGGACAAACCCAACCATGTTTCCCCTGTCACCATCAAGGAA
GAAGATCTCATCGCCAAACAAAAACTTGAGAAGCTCTACTCCAACATTCAACCAGACAAGTATCAGTTCG
GAAACAAAACGCTGACCATTACAGATCACACTTACGTAGTCAATTCCTGCGATACACCGAGCAAGTCAGC
GGTGCCTGAACACAACGAGGCTAAGCCGGAGTGTAAACCAGAACCTAACATAGTCAAGTTTGTGGAGGAG
CTGGAGCAACAGCTGAACGAGGAGAAATCGCAGAACCTACGCAAGCAAAATCTCGCCTTGGAGGAGAAGA
CACAGCAAAACCAACACCGCAATGTCTTGCCCGAGGACAAATCACAACAAAACCAACATCGCAATGTCCC
CTTGCCAGAGGACAAGTCACAGCAAAATCAACAGCACCGCAATGTTCCCTTGCCAGAGGAAAAATCACAG
CAAACCCAGCACCAAAATCTTCCTTTGGCCGAGGAGAAATCACAGCAACCTCAACATCGCAATCTCTTGG
TTGAAGAGAGTCGCAAGCAACACTTGGATCTgctggagaagaaggaggaccaTGTGGGCCCTATCGTGGC
TCCCCTCACACCCAAGATGGAAGAGAAGCCAGCCATCTTCGTGAGTCCGGGGGAGAGTAGCTGTGAACCC
AAGGATGTCGAGTCGGCGCAGACCCGCAAGGAAATTACCGAGGATATTAAAGGTGAGTTATCCTTTGAAA
CTGGAAGCTGTGATGATGAAGGTAGAAACAAGAAACATTCCATCTTTGATATTGTCGATGATACACCAGC
CTATATCTCAATGTATGACAAGGTCAAAGCCAGATCCTGCAAGAATATGCAGAAGCatgaagaagagcag
aagaagaaagagaagtttACCCAACTGAAACAAAGTCGTGCGAAGCGAGAGGAAAAGAAACGTTCTACCT
CGTATGATGAGGATACGGACTCTGAACGGGGCATAGGACGGAGAAATAGCAAACACATGATCACAAGCTC
TGAGGATGACTTCACCTCAGAATGTGAAACCAACAAAACCAAATCCAAGAAAACAATCATGTCTGATACT
TCAGATGACGATGTTGTTAAAAGTGCTGTCAAATCCAAACTGAAAGCAAAATCCAGACTCCTCCGCTCTG
AGGAGAGTGAACTAGATAGTACTCAGGATAGCATGCAGTCCTTCATCAAATCCGAACCTAAAGTCAAGAT
AGAACGAGAAGAGAATACAAACACCACAGCCTCTATCAAGGAAGAACATGGGGCAGAAGAGAAAGACATT
AGTGTGAACAACAAGACCAGTGTAGATACAGACTCTGAAACACATGGCAAGAAGAAATCACAtcggaaga
aagagaagagacagaagagCATGGATAGTTCTCTCTCATGCAGTGATATCAACCTGTCCagtaagaagga
gaaacacaagaaggaaagaagaaagtcaCATAACCATGATAGTGATGCGAGTGGAAAACATGTCAAGTCG
AGAAGTATCCAGAAGTATCCATTTGagattattttcaaaagttccaGTAAAgaAGAACATGGAGCAGAAG
AGAAAGACATTAGTGTGAACAACAAGACCAGTGTAGATACAGACTCTGAAACACATGGCAAGAAGAAGTC
ACAtcggaagaaagagaagagacagaagagCATGGATAGTTCTCTCTCGTGCAGTGATATCAACCTGTCC
agtaagaaggagaaacacaagaaggaaagaagaaagtcgCATAACCATGATAGTGATGCGAGTGGAAAAC
ATGTCAAgtcaaggaaaaagaagactagTAGCAGTAAGAAAGATATCAAGCTTGAAACCTCCTTGTTTGA
ACCTCTGTCTGATGACTCGAGTACACCTATGATGAAAGACCAGAGTATGAGTAACAACACAAGCAAGTGG
CAAGTAGGCCAAGTCTTCTCAGATTCTGACTCGGATGAAATAACACGCATCCAGGACAAGAAACGGCGAG
AGAGAAAATCACGAGAACTAGATGAGGCAGGCAAAGCATTGGAAGCGAAACTTCTTGATGAAACAGATCA
CTTTGATGCAACCTCGGTGCTTGTtgagaaagtgaagaagaagaaaaagaagaagaagaaacatcatAAT
CATCACAAGCAGAGGAATATTGAACATGAGGAGGGAGATGGGGATGATGAAGATGAGGAAGCAAGGTCTG
CAGAGAATGAACCCACGCCTCCCATCACTGCACAATGCTTATCCTCACTACTAGAGAGTCCACCTCTCTC
TGTAGCAGCCAATAAGAAGCCAGATATCCCTGGGTTTGGTCTTCCTATGGATGCACATGTGCATGACTCT
GCTGTGAAGAGTATCTCAGAGTGTGAGAACCTCCCGGCTATGAAGAAGATCCCTGATCCTGAACCTGCGC
CTGTTGAGGAAAAACCCACAGTGGTGATCTCCcaggaagaaacagaagatgCCGTGGCAGCCCTGCTAGG
AGATGCATTCGGTGGTCACTTTGAGGAGGATTACAACATGGAAGATAACAAACCTGGCTCTCCTGAGAAC
CTCTCGGAACCAGATCTACAAATAGACACAGATACAGAAGATACATTCGATACCTTGGACTTCTCCAAAC
CACCCAGAACACCAGACTATCCTTCACACTTTGAGAACTTTACTGGCAAAGACAAGATCAAACCAGGGTT
TGTTCCACCTAAAACACCCGACACCAAGTCCGTGGAACTTGCCAAGAAACCAAACCATGAGATGAAGACC
GAAACCCAAGGTAGTCCACAACAAGCCAATGTTACCAAAGGTATGAAACAAGATAAAACACCTGAACCCT
CCCCTGTGAAACTGCCTGAACTTCGACCATTTGATACATTCAAACCCGAGGACAAACCAGCAGAGTCCCG
GGGATATGCATCACTAGAGGTTGTCAATAAAACATCCAAAGCAACCAATGTCCCTAGCAGCTCTGTCCTA
TTCACAGAACAGTCTCTACTCAAACATAACAAAACCACAGAGCTCCTCTCACACGGTGCCTGGACTGACA
AGCCCCTGGCCAACCTACATAACAAACCCATCACCTCCCTGGAACAGTCCATACACAAAACAAGTTCCTG
CCAAGAAAGAATCGGACGAGTCCTCAACTTCCAACCTCCAGGAGTCCTCAGGTATCGAGACTGGAACTTG
CACCAGCCCCCTGCCTTCCTCTCAACCCGAGGACAACAGACCCCGGACACCCATAGACACAAGCTCCTCA
GGACTTCCTGTCAGTTCTGGAGTCACTACACCAGGGTCCAGTTCGATTCCTGTTGCAAGCGTGAATATTT
CTACTCCCAGTCCAACTGTTACTTCTTCAGCGAATGTGCTTGGATCAAGTACGAATATTCTTACTTCGAG
TATGAATATTCccacttcaaattcaaatatccCCGCGTCTACGCCTACCAGCGCCTCATGTTCCCTTCCA
ACCTCCAGGAGTCCTCAGGTATCGAGACTGGAACTTGCACCAGCCCCCTGCCTTCCTCTCAACCCGAGGA
CAACAGACCCCGCACACCCATAGACACGAGCTCCTCAGGACTCGAATGTGCTTGGGTGCCTGTCAGTTCT
GGAGTCACTACACCAGGGTCCAGTTCGATTCCTGTTGCAAGCGTGAATATTTCTACTCCCAGTCCAACTG
TTACCTCTTCAGCGAATGTGCTTGGATCAAGTACAAATATTCTTACTTCGAGTATGAGTATTCCCACTTC
AAATCCGAATATTCccacttcaaattcaaatatccCCGCGTCTACGCCTACCAGCGCCTCATGTTCTGTT
ATCACGATGACCTCCAGTGCGTCGAACGCGGCCTGCGTCTCTACCGCGTCCGGCAGCGTCGATGATACCA
GTATGTTGATAGACCCAGTGAGTGGGGAACTGATACCCGTGCGTCAGGCGGAGGAAGGACAGTACATACC
GGTACAGGCGAATGGTACGCGGGCTCCTCCCGAGGCAGACGAACCCGCGGAGAAACGACAGAAAATAGTA
ACATCTCTACCTCATACTCTATCACAACCTACACCACTGCCCCAGCCTCAGCCTCTACCTGTCCCTCTCC
CGCAGCCTCAGCATACTATACCACTACCGGAACCACCCAGTTCTCCCGAGGCAGACGAACCCGCGGAGAA
ACGACAGAAAATAGTAACATCTCTACCTCATACTCTATCACAACCTACACCACTGCCCCAACCTCAGCCT
CTACCTGTCCCTCTCCCGCAGCCTCAGCATACTATACCACTACCGGAACCACCCAGTATACGTGTGAGTC
CGCCAGGTCCCACGCGAGTGATCCACACTGAACCTCAGCATAGCTACCCGATGCCTATCCCTGTCCCTCT
GAGTGTAGCCACGCCTACCATCGTCACCTTACCGCCCAAACTAGCGCTCACCAAGCTACCGAACCATCTG
ACCAAACCACTCACTGTCAATGTACCCCAGGCTATGAGTCCTAAGCCTGCAgACAAGTCAGACGAGGATT
CCTCAGGGCGACGAGGTCGACGCAGGAAGAACAATGCGAGCACCCCCGCCACTAGCCGAATGGGCGGCGT
AGTCACACGGCGTACCCGCTTCTCCAACCCGGTGACTAGCCCTGCTCCCGCTACTAGCGAAACGAAACCT
AGTCCGCCCGCGGAGGAGGTCAAACCCGCGCCAGCCCCGGAGAGGAAGTGCCTCAGCGGCGATGAGGTGA
AGAGTTCCGATGTGTACGAGTTTAAAGATGATTCGGACGAAGATGAGGCTGCCACGCGACCTCTGCTTTC
CATCAAGAGCCCGCATGATGCGAAGAGCCCGCATGACACCAAGGTGCATGACGTGAAGAGCCCGCGTGAC
ATGCGGAGCCCGCATGAGAGTAAATCTCCACGCCCGCATGACACGAAACACGACGCAAAGAGTCCCGCAG
AACATAAACCGGACACGAAGTCGCCTGAAACAAAGGGAACGCCCAAACCAGCCTCGGAAAAAACATCTCA
CGAGACAAAAGCAAGCCAAGATGCGAAGCCCCACGAGCTGAAATCTCCCGACAAGAGTTCGCCGGACGTC
AAGTCAGAGAAGAGTGACGCTGTTGCTATGGTTACCGCGCCGGTGTCGGTTGCCATGGAGACACCCTCCC
CTCCGCCCCCGGCCAGTCCTTCCCCTCTGAGTAATACATGTTCAGCATCCACACGCAAGTCCAGACGACT
ACAGGAGAAGGATGTGTGTCGGAACACAGTGGACGATACGATAGACGAGGTAATCCGCACGGCACGCACG
TCAGGCAGCACCATACATGCCGTACCTAGACGTACCACACGCTCTCAGCTACATGCGTCTAGCGTGCCGT
CTGTAACCGCTACGGAACTCACCCGCAAGTCCCCGCGTCGCAAGGCCAATGCCACCGCACCGGCTGGACG
AGGCAAAGACAGTAGTCCCGTGTCATCTAGAAAATCAAAACTGAAAAGTGGAAACCCCACACAAGTGTGT
CCGGAACATACATTCACCGAGAAGGACGTGTGTCGGAACACAGTGGACGATACGATCGACGAGGTAATCC
GCACGGCACGCACGTCAGGCAGCACCATACATGCCGTACCTAGACGTACCACACGCTCTCAGCTACATGC
GTCTAGCGTGCCGTCTGTGACCGCTACGGAACTCACCCGCAAGTCCCCGCGTCGCAAGGCCAATGCCACC
GCACCGGCTGGACGAGGCAAAGACACTAGTCCCGTGTCATCTAGGCAGGTGTTAGAGATGACAATCGTGA
CcAGATGGGCCATCATTACAGGAGATTTTACAGTTAGAGTCGTGAGTCCGGGGGAGAGTAGCTGTGAACC
CAAGGATGTCGAGTCGGCGCAGACCCGCAAGGAAATTACCGAGGATATTAAAGaATTGGTACTTGCTGGC
AAAGTCGTCATCACCTCCCCTGCACAGCCTCCTGGCAAGATGCATGTGGTGGCATCACCACAGCCACAGC
CTACCCTGGCCAAGTTCACCACAGTGTCTGTGCCGTTCCAACCACAGCCGACCCTTGCCAAGTTCGTGAC
AGTGTCCACGCCCATGCATCAGCCTACCGCTGCTAAGATTACATCAGTAGCGTCAGGACAGCCACAGCCC
ATCACCAAGTTCGCTACCATATCTACCACGCCTGGGCTACCACCGGGACACATGCTAAGCAAGATACCGG
CACAGAGTAACCTGGCTAAGATAACAACCATGTCCATGCCTGTACAACCCCAACCCACGCTGGCTAAGTT
CACAACGGTGACCACCCCTGTGCTATCGCAAGGCAATATGAGCAAGACACCACAACCCCAGCCCGTACCT
ATCAATCCGAAGGCACATTTGCTCAACAGAACCAAAGTGCAGGCCCCTATGACACCCAAGGCACATATCC
TGCAGTCCATAGCAAATGGTCCTACATCACTAGAAGCACCCGTATCTCTCAAGCCAGGTGGTAGCTCATC
CCCTGGTGTACATGCTGTACCACGTCCTATTCCTATGGACATAGATGCGCCCAGACCTGTCCCCTACGAG
GCCTCCTCAATGGCGGAAGTTATTCCCAGTTATCAGCACGCAGCCCCGGGGTCTCACTACGTCCATCACC
CGACACAACTCAGCATGTATCACCATTACCTGAGGGACCTGGCACAAGGTGGCTATCACATCACACCAGG
CGGCAAGGATAAGGAAGACTCGGGCACTGTGGTTGTTGCCGGCGCCCCCACCAGTGTTGTCAGTTCACCT
CACGAGCGCGCCACGGACTCACcgcaagtggcaacactgtacgcGCACGGCTCGCGGCTTCTGTTCTACG
AGACGCCGCCGCCCGGGTTCCGCGCGCCGCGCCACCTCACCACCCCGCCGCATGCGTCACGATGACAATG
TCATTTGCCGCCGCATGCGTCACCCGACACGCCGCTCAGCACGGACACGCTATACTCCGTGCTGGAACGC
CGCTATCCGGTCATGTGGCAGGGGGAGCTCGTACTCAAGTCAGACCAGGCGTTCGTACAGATGCACTATG
TTTTTGGGAATCATCTGCTGGCGAGGGATGCACTGCCCCTGGCGGCGGAGGGAGGACTTACACCCCCGAC
ACCTACACTACGCATAGCGCAACGGATGAGACTCGAACAGACGCAGATCGATGGCGTGGTGAGGAAGATG
CAGACGGACGGGGAGCACTGCATGTTGCTCGCTCTCCCCTGCGGTCGCACCGAGGTGGACGTGGTCCAAC
AGTCTGCCTATCTCCAGTCCGGCTTCATCACCTACCTGCAGCAGAAGCAAGCCGCCGGCATAGTCAACAT
TGCCGCCCCTGGGACGCAACAGGCCGCCTACATCGTGCATGTGTTTCCGTCGTGTGAGTTTGCCAACAAT
AGTTTGGCTCAGATAGACGCCCAGCTGTTGAAGAAAGTGAGCGAGCTCACCTACCTGGTGATTATTATTG
CCACCACCGCCAATTCGGCTAccgtgtagactgt
>MSTRG.134.2 gene=gene-LOC113467164
CCCTGCACAGCCTCCTGGCAAGATGCATGTGGTGGCATCACCACAGCCACAGCCTACCCTGGCCAAGTTC
ACCACAGTGTCTGTGCCGTTCCAACCACAGCCGACCCTTGCCAAGTTCGTGACAGTGTCCACGCCCATGC
ATCAGCCTACCGCTGCTAAGATTACATCAGTAGCGTCAGGACAGTCATCACCTCCCCTGCACAGCCTCCT
GGCAAGATGCATGTGGTGGCATCACCACAGCCACAGCCTACCCTGGCCAAGTTCACCACAGTATCTGTGC
CGTTCCAACCACAGCCGGCCCTTGCCAAGTTCGTGACAGTGTCCACGGCCATGCATCAGCCTACCGCTGC
TAAGATTACATCAGTAGCGTCAGGACAGCCACAGCCCATCACCAAGTTCGCTACCATATCTACCACGCCT
GGGCTACCACCGGGACACATGCTAAGCAAGATACCGGCACAGAGTAACCTGGCTAAGATAACAACCATGT
CCATGCCTGTACAACCCCAACCCACGCTGGCTAAGTTCACAACGGTGACCACCCCTGTGCTGGTCAGGAC
AGCCACAGCCCATCACCAAGTTCGCTACCATATCTACCACGCCTGGGCTACCACCGGGACACATGCTAAG
CAAGATACCGGCACAGAGTAACCTGGCTAAGATAACAACCATGTCCATGCCTGTACAACCCCAACCCACG
CTGGCTAAGTTCACAACGGTGACCACCCCTGTGCTATCGCAAGGCAATATGAGCAAGACACCACAACCCC
AGCCCGTACCTATCAATCCGAAGGCACATTTGCTCAACAGAACCAAAGTGCAGGCCCCTATGACACCCAA
GGCACATATCCTGCAGTCCATAGCAAATGGTCCTACATCACTAGAAGCACCCGTATCTCTCAAGCCAGGT
GGTAGCTCATCCCCTGGTGTACATGCTGTACCACGTCCTATTCCTATGGACATAGATGCGCCCAGACCTG
TCCCCTACGAGGCCTCCTCAATGGCGGAAGTTATTCCCAGTTATCAGCACGCAGCCCCGGGGTCTCACTA
CGTCCATCACCCGACACAACTCAGCATGTATCACCATTACCTGAGGGACCTGGCACAAGGTGGCTATCAC
ATCACACCAGGCGGCAAGGATAAGGAAGACTCGGGCACTGTGGTTGTTGCCGGCGCCCCCACCAGTGTTG
TCAGTTCACCTCACGAGCGCGCCACGGACTCACcgcaagtggcaacactgtacgcGCACGGCTCGCGGCT
TCTGTTCTACGAGACGCCGCCGCCCGGGTTCCGCGCGCCGCGCCACCTCACCACCCCGCCGCATGCGTCA
CCCGACACGCCGCTCAGCACGGACACGCTATACTCCGTGCTGGAACGCCG
>MSTRG.135.1 gene=gene-LOC113467164
TTGGGGTTGTACAGGCATGGACATGGTTGTTATCTTAGCCAGGTTACTCTGTGCCGGTATCTTGCTTAGC
ATGTGTCCCGGTGGTAGCCCAGGCGTGGTAGATATGGTAGCGAACTTGGTGATGGGCTGTGGCTGTCCTG
ACGCTACTGATGTAATCTTAGCAGCGGTAGGCTGATGCATGGCCGTGGACACTGTCACGAACTTGGCAAG
GGCCGGCTGTGGTTGGAACGGCACAGATACTGTGGTGAACTTGGCCAGGGTAGGCTGTGGCTGTGGTGAT
GCCACCACATGCATCTTGCCAGGAGGCTGTGCAGGGGAGGTGATGA
>MSTRG.134.3 gene=gene-LOC113467164
CAGTACATCAACAAGTCTCCTAAACCTGCCCTGGACCAAATCATCAAGTCTAAGAACCAGGAGAATGTTG
TGTACAAACCCAACAACACCACGTCCAATATGTTACATCCATATGATCGTGTCACATCCAGTGAGCAAGT
GTTTACCAACAAACCTGTCGTTCTATCTGAACAATACAAGAACATTCAGAACCCAGACCTTGTCAAGAAC
TGCATAGTATCTTCTGAACTCATGCATCAGAAGAGTATACTTTCTGTGTGCAAACCTCCCATGTCAGACG
TCAAATCAGTCATCACCATCAACAAATGTATAGTAACCCCGTCATCTCTACATGATCCTCACAAGACGAT
GAATAAATCTGTTGTAGTACCAACATCACTACAAGACGCTACCAAAACCAACAAGTCTATCGGGGTACCA
ACATCCCTGCAAGACAAAACAATCAACAAGACCGTAGTGGTGTCAACATCTGTACATGATGCTCAGAGGA
TTATCAACAAACCGATCACACCAACATCCTTGTCAGATGCTTCCAAACTCATCAATAAAACTGTAGTCGT
ATCAACATCTCTACTGGAGTCTTCCAAAACTATGAACAAGTTTGTGACAACATCAACACCCTTGCACGAC
GACAACAGATCTCTTGTAATACCATCGTCGCTCCAAGAGACTGCCCAAAACATGAACAGAACCGTAGTAA
CAACATCTCTAGCAGATGCTTCCAAGTTCATCAACAAATCTATTGGGGTACCAACATCTCTACATGACAA
GATCGTCACCACATCTGTTGTTGTATCAACCTCGCAACAAGATCTTTCTAAAAGCATTAACAAATCCATC
GGAGTCACATCTTTACAAGACAAACCCACCATCAAACCCATCGTAGCATCACCGTTTCTTCAAGATGCTG
CCAAAAACAAACCGCTTGTATCACCAACATCTCTACCAGATGCTCACAAAGTCATGAACAAACCAGTAGT
AACACCAACAACGCTACAGGACCCTTCGAAAACGATCAACAAATTCGTTACGGTCCCTACATCCCTTCAA
GACAAACCTATGAACAGATCTATACTCGTACCAACATCTCTTCACGAGACTTCCAAGATCAACAAACCAG
TACCAACAACTGTACACAGTGTACAAGATGTTTCTACAAACAAATTTGTCGGCGTGCCAACAGCTTTACC
GGATAAGTCCGTCAACCCATGTACAGTGGCCACAGCTCTACCTGACTTCAAAGGCACTGTCAAGTCTCCT
GCTGAAACCAATGTTCAAACCCACTCGGCAGCTACCACACCAGAGCCCCCCAAGCAAACATCACCATCAC
CCAAAGACAGCGCGTTCTCTCATCTGATCCAAGCCATTGACCAAACCATGGCCAACGAGAAAGCCGACAA
ATCTGTGAACGCCTTTTCGAAACCAGACGAGGACAAACCCAACCATGTTTCCCCTGTCACCATCAAGGAA
GAAGATCTCATCGCCAAACAAAAACTTGAGAAGCTCTACTCCAACATTCAACCAGACAAGTATCAGTTCG
GAAACAAAACGCTGACCATTACAGATCACACTTACGTAGTCAATTCCTGCGATACACCGAGCAAGTCAGC
GGTGCCTGAACACAACGAGGCTAAGCCGGAGTGTAAACCAGAACCTAACATAGTCAAGTTTGTGGAGGAG
CTGGAGCAACAGCTGAACGAGGAGAAATCGCAGAACCTACGCAAGCAAAATCTCGCCTTGGAGGAGAAGA
CACAGCAAAACCAACACCGCAATGTCTTGCCCGAGGACAAATCACAACAAAACCAACATCGCAATGTCCC
CTTGCCAGAGGACAAGTCACAGCAAAATCAACAGCACCGCAATGTTCCCTTGCCAGAGGAAAAATCACAG
CAAACCCAGCACCAAAATCTTCCTTTGGCCGAGGAGAAATCACAGCAACCTCAACATCGCAATCTCTTGG
TTGAAGAGAGTCGCAAGCAACACTTGGATCTgctggagaagaaggaggaccaTGTGGGCCCTATCGTGGC
TCCCCTCACACCCAAGATGGAAGAGAAGCCAGCCATCTTCGTGAGTCCGGGGGAGAGTAGCTGTGAACCC
AAGGATGTCGAGTCGGCGCAGACCCGCAAGGAAATTACCGAGGATATTAAAGACAAGTCAGACGAGGATT
CCTCAGGGCGACGAGGTCGACGCAGGAAGAACAATGCGAGCACCCCCGCCACTAGCCGAATGGGCGGCGT
AGTCACACGGCGTACCCGCTTCTCCAACCCGGTGACTAGCCCTGCTCCCGCTACTAGCGAAACGAAACCT
[truncated: 103,741,377 more chars]
