# Supplementary material for: Transcriptomic Characterization of Phototransduction Genes of the Asian Citrus Psyllid Diaphorina citri Kuwayama
Source: Insects. 2024 Dec 4;15(12):966. doi: 10.3390/insects15120966 (PMC11678440; doi:10.3390/insects15120966)
Supplement: Supplementary file 1 [file insects-15-00966-s001.zip › Supplementary Data File 3-KEGG pathway enrichment of phototransduction genes.csv]

Num	Pathway id	Description	Database	Ratio_in_study	Ratio_in_pop	Rich factor	Pvalue	Padjust	First Category	Second Category	Gene_ids	Gene_names
71	map04745	Phototransduction - fly	KEGG PATHWAY	71/ 87	71/ 16644	1	2.284741338E-181	3.06155339292E-179	Organismal Systems	Sensory system	gene-LOC103517045|gene-LOC103514274|gene-LOC103517043|gene-LOC108253019|gene-LOC103517041|gene-LOC103517132|gene-LOC108252236|gene-LOC108252237|gene-LOC103522058|gene-LOC103524308|gene-LOC103511026|gene-LOC103505048|gene-LOC113465625|gene-LOC113466908|gene-LOC103513753|gene-LOC103515283|gene-LOC103511781|gene-LOC103517042|gene-LOC103515286|gene-LOC103523400|MSTRG.35405|gene-LOC113467623|MSTRG.194…	LOC103517045;LOC103514274;LOC103517043;LOC108253019;LOC103517041;LOC103517132;LOC108252236;LOC108252237;LOC103522058;LOC103524308;LOC103511026;LOC103505048;LOC113465625;LOC113466908;LOC103513753;LOC103515283;LOC103511781;LOC103517042;LOC103515286;LOC103523400;;LOC113467623;;LOC103509805;LOC113473739;LOC113472687;;;LOC103505365;LOC113467961;;LOC103513214;LOC113473717;LOC103514397;LOC103521078;LOC1…
37	map04971	Gastric acid secretion	KEGG PATHWAY	37/ 87	83/ 16644	0.44578313253012	2.13635463066E-65	1.43135760254E-63	Organismal Systems	Digestive system	gene-LOC103508056|gene-LOC103514274|gene-LOC108253019|gene-LOC113467961|gene-LOC103511569|gene-LOC103510651|gene-LOC103512666|gene-LOC103511026|gene-LOC103505048|gene-LOC113465625|gene-LOC113466908|gene-LOC103513753|gene-LOC103511781|MSTRG.19456|gene-LOC113467623|gene-LOC103519973|gene-LOC103509280|gene-LOC113473739|gene-LOC113473717|gene-LOC113473712|gene-LOC103507684|gene-LOC113467958|gene-LOC1…	LOC103508056;LOC103514274;LOC108253019;LOC113467961;LOC103511569;LOC103510651;LOC103512666;LOC103511026;LOC103505048;LOC113465625;LOC113466908;LOC103513753;LOC103511781;;LOC113467623;LOC103519973;LOC103509280;LOC113473739;LOC113473717;LOC113473712;LOC103507684;LOC113467958;LOC103521078;LOC103517588;LOC103509434;LOC103513726;LOC108253020;LOC103509805;LOC113471771;LOC103509868;LOC103507937;LOC11346…
37	map04921	Oxytocin signaling pathway	KEGG PATHWAY	37/ 87	142/ 16644	0.26056338028169	6.24055162651E-55	2.78744639318E-53	Organismal Systems	Endocrine system	gene-LOC103508056|gene-LOC103514274|gene-LOC108253019|gene-LOC113467961|gene-LOC103511569|gene-LOC103510651|gene-LOC103512666|gene-LOC103511026|gene-LOC103505048|gene-LOC113465625|gene-LOC113466908|gene-LOC103513753|gene-LOC103511781|MSTRG.19456|gene-LOC113467623|gene-LOC103519973|gene-LOC103509280|gene-LOC113473739|gene-LOC113473717|gene-LOC113473712|gene-LOC103507684|gene-LOC113467958|gene-LOC1…	LOC103508056;LOC103514274;LOC108253019;LOC113467961;LOC103511569;LOC103510651;LOC103512666;LOC103511026;LOC103505048;LOC113465625;LOC113466908;LOC103513753;LOC103511781;;LOC113467623;LOC103519973;LOC103509280;LOC113473739;LOC113473717;LOC113473712;LOC103507684;LOC113467958;LOC103521078;LOC103517588;LOC103509434;LOC103513726;LOC108253020;LOC103509805;LOC113471771;LOC103509868;LOC103507937;LOC11346…
30	map04740	Olfactory transduction	KEGG PATHWAY	30/ 87	68/ 16644	0.44117647058824	1.9366003687E-52	6.48761123515E-51	Organismal Systems	Sensory system	gene-LOC103515883|gene-LOC103514274|gene-LOC103523400|gene-LOC103511569|gene-LOC103510651|gene-LOC103512666|gene-LOC103511026|gene-LOC103505048|gene-LOC113465625|gene-LOC103511781|MSTRG.19456|gene-LOC103515885|gene-LOC103505365|gene-LOC103514397|gene-LOC103522372|gene-LOC103507998|gene-LOC103517837|gene-LOC103507684|gene-LOC103509280|gene-LOC103520508|gene-LOC103517588|gene-LOC103513726|gene-LOC1…	LOC103515883;LOC103514274;LOC103523400;LOC103511569;LOC103510651;LOC103512666;LOC103511026;LOC103505048;LOC113465625;LOC103511781;;LOC103515885;LOC103505365;LOC103514397;LOC103522372;LOC103507998;LOC103517837;LOC103507684;LOC103509280;LOC103520508;LOC103517588;LOC103513726;LOC103519341;LOC103509805;LOC113471771;LOC103509868;LOC103521078;LOC103505361;LOC113468030;LOC103524942
21	map04744	Phototransduction	KEGG PATHWAY	21/ 87	21/ 16644	1	8.85148986596E-50	2.37219928408E-48	Organismal Systems	Sensory system	gene-LOC103517837|gene-LOC103507684|gene-LOC103515883|gene-LOC103514274|gene-LOC103515885|gene-LOC103517588|gene-LOC103513726|gene-LOC103511569|gene-LOC103510651|gene-LOC103509805|gene-LOC103520508|gene-LOC103512666|gene-LOC103511026|gene-LOC103505048|gene-LOC113465625|gene-LOC103509868|gene-LOC103522372|gene-LOC103511781|gene-LOC103508103|gene-LOC113468030|gene-LOC103521078	LOC103517837;LOC103507684;LOC103515883;LOC103514274;LOC103515885;LOC103517588;LOC103513726;LOC103511569;LOC103510651;LOC103509805;LOC103520508;LOC103512666;LOC103511026;LOC103505048;LOC113465625;LOC103509868;LOC103522372;LOC103511781;LOC103508103;LOC113468030;LOC103521078
27	map04720	Long-term potentiation	KEGG PATHWAY	27/ 87	69/ 16644	0.39130434782609	2.65342517776E-45	5.925982897E-44	Organismal Systems	Nervous system	gene-LOC103508056|gene-LOC103514274|gene-LOC108253019|gene-LOC103511569|gene-LOC103510651|gene-LOC103512666|gene-LOC103511026|gene-LOC103505048|gene-LOC113465625|gene-LOC103513753|gene-LOC103511781|MSTRG.19456|gene-LOC103519973|gene-LOC103521078|gene-LOC103507684|gene-LOC103509280|gene-LOC103517588|gene-LOC103509434|gene-LOC103513726|gene-LOC108253020|gene-LOC103509805|gene-LOC113471771|gene-LOC1…	LOC103508056;LOC103514274;LOC108253019;LOC103511569;LOC103510651;LOC103512666;LOC103511026;LOC103505048;LOC113465625;LOC103513753;LOC103511781;;LOC103519973;LOC103521078;LOC103507684;LOC103509280;LOC103517588;LOC103509434;LOC103513726;LOC108253020;LOC103509805;LOC113471771;LOC103509868;LOC103507937;LOC113468030;LOC103517132;LOC103516584
30	map04713	Circadian entrainment	KEGG PATHWAY	30/ 87	115/ 16644	0.26086956521739	3.62516553512E-44	6.9396025958E-43	Organismal Systems	Environmental adaptation	gene-LOC103515883|gene-LOC103514274|gene-LOC103515885|gene-LOC108253019|gene-LOC103511569|gene-LOC103510651|gene-LOC103512666|gene-LOC103511026|gene-LOC103505048|gene-LOC113465625|gene-LOC103508056|gene-LOC103513753|gene-LOC103511781|MSTRG.19456|gene-LOC103519973|gene-LOC103521078|gene-LOC103513726|gene-LOC103507684|gene-LOC103509280|gene-LOC103517588|gene-LOC103509434|gene-LOC103507998|gene-LOC1…	LOC103515883;LOC103514274;LOC103515885;LOC108253019;LOC103511569;LOC103510651;LOC103512666;LOC103511026;LOC103505048;LOC113465625;LOC103508056;LOC103513753;LOC103511781;;LOC103519973;LOC103521078;LOC103513726;LOC103507684;LOC103509280;LOC103517588;LOC103509434;LOC103507998;LOC108253020;LOC103509805;LOC113471771;LOC103509868;LOC103507937;LOC113468030;LOC103517132;LOC103516584
30	map04728	Dopaminergic synapse	KEGG PATHWAY	30/ 87	141/ 16644	0.21276595744681	3.44607605252E-41	5.77217738797E-40	Organismal Systems	Nervous system	gene-LOC103515883|gene-LOC103514274|gene-LOC103515885|gene-LOC108253019|gene-LOC103511569|gene-LOC103510651|gene-LOC103512666|gene-LOC103511026|gene-LOC103505048|gene-LOC113465625|gene-LOC103508056|gene-LOC103513753|gene-LOC103511781|MSTRG.19456|gene-LOC103519973|gene-LOC103521078|gene-LOC103513726|gene-LOC103507684|gene-LOC103509280|gene-LOC103517588|gene-LOC103509434|gene-LOC103507998|gene-LOC1…	LOC103515883;LOC103514274;LOC103515885;LOC108253019;LOC103511569;LOC103510651;LOC103512666;LOC103511026;LOC103505048;LOC113465625;LOC103508056;LOC103513753;LOC103511781;;LOC103519973;LOC103521078;LOC103513726;LOC103507684;LOC103509280;LOC103517588;LOC103509434;LOC103507998;LOC108253020;LOC103509805;LOC113471771;LOC103509868;LOC103507937;LOC113468030;LOC103517132;LOC103516584
33	map04015	Rap1 signaling pathway	KEGG PATHWAY	33/ 87	209/ 16644	0.15789473684211	7.89346602795E-41	1.17524938638E-39	Environmental Information Processing	Signal transduction	gene-LOC103508056|gene-LOC103514274|gene-LOC108253019|gene-LOC113467961|gene-LOC103511569|gene-LOC103510651|gene-LOC103512666|gene-LOC103511026|gene-LOC103505048|gene-LOC113465625|gene-LOC113466908|gene-LOC103513753|gene-LOC103511781|gene-LOC113467623|gene-LOC103519973|gene-LOC113473739|gene-LOC113473717|gene-LOC113473712|gene-LOC103507684|gene-LOC113467958|gene-LOC103521078|gene-LOC103517588|gen…	LOC103508056;LOC103514274;LOC108253019;LOC113467961;LOC103511569;LOC103510651;LOC103512666;LOC103511026;LOC103505048;LOC113465625;LOC113466908;LOC103513753;LOC103511781;LOC113467623;LOC103519973;LOC113473739;LOC113473717;LOC113473712;LOC103507684;LOC113467958;LOC103521078;LOC103517588;LOC103509434;LOC103513726;LOC108253020;LOC103509805;LOC103509868;LOC113465618;LOC113468030;LOC103517132;LOC103516…
27	map04750	Inflammatory mediator regulation of TRP channels	KEGG PATHWAY	27/ 87	97/ 16644	0.27835051546392	1.58626293785E-40	2.12559233672E-39	Organismal Systems	Sensory system	gene-LOC103508056|gene-LOC103514274|gene-LOC108253019|gene-LOC103511569|gene-LOC103509280|gene-LOC103512666|gene-LOC103511026|gene-LOC103505048|gene-LOC113465625|gene-LOC103513753|gene-LOC103511781|MSTRG.19456|gene-LOC103519973|gene-LOC103521078|gene-LOC103507684|gene-LOC103510651|gene-LOC103517588|gene-LOC103509434|gene-LOC103513726|gene-LOC108253020|gene-LOC103509805|gene-LOC113471771|gene-LOC1…	LOC103508056;LOC103514274;LOC108253019;LOC103511569;LOC103509280;LOC103512666;LOC103511026;LOC103505048;LOC113465625;LOC103513753;LOC103511781;;LOC103519973;LOC103521078;LOC103507684;LOC103510651;LOC103517588;LOC103509434;LOC103513726;LOC108253020;LOC103509805;LOC113471771;LOC103509868;LOC103507937;LOC113468030;LOC103517132;LOC103516584
29	map04925	Aldosterone synthesis and secretion	KEGG PATHWAY	29/ 87	131/ 16644	0.22137404580153	2.48386062071E-40	3.02579384705E-39	Organismal Systems	Endocrine system	gene-LOC103508056|gene-LOC103514274|gene-LOC108253019|gene-LOC103511569|gene-LOC103510651|gene-LOC103512666|gene-LOC103511026|gene-LOC103505048|gene-LOC113465625|gene-LOC103513753|gene-LOC103511781|MSTRG.19456|gene-LOC103519973|gene-LOC103521078|gene-LOC103507684|gene-LOC103509280|gene-LOC103517588|gene-LOC103509434|gene-LOC103513726|gene-LOC108253020|MSTRG.11676|gene-LOC103515251|gene-LOC1134717…	LOC103508056;LOC103514274;LOC108253019;LOC103511569;LOC103510651;LOC103512666;LOC103511026;LOC103505048;LOC113465625;LOC103513753;LOC103511781;;LOC103519973;LOC103521078;LOC103507684;LOC103509280;LOC103517588;LOC103509434;LOC103513726;LOC108253020;;LOC103515251;LOC113471771;LOC103509868;LOC103507937;LOC103509805;LOC113468030;LOC103517132;LOC103516584
27	map04912	GnRH signaling pathway	KEGG PATHWAY	27/ 87	106/ 16644	0.25471698113208	2.45247029175E-39	2.73859182578E-38	Organismal Systems	Endocrine system	gene-LOC103508056|gene-LOC103514274|gene-LOC108253019|gene-LOC103511569|gene-LOC103509280|gene-LOC103512666|gene-LOC103511026|gene-LOC103505048|gene-LOC113465625|gene-LOC103513753|gene-LOC103511781|MSTRG.19456|gene-LOC103519973|gene-LOC103521078|gene-LOC103507684|gene-LOC103510651|gene-LOC103517588|gene-LOC103509434|gene-LOC103513726|gene-LOC108253020|gene-LOC103509805|gene-LOC113471771|gene-LOC1…	LOC103508056;LOC103514274;LOC108253019;LOC103511569;LOC103509280;LOC103512666;LOC103511026;LOC103505048;LOC113465625;LOC103513753;LOC103511781;;LOC103519973;LOC103521078;LOC103507684;LOC103510651;LOC103517588;LOC103509434;LOC103513726;LOC108253020;LOC103509805;LOC113471771;LOC103509868;LOC103507937;LOC113468030;LOC103517132;LOC103516584
26	map04916	Melanogenesis	KEGG PATHWAY	26/ 87	92/ 16644	0.28260869565217	3.35504224724E-39	3.45827431638E-38	Organismal Systems	Endocrine system	gene-LOC103508056|gene-LOC103514274|gene-LOC108253019|gene-LOC103511569|gene-LOC103509280|gene-LOC103512666|gene-LOC103511026|gene-LOC103505048|gene-LOC113465625|gene-LOC103513753|gene-LOC103511781|MSTRG.19456|gene-LOC103519973|gene-LOC103521078|gene-LOC103507684|gene-LOC103510651|gene-LOC103517588|gene-LOC103509434|gene-LOC103513726|gene-LOC108253020|gene-LOC103509805|gene-LOC113471771|gene-LOC1…	LOC103508056;LOC103514274;LOC108253019;LOC103511569;LOC103509280;LOC103512666;LOC103511026;LOC103505048;LOC113465625;LOC103513753;LOC103511781;;LOC103519973;LOC103521078;LOC103507684;LOC103510651;LOC103517588;LOC103509434;LOC103513726;LOC108253020;LOC103509805;LOC113471771;LOC103509868;LOC113468030;LOC103517132;LOC103516584
29	map04114	Oocyte meiosis	KEGG PATHWAY	29/ 87	178/ 16644	0.16292134831461	3.93244884906E-36	3.76391532695E-35	Cellular Processes	Cell growth and death	gene-LOC103514274|gene-LOC113467961|gene-LOC103511569|gene-LOC103510651|gene-LOC103512666|gene-LOC103511026|gene-LOC103505048|gene-LOC113465625|gene-LOC113467958|gene-LOC103511781|MSTRG.19456|gene-LOC113467623|gene-LOC103509280|gene-LOC113473739|gene-LOC113473717|gene-LOC113473712|gene-LOC103507684|gene-LOC113466908|gene-LOC103521078|gene-LOC103517588|gene-LOC103513726|gene-LOC103509805|gene-LOC1…	LOC103514274;LOC113467961;LOC103511569;LOC103510651;LOC103512666;LOC103511026;LOC103505048;LOC113465625;LOC113467958;LOC103511781;;LOC113467623;LOC103509280;LOC113473739;LOC113473717;LOC113473712;LOC103507684;LOC113466908;LOC103521078;LOC103517588;LOC103513726;LOC103509805;LOC113471771;LOC103509868;LOC103507937;LOC113465618;LOC113468030;LOC113466617;LOC113470296
24	map04970	Salivary secretion	KEGG PATHWAY	24/ 87	118/ 16644	0.20338983050847	2.60614695328E-32	2.32815794493E-31	Organismal Systems	Digestive system	gene-LOC103508056|gene-LOC103514274|gene-LOC108253019|gene-LOC103511569|gene-LOC103510651|gene-LOC103512666|gene-LOC103511026|gene-LOC103505048|gene-LOC113465625|gene-LOC103513753|gene-LOC103511781|gene-LOC103519973|gene-LOC103521078|gene-LOC103507684|gene-LOC103517588|gene-LOC103509434|gene-LOC103513726|gene-LOC108253020|gene-LOC103509805|gene-LOC103509868|gene-LOC103507937|gene-LOC113468030|gen…	LOC103508056;LOC103514274;LOC108253019;LOC103511569;LOC103510651;LOC103512666;LOC103511026;LOC103505048;LOC113465625;LOC103513753;LOC103511781;LOC103519973;LOC103521078;LOC103507684;LOC103517588;LOC103509434;LOC103513726;LOC108253020;LOC103509805;LOC103509868;LOC103507937;LOC113468030;LOC103517132;LOC103516584
27	map05163	Human cytomegalovirus infection	KEGG PATHWAY	27/ 87	193/ 16644	0.13989637305699	1.07314587044E-31	8.9875966649E-31	Human Diseases	Infectious disease: viral	gene-LOC103515883|gene-LOC103514274|gene-LOC103515885|gene-LOC108253019|gene-LOC103511569|gene-LOC103510651|gene-LOC103512666|gene-LOC103511026|gene-LOC103505048|gene-LOC113465625|gene-LOC103508056|gene-LOC103513753|gene-LOC103511781|gene-LOC103519973|gene-LOC103521078|gene-LOC103513726|gene-LOC103507684|gene-LOC103517588|gene-LOC103509434|gene-LOC103507998|gene-LOC108253020|gene-LOC103509805|gen…	LOC103515883;LOC103514274;LOC103515885;LOC108253019;LOC103511569;LOC103510651;LOC103512666;LOC103511026;LOC103505048;LOC113465625;LOC103508056;LOC103513753;LOC103511781;LOC103519973;LOC103521078;LOC103513726;LOC103507684;LOC103517588;LOC103509434;LOC103507998;LOC108253020;LOC103509805;LOC103509868;LOC103507937;LOC113468030;LOC103517132;LOC103516584
25	map05418	Fluid shear stress and atherosclerosis	KEGG PATHWAY	25/ 87	147/ 16644	0.17006802721088	1.45703277471E-31	1.14848465771E-30	Human Diseases	Cardiovascular disease	gene-LOC103514274|gene-LOC113467961|gene-LOC103511569|gene-LOC103510651|gene-LOC103512666|gene-LOC103511026|gene-LOC103505048|gene-LOC113465625|gene-LOC113467958|gene-LOC103511781|gene-LOC113467623|gene-LOC113473739|gene-LOC113473717|gene-LOC113473712|gene-LOC103507684|gene-LOC113466908|gene-LOC103521078|gene-LOC103517588|gene-LOC103513726|gene-LOC103509805|gene-LOC103509868|gene-LOC113465618|gen…	LOC103514274;LOC113467961;LOC103511569;LOC103510651;LOC103512666;LOC103511026;LOC103505048;LOC113465625;LOC113467958;LOC103511781;LOC113467623;LOC113473739;LOC113473717;LOC113473712;LOC103507684;LOC113466908;LOC103521078;LOC103517588;LOC103513726;LOC103509805;LOC103509868;LOC113465618;LOC113468030;LOC113466617;LOC113470296
24	map04922	Glucagon signaling pathway	KEGG PATHWAY	24/ 87	127/ 16644	0.18897637795276	1.78063265366E-31	1.32558208661E-30	Organismal Systems	Endocrine system	gene-LOC103508056|gene-LOC103514274|gene-LOC103511569|gene-LOC103510651|gene-LOC103512666|gene-LOC103511026|gene-LOC103505048|gene-LOC113465625|gene-LOC103513753|gene-LOC103511781|MSTRG.19456|gene-LOC103519973|gene-LOC103521078|gene-LOC103507684|gene-LOC103509280|gene-LOC103517588|gene-LOC103509434|gene-LOC103513726|gene-LOC103509805|gene-LOC113471771|gene-LOC103509868|gene-LOC103507937|gene-LOC1…	LOC103508056;LOC103514274;LOC103511569;LOC103510651;LOC103512666;LOC103511026;LOC103505048;LOC113465625;LOC103513753;LOC103511781;;LOC103519973;LOC103521078;LOC103507684;LOC103509280;LOC103517588;LOC103509434;LOC103513726;LOC103509805;LOC113471771;LOC103509868;LOC103507937;LOC113468030;LOC103516584
24	map04371	Apelin signaling pathway	KEGG PATHWAY	24/ 87	130/ 16644	0.18461538461538	3.2659777536E-31	2.30337378412E-30	Environmental Information Processing	Signal transduction	gene-LOC103515883|gene-LOC103514274|gene-LOC103515885|gene-LOC103511569|gene-LOC103510651|gene-LOC103512666|gene-LOC103511026|gene-LOC103505048|gene-LOC113465625|gene-LOC103508056|gene-LOC103513753|gene-LOC103511781|gene-LOC103519973|gene-LOC103521078|gene-LOC103513726|gene-LOC103507684|gene-LOC103517588|gene-LOC103509434|gene-LOC103507998|gene-LOC103509805|gene-LOC103509868|gene-LOC103507937|gen…	LOC103515883;LOC103514274;LOC103515885;LOC103511569;LOC103510651;LOC103512666;LOC103511026;LOC103505048;LOC113465625;LOC103508056;LOC103513753;LOC103511781;LOC103519973;LOC103521078;LOC103513726;LOC103507684;LOC103517588;LOC103509434;LOC103507998;LOC103509805;LOC103509868;LOC103507937;LOC113468030;LOC103516584
24	map04270	Vascular smooth muscle contraction	KEGG PATHWAY	24/ 87	132/ 16644	0.18181818181818	4.85139617047E-31	3.25043543421E-30	Organismal Systems	Circulatory system	gene-LOC103508056|gene-LOC103514274|gene-LOC108253019|gene-LOC103511569|gene-LOC103510651|gene-LOC103512666|gene-LOC103511026|gene-LOC103505048|gene-LOC113465625|gene-LOC103513753|gene-LOC103511781|gene-LOC103519973|gene-LOC103521078|gene-LOC103507684|gene-LOC103517588|gene-LOC103509434|gene-LOC103513726|gene-LOC108253020|gene-LOC103509805|gene-LOC103509868|gene-LOC103507937|gene-LOC113468030|gen…	LOC103508056;LOC103514274;LOC108253019;LOC103511569;LOC103510651;LOC103512666;LOC103511026;LOC103505048;LOC113465625;LOC103513753;LOC103511781;LOC103519973;LOC103521078;LOC103507684;LOC103517588;LOC103509434;LOC103513726;LOC108253020;LOC103509805;LOC103509868;LOC103507937;LOC113468030;LOC103517132;LOC103516584
21	map05214	Glioma	KEGG PATHWAY	21/ 87	79/ 16644	0.26582278481013	5.28879467445E-31	3.37475469703E-30	Human Diseases	Cancer: specific types	gene-LOC103507684|gene-LOC103509280|gene-LOC103514274|gene-LOC108253019|gene-LOC103517588|gene-LOC103513726|gene-LOC108253020|gene-LOC103510651|gene-LOC103509805|gene-LOC113471771|gene-LOC103511569|gene-LOC103512666|gene-LOC103511026|gene-LOC103505048|gene-LOC113465625|gene-LOC103509868|gene-LOC103517132|gene-LOC103521078|gene-LOC103511781|MSTRG.19456|gene-LOC113468030	LOC103507684;LOC103509280;LOC103514274;LOC108253019;LOC103517588;LOC103513726;LOC108253020;LOC103510651;LOC103509805;LOC113471771;LOC103511569;LOC103512666;LOC103511026;LOC103505048;LOC113465625;LOC103509868;LOC103517132;LOC103521078;LOC103511781;;LOC113468030
26	map04261	Adrenergic signaling in cardiomyocytes	KEGG PATHWAY	26/ 87	180/ 16644	0.14444444444444	6.9779755613E-31	4.25022147825E-30	Organismal Systems	Circulatory system	gene-LOC103508056|gene-LOC103514274|gene-LOC108253019|gene-LOC103511569|gene-LOC103509280|gene-LOC103512666|gene-LOC103511026|gene-LOC103505048|gene-LOC113465625|gene-LOC103513753|gene-LOC103511781|MSTRG.19456|gene-LOC103519973|gene-LOC103521078|gene-LOC103507684|gene-LOC103510651|gene-LOC103517588|gene-LOC103509434|gene-LOC103513726|gene-LOC108253020|gene-LOC103509805|gene-LOC113471771|gene-LOC1…	LOC103508056;LOC103514274;LOC108253019;LOC103511569;LOC103509280;LOC103512666;LOC103511026;LOC103505048;LOC113465625;LOC103513753;LOC103511781;;LOC103519973;LOC103521078;LOC103507684;LOC103510651;LOC103517588;LOC103509434;LOC103513726;LOC108253020;LOC103509805;LOC113471771;LOC103509868;LOC113468030;LOC103517132;LOC103516584
27	map04020	Calcium signaling pathway	KEGG PATHWAY	27/ 87	216/ 16644	0.125	2.55784739197E-30	1.49022413271E-29	Environmental Information Processing	Signal transduction	gene-LOC103508056|gene-LOC103514274|gene-LOC108253019|gene-LOC103511569|gene-LOC103509280|gene-LOC103512666|gene-LOC103511026|gene-LOC103505048|gene-LOC113465625|gene-LOC103513753|gene-LOC103511781|MSTRG.19456|gene-LOC103519973|gene-LOC103521078|gene-LOC103507684|gene-LOC103510651|gene-LOC103517588|gene-LOC103509434|gene-LOC103513726|gene-LOC108253020|gene-LOC103509805|gene-LOC113471771|gene-LOC1…	LOC103508056;LOC103514274;LOC108253019;LOC103511569;LOC103509280;LOC103512666;LOC103511026;LOC103505048;LOC113465625;LOC103513753;LOC103511781;;LOC103519973;LOC103521078;LOC103507684;LOC103510651;LOC103517588;LOC103509434;LOC103513726;LOC108253020;LOC103509805;LOC113471771;LOC103509868;LOC103507937;LOC113468030;LOC103517132;LOC103516584
21	map04924	Renin secretion	KEGG PATHWAY	21/ 87	96/ 16644	0.21875	5.20622700295E-29	2.90681007664E-28	Organismal Systems	Endocrine system	gene-LOC103516584|gene-LOC103507684|gene-LOC103508056|gene-LOC103514274|gene-LOC103519973|gene-LOC103517588|gene-LOC103509434|gene-LOC103513726|gene-LOC103511569|gene-LOC103510651|gene-LOC103509805|gene-LOC103512666|gene-LOC103511026|gene-LOC103505048|gene-LOC113465625|gene-LOC103509868|gene-LOC103513753|gene-LOC103521078|gene-LOC103507937|gene-LOC103511781|gene-LOC113468030	LOC103516584;LOC103507684;LOC103508056;LOC103514274;LOC103519973;LOC103517588;LOC103509434;LOC103513726;LOC103511569;LOC103510651;LOC103509805;LOC103512666;LOC103511026;LOC103505048;LOC113465625;LOC103509868;LOC103513753;LOC103521078;LOC103507937;LOC103511781;LOC113468030
23	map04070	Phosphatidylinositol signaling system	KEGG PATHWAY	23/ 87	141/ 16644	0.16312056737589	1.39066696997E-28	7.45397495902E-28	Environmental Information Processing	Signal transduction	gene-LOC103508056|gene-LOC103514274|gene-LOC108253019|gene-LOC103511569|gene-LOC103510651|gene-LOC103512666|gene-LOC103511026|gene-LOC103505048|gene-LOC113465625|gene-LOC103513753|gene-LOC103511781|gene-LOC103519973|gene-LOC103521078|gene-LOC103507684|gene-LOC103517588|gene-LOC103509434|gene-LOC103513726|gene-LOC108253020|gene-LOC103509805|gene-LOC103509868|gene-LOC103507937|gene-LOC113468030|gen…	LOC103508056;LOC103514274;LOC108253019;LOC103511569;LOC103510651;LOC103512666;LOC103511026;LOC103505048;LOC113465625;LOC103513753;LOC103511781;LOC103519973;LOC103521078;LOC103507684;LOC103517588;LOC103509434;LOC103513726;LOC108253020;LOC103509805;LOC103509868;LOC103507937;LOC113468030;LOC103517132
21	map05031	Amphetamine addiction	KEGG PATHWAY	21/ 87	102/ 16644	0.20588235294118	2.11127108654E-28	1.08811663691E-27	Human Diseases	Substance dependence	gene-LOC103507684|gene-LOC103509280|gene-LOC103514274|gene-LOC108253019|gene-LOC103517588|gene-LOC103509805|gene-LOC103513726|gene-LOC103511569|gene-LOC103510651|gene-LOC103517132|gene-LOC113471771|gene-LOC103512666|gene-LOC103511026|gene-LOC103505048|gene-LOC113465625|gene-LOC103509868|gene-LOC103521078|gene-LOC103511781|MSTRG.19456|gene-LOC108253020|gene-LOC113468030	LOC103507684;LOC103509280;LOC103514274;LOC108253019;LOC103517588;LOC103509805;LOC103513726;LOC103511569;LOC103510651;LOC103517132;LOC113471771;LOC103512666;LOC103511026;LOC103505048;LOC113465625;LOC103509868;LOC103521078;LOC103511781;;LOC108253020;LOC113468030
26	map05417	Lipid and atherosclerosis	KEGG PATHWAY	26/ 87	244/ 16644	0.10655737704918	2.53324660183E-27	1.25724090609E-26	Human Diseases	Cardiovascular disease	gene-LOC103508056|gene-LOC103514274|gene-LOC108253019|gene-LOC103511569|gene-LOC103509280|gene-LOC103512666|gene-LOC103511026|gene-LOC103505048|gene-LOC113465625|gene-LOC103513753|gene-LOC103511781|MSTRG.19456|gene-LOC103519973|gene-LOC103521078|gene-LOC103507684|gene-LOC103510651|gene-LOC103517588|gene-LOC103509434|gene-LOC103513726|gene-LOC108253020|gene-LOC103509805|gene-LOC113471771|gene-LOC1…	LOC103508056;LOC103514274;LOC108253019;LOC103511569;LOC103509280;LOC103512666;LOC103511026;LOC103505048;LOC113465625;LOC103513753;LOC103511781;;LOC103519973;LOC103521078;LOC103507684;LOC103510651;LOC103517588;LOC103509434;LOC103513726;LOC108253020;LOC103509805;LOC113471771;LOC103509868;LOC103507937;LOC113468030;LOC103517132
24	map04022	cGMP-PKG signaling pathway	KEGG PATHWAY	24/ 87	191/ 16644	0.12565445026178	5.69023529671E-27	2.72318403485E-26	Environmental Information Processing	Signal transduction	gene-LOC103508056|gene-LOC103514274|gene-LOC103511569|gene-LOC103510651|gene-LOC103512666|gene-LOC103511026|gene-LOC103505048|gene-LOC113465625|gene-LOC103513753|gene-LOC103511781|gene-LOC103521078|gene-LOC103519973|gene-LOC103522372|gene-LOC103517837|gene-LOC103507684|gene-LOC103520508|gene-LOC103517588|gene-LOC103509434|gene-LOC103513726|gene-LOC103509805|gene-LOC103509868|gene-LOC103507937|gen…	LOC103508056;LOC103514274;LOC103511569;LOC103510651;LOC103512666;LOC103511026;LOC103505048;LOC113465625;LOC103513753;LOC103511781;LOC103521078;LOC103519973;LOC103522372;LOC103517837;LOC103507684;LOC103520508;LOC103517588;LOC103509434;LOC103513726;LOC103509805;LOC103509868;LOC103507937;LOC113468030;LOC103516584
21	map04915	Estrogen signaling pathway	KEGG PATHWAY	21/ 87	149/ 16644	0.14093959731544	1.05090991181E-24	4.85592855801E-24	Organismal Systems	Endocrine system	gene-LOC103516584|gene-LOC103507684|gene-LOC103508056|gene-LOC103514274|gene-LOC103519973|gene-LOC103517588|gene-LOC103509434|gene-LOC103513726|gene-LOC103511569|gene-LOC103510651|gene-LOC103509805|gene-LOC103512666|gene-LOC103511026|gene-LOC103505048|gene-LOC113465625|gene-LOC103509868|gene-LOC103513753|gene-LOC103521078|gene-LOC103507937|gene-LOC103511781|gene-LOC113468030	LOC103516584;LOC103507684;LOC103508056;LOC103514274;LOC103519973;LOC103517588;LOC103509434;LOC103513726;LOC103511569;LOC103510651;LOC103509805;LOC103512666;LOC103511026;LOC103505048;LOC113465625;LOC103509868;LOC103513753;LOC103521078;LOC103507937;LOC103511781;LOC113468030
23	map05170	Human immunodeficiency virus 1 infection	KEGG PATHWAY	23/ 87	207/ 16644	0.11111111111111	1.39615317741E-24	6.2361508591E-24	Human Diseases	Infectious disease: viral	gene-LOC103515883|gene-LOC103514274|gene-LOC103515885|gene-LOC108253019|gene-LOC103511569|gene-LOC103510651|gene-LOC103512666|gene-LOC103511026|gene-LOC103505048|gene-LOC113465625|gene-LOC103511781|gene-LOC103521078|gene-LOC103513726|gene-LOC103507684|gene-LOC103517588|gene-LOC103507998|gene-LOC108253020|gene-LOC103509805|gene-LOC103509868|gene-LOC103507937|gene-LOC113468030|gene-LOC103517132|gen…	LOC103515883;LOC103514274;LOC103515885;LOC108253019;LOC103511569;LOC103510651;LOC103512666;LOC103511026;LOC103505048;LOC113465625;LOC103511781;LOC103521078;LOC103513726;LOC103507684;LOC103517588;LOC103507998;LOC108253020;LOC103509805;LOC103509868;LOC103507937;LOC113468030;LOC103517132;LOC103516584
18	map04724	Glutamatergic synapse	KEGG PATHWAY	18/ 87	89/ 16644	0.20224719101124	2.96406909285E-24	1.28124276917E-23	Organismal Systems	Nervous system	gene-LOC103519973|gene-LOC103515883|gene-LOC103515885|gene-LOC108253019|gene-LOC103509434|gene-LOC103507998|gene-LOC108253020|gene-LOC103517132|gene-LOC103524942|gene-LOC103516584|gene-LOC103508056|gene-LOC103514397|gene-LOC103513753|gene-LOC103507937|gene-LOC103505361|gene-LOC103519341|gene-LOC103505365|gene-LOC103523400	LOC103519973;LOC103515883;LOC103515885;LOC108253019;LOC103509434;LOC103507998;LOC108253020;LOC103517132;LOC103524942;LOC103516584;LOC103508056;LOC103514397;LOC103513753;LOC103507937;LOC103505361;LOC103519341;LOC103505365;LOC103523400
27	map04814	Motor proteins	KEGG PATHWAY	27/ 87	361/ 16644	0.074792243767313	3.2439319093E-24	1.35839648702E-23	Cellular Processes	Cell motility	gene-LOC103517045|gene-LOC103517042|gene-LOC103517043|MSTRG.45354|gene-LOC113467958|gene-LOC103513890|gene-LOC103515283|gene-LOC103515286|gene-LOC103515285|MSTRG.35405|gene-LOC113467623|gene-LOC113473739|gene-LOC103517041|MSTRG.17197|gene-LOC103518375|MSTRG.48618|gene-LOC113473717|gene-LOC113473712|gene-LOC113466908|gene-LOC103514755|gene-LOC103509649|gene-LOC113467961|gene-LOC113465618|MSTRG.532…	LOC103517045;LOC103517042;LOC103517043;;LOC113467958;LOC103513890;LOC103515283;LOC103515286;LOC103515285;;LOC113467623;LOC113473739;LOC103517041;;LOC103518375;;LOC113473717;LOC113473712;LOC113466908;LOC103514755;LOC103509649;LOC113467961;LOC113465618;;;LOC113466617;LOC113470296
29	map05200	Pathways in cancer	KEGG PATHWAY	29/ 87	454/ 16644	0.063876651982379	4.23531236158E-24	1.7197935044E-23	Human Diseases	Cancer: overview	gene-LOC103515883|gene-LOC103514274|gene-LOC103515885|gene-LOC108253019|gene-LOC103511569|gene-LOC103510651|gene-LOC103512666|gene-LOC103511026|gene-LOC103505048|gene-LOC113465625|gene-LOC103508056|gene-LOC103513753|gene-LOC103511781|MSTRG.19456|gene-LOC103519973|gene-LOC103521078|gene-LOC103513726|gene-LOC103507684|gene-LOC103509280|gene-LOC103517588|gene-LOC103509434|gene-LOC103507998|gene-LOC1…	LOC103515883;LOC103514274;LOC103515885;LOC108253019;LOC103511569;LOC103510651;LOC103512666;LOC103511026;LOC103505048;LOC113465625;LOC103508056;LOC103513753;LOC103511781;;LOC103519973;LOC103521078;LOC103513726;LOC103507684;LOC103509280;LOC103517588;LOC103509434;LOC103507998;LOC108253020;LOC103509805;LOC113471771;LOC103509868;LOC113468030;LOC103517132;LOC103516584
15	map05133	Pertussis	KEGG PATHWAY	15/ 87	47/ 16644	0.31914893617021	1.09681510976E-23	4.32274190319E-23	Human Diseases	Infectious disease: bacterial	gene-LOC103507684|gene-LOC103514274|gene-LOC103517588|gene-LOC103513726|gene-LOC103511569|gene-LOC103510651|gene-LOC103509805|gene-LOC103512666|gene-LOC103511026|gene-LOC103505048|gene-LOC113465625|gene-LOC103509868|gene-LOC103521078|gene-LOC103511781|gene-LOC113468030	LOC103507684;LOC103514274;LOC103517588;LOC103513726;LOC103511569;LOC103510651;LOC103509805;LOC103512666;LOC103511026;LOC103505048;LOC113465625;LOC103509868;LOC103521078;LOC103511781;LOC113468030
19	map05167	Kaposi sarcoma-associated herpesvirus infection	KEGG PATHWAY	19/ 87	124/ 16644	0.15322580645161	4.0807437386E-23	1.56234188849E-22	Human Diseases	Infectious disease: viral	gene-LOC103507684|gene-LOC103515883|gene-LOC103514274|gene-LOC103515885|gene-LOC103517588|gene-LOC103507998|gene-LOC103511569|gene-LOC103510651|gene-LOC103509805|gene-LOC103512666|gene-LOC103511026|gene-LOC103505048|gene-LOC113465625|gene-LOC103509868|gene-LOC103521078|gene-LOC103513726|gene-LOC103507937|gene-LOC103511781|gene-LOC113468030	LOC103507684;LOC103515883;LOC103514274;LOC103515885;LOC103517588;LOC103507998;LOC103511569;LOC103510651;LOC103509805;LOC103512666;LOC103511026;LOC103505048;LOC113465625;LOC103509868;LOC103521078;LOC103513726;LOC103507937;LOC103511781;LOC113468030
16	map04625	C-type lectin receptor signaling pathway	KEGG PATHWAY	16/ 87	70/ 16644	0.22857142857143	1.43578528072E-22	5.34431187823E-22	Organismal Systems	Immune system	gene-LOC103507684|gene-LOC103514274|gene-LOC103517588|gene-LOC103513726|gene-LOC103511569|gene-LOC103510651|gene-LOC103509805|gene-LOC103512666|gene-LOC103511026|gene-LOC103505048|gene-LOC113465625|gene-LOC103509868|gene-LOC103521078|gene-LOC103507937|gene-LOC103511781|gene-LOC113468030	LOC103507684;LOC103514274;LOC103517588;LOC103513726;LOC103511569;LOC103510651;LOC103509805;LOC103512666;LOC103511026;LOC103505048;LOC113465625;LOC103509868;LOC103521078;LOC103507937;LOC103511781;LOC113468030
18	map05152	Tuberculosis	KEGG PATHWAY	18/ 87	120/ 16644	0.15	9.39894258707E-22	3.40394136937E-21	Human Diseases	Infectious disease: bacterial	gene-LOC103507684|gene-LOC103509280|gene-LOC103514274|gene-LOC103517588|gene-LOC103513726|gene-LOC103511569|gene-LOC103510651|gene-LOC103509805|gene-LOC113471771|gene-LOC103512666|gene-LOC103511026|gene-LOC103505048|gene-LOC113465625|gene-LOC103509868|gene-LOC103521078|gene-LOC103511781|MSTRG.19456|gene-LOC113468030	LOC103507684;LOC103509280;LOC103514274;LOC103517588;LOC103513726;LOC103511569;LOC103510651;LOC103509805;LOC113471771;LOC103512666;LOC103511026;LOC103505048;LOC113465625;LOC103509868;LOC103521078;LOC103511781;;LOC113468030
21	map04014	Ras signaling pathway	KEGG PATHWAY	21/ 87	215/ 16644	0.097674418604651	2.88444771887E-21	1.0171473535E-20	Environmental Information Processing	Signal transduction	gene-LOC103507684|gene-LOC103515883|gene-LOC103514274|gene-LOC103515885|gene-LOC108253019|gene-LOC103517588|gene-LOC103507998|gene-LOC103511569|gene-LOC103510651|gene-LOC103517132|gene-LOC103509805|gene-LOC103512666|gene-LOC103511026|gene-LOC103505048|gene-LOC113465625|gene-LOC103509868|gene-LOC103521078|gene-LOC103513726|gene-LOC103511781|gene-LOC108253020|gene-LOC113468030	LOC103507684;LOC103515883;LOC103514274;LOC103515885;LOC108253019;LOC103517588;LOC103507998;LOC103511569;LOC103510651;LOC103517132;LOC103509805;LOC103512666;LOC103511026;LOC103505048;LOC113465625;LOC103509868;LOC103521078;LOC103513726;LOC103511781;LOC108253020;LOC113468030
18	map04722	Neurotrophin signaling pathway	KEGG PATHWAY	18/ 87	131/ 16644	0.13740458015267	4.91049184473E-21	1.68719463383E-20	Organismal Systems	Nervous system	gene-LOC103507684|gene-LOC103509280|gene-LOC103514274|gene-LOC103517588|gene-LOC103513726|gene-LOC103511569|gene-LOC103510651|gene-LOC103509805|gene-LOC113471771|gene-LOC103512666|gene-LOC103511026|gene-LOC103505048|gene-LOC113465625|gene-LOC103509868|gene-LOC103521078|gene-LOC103511781|MSTRG.19456|gene-LOC113468030	LOC103507684;LOC103509280;LOC103514274;LOC103517588;LOC103513726;LOC103511569;LOC103510651;LOC103509805;LOC113471771;LOC103512666;LOC103511026;LOC103505048;LOC113465625;LOC103509868;LOC103521078;LOC103511781;;LOC113468030
21	map04024	cAMP signaling pathway	KEGG PATHWAY	21/ 87	265/ 16644	0.079245283018868	2.3368540647E-19	7.82846111673E-19	Environmental Information Processing	Signal transduction	gene-LOC103517837|gene-LOC103507684|gene-LOC103509280|gene-LOC103514274|gene-LOC103520508|gene-LOC103517588|gene-LOC103513726|gene-LOC103511569|gene-LOC103510651|gene-LOC103509805|gene-LOC113471771|gene-LOC103512666|gene-LOC103511026|gene-LOC103505048|gene-LOC113465625|gene-LOC103522372|gene-LOC103521078|gene-LOC103509868|gene-LOC103511781|MSTRG.19456|gene-LOC113468030	LOC103517837;LOC103507684;LOC103509280;LOC103514274;LOC103520508;LOC103517588;LOC103513726;LOC103511569;LOC103510651;LOC103509805;LOC113471771;LOC103512666;LOC103511026;LOC103505048;LOC113465625;LOC103522372;LOC103521078;LOC103509868;LOC103511781;;LOC113468030
16	map04611	Platelet activation	KEGG PATHWAY	16/ 87	116/ 16644	0.13793103448276	8.35386597174E-19	2.73028790296E-18	Organismal Systems	Immune system	gene-LOC113467623|gene-LOC113466908|gene-LOC113473739|gene-LOC103509434|gene-LOC113467958|gene-LOC113467961|gene-LOC103516584|gene-LOC103508056|gene-LOC113473717|gene-LOC113473712|gene-LOC103507937|gene-LOC113465618|gene-LOC113466617|gene-LOC103519973|gene-LOC113470296|gene-LOC103513753	LOC113467623;LOC113466908;LOC113473739;LOC103509434;LOC113467958;LOC113467961;LOC103516584;LOC103508056;LOC113473717;LOC113473712;LOC103507937;LOC113465618;LOC113466617;LOC103519973;LOC113470296;LOC103513753
18	map05034	Alcoholism	KEGG PATHWAY	18/ 87	180/ 16644	0.1	1.73983638924E-18	5.55090657519E-18	Human Diseases	Substance dependence	gene-LOC103507684|gene-LOC103515883|gene-LOC103514274|gene-LOC103515885|gene-LOC103517588|gene-LOC103507998|gene-LOC103511569|gene-LOC103510651|gene-LOC103509805|gene-LOC103512666|gene-LOC103511026|gene-LOC103505048|gene-LOC113465625|gene-LOC103509868|gene-LOC103521078|gene-LOC103513726|gene-LOC103511781|gene-LOC113468030	LOC103507684;LOC103515883;LOC103514274;LOC103515885;LOC103517588;LOC103507998;LOC103511569;LOC103510651;LOC103509805;LOC103512666;LOC103511026;LOC103505048;LOC113465625;LOC103509868;LOC103521078;LOC103513726;LOC103511781;LOC113468030
17	map04613	Neutrophil extracellular trap formation	KEGG PATHWAY	17/ 87	153/ 16644	0.11111111111111	2.7512558807E-18	8.57368111659E-18	Organismal Systems	Immune system	gene-LOC103519973|gene-LOC113467623|gene-LOC113466908|gene-LOC108253019|gene-LOC113473739|gene-LOC103509434|gene-LOC113467958|gene-LOC113467961|gene-LOC103517132|gene-LOC103508056|gene-LOC113473717|gene-LOC113473712|gene-LOC113465618|gene-LOC113466617|gene-LOC108253020|gene-LOC113470296|gene-LOC103513753	LOC103519973;LOC113467623;LOC113466908;LOC108253019;LOC113473739;LOC103509434;LOC113467958;LOC113467961;LOC103517132;LOC103508056;LOC113473717;LOC113473712;LOC113465618;LOC113466617;LOC108253020;LOC113470296;LOC103513753
8	map05143	African trypanosomiasis	KEGG PATHWAY	8/ 87	9/ 16644	0.88888888888889	3.59134689408E-18	1.09372837229E-17	Human Diseases	Infectious disease: parasitic	gene-LOC103519973|gene-LOC108253019|gene-LOC103509434|gene-LOC108253020|gene-LOC103517132|gene-LOC103516584|gene-LOC103508056|gene-LOC103513753	LOC103519973;LOC108253019;LOC103509434;LOC108253020;LOC103517132;LOC103516584;LOC103508056;LOC103513753
13	map04929	GnRH secretion	KEGG PATHWAY	13/ 87	62/ 16644	0.20967741935484	5.771477399E-18	1.71861771437E-17	Organismal Systems	Endocrine system	gene-LOC103508056|gene-LOC108253019|gene-LOC103509434|gene-LOC108252236|gene-LOC108252237|gene-LOC103517132|gene-LOC103516584|gene-LOC103519973|gene-LOC103513753|gene-LOC103507937|MSTRG.12236|gene-LOC108253020|gene-LOC113472687	LOC103508056;LOC108253019;LOC103509434;LOC108252236;LOC108252237;LOC103517132;LOC103516584;LOC103519973;LOC103513753;LOC103507937;;LOC108253020;LOC113472687
15	map04725	Cholinergic synapse	KEGG PATHWAY	15/ 87	106/ 16644	0.14150943396226	7.43827916806E-18	2.166803062E-17	Organismal Systems	Nervous system	gene-LOC103515883|gene-LOC103515885|gene-LOC108253019|gene-LOC103509434|gene-LOC103507998|gene-LOC108253020|gene-LOC103509280|gene-LOC103517132|gene-LOC113471771|gene-LOC103516584|gene-LOC103508056|gene-LOC103513753|gene-LOC103507937|MSTRG.19456|gene-LOC103519973	LOC103515883;LOC103515885;LOC108253019;LOC103509434;LOC103507998;LOC108253020;LOC103509280;LOC103517132;LOC113471771;LOC103516584;LOC103508056;LOC103513753;LOC103507937;;LOC103519973
17	map04919	Thyroid hormone signaling pathway	KEGG PATHWAY	17/ 87	184/ 16644	0.092391304347826	6.56671138552E-17	1.87221133119E-16	Organismal Systems	Endocrine system	gene-LOC103519973|gene-LOC113467623|gene-LOC113466908|gene-LOC108253019|gene-LOC113473739|gene-LOC103509434|gene-LOC113467958|gene-LOC113467961|gene-LOC103517132|gene-LOC103508056|gene-LOC113473717|gene-LOC113473712|gene-LOC113465618|gene-LOC113466617|gene-LOC108253020|gene-LOC113470296|gene-LOC103513753	LOC103519973;LOC113467623;LOC113466908;LOC108253019;LOC113473739;LOC103509434;LOC113467958;LOC113467961;LOC103517132;LOC103508056;LOC113473717;LOC113473712;LOC113465618;LOC113466617;LOC108253020;LOC113470296;LOC103513753
13	map04670	Leukocyte transendothelial migration	KEGG PATHWAY	13/ 87	85/ 16644	0.15294117647059	4.66509632113E-16	1.30233938965E-15	Organismal Systems	Immune system	gene-LOC113467623|gene-LOC113467958|gene-LOC108253019|gene-LOC113467961|gene-LOC108253020|gene-LOC113473739|gene-LOC103517132|gene-LOC113466908|gene-LOC113473717|gene-LOC113473712|gene-LOC113465618|gene-LOC113466617|gene-LOC113470296	LOC113467623;LOC113467958;LOC108253019;LOC113467961;LOC108253020;LOC113473739;LOC103517132;LOC113466908;LOC113473717;LOC113473712;LOC113465618;LOC113466617;LOC113470296
27	map05022	Pathways of neurodegeneration - multiple diseases	KEGG PATHWAY	27/ 87	751/ 16644	0.03595206391478	5.25222717236E-16	1.43632334918E-15	Human Diseases	Neurodegenerative disease	gene-LOC103508056|gene-LOC103514274|gene-LOC108253019|gene-LOC103511569|gene-LOC103509280|gene-LOC103512666|gene-LOC103511026|gene-LOC103505048|gene-LOC113465625|gene-LOC103513753|gene-LOC103511781|MSTRG.19456|gene-LOC103519973|gene-LOC103521078|gene-LOC103507684|gene-LOC103510651|gene-LOC103517588|gene-LOC103509434|gene-LOC103513726|gene-LOC108253020|gene-LOC103509805|gene-LOC113471771|gene-LOC1…	LOC103508056;LOC103514274;LOC108253019;LOC103511569;LOC103509280;LOC103512666;LOC103511026;LOC103505048;LOC113465625;LOC103513753;LOC103511781;;LOC103519973;LOC103521078;LOC103507684;LOC103510651;LOC103517588;LOC103509434;LOC103513726;LOC108253020;LOC103509805;LOC113471771;LOC103509868;LOC103507937;LOC113468030;LOC103517132;LOC103516584
16	map04218	Cellular senescence	KEGG PATHWAY	16/ 87	184/ 16644	0.08695652173913	1.53900693419E-15	4.12453858363E-15	Cellular Processes	Cell growth and death	gene-LOC103507684|gene-LOC103514274|gene-LOC103517588|gene-LOC103513726|gene-LOC103511569|gene-LOC103510651|gene-LOC103509805|gene-LOC103512666|gene-LOC103511026|gene-LOC103505048|gene-LOC113465625|gene-LOC103509868|gene-LOC103521078|gene-LOC103507937|gene-LOC103511781|gene-LOC113468030	LOC103507684;LOC103514274;LOC103517588;LOC103513726;LOC103511569;LOC103510651;LOC103509805;LOC103512666;LOC103511026;LOC103505048;LOC113465625;LOC103509868;LOC103521078;LOC103507937;LOC103511781;LOC113468030
14	map04062	Chemokine signaling pathway	KEGG PATHWAY	14/ 87	128/ 16644	0.109375	4.11990360252E-15	1.08248447596E-14	Organismal Systems	Immune system	gene-LOC103515883|gene-LOC103515885|gene-LOC103519973|gene-LOC103509434|gene-LOC103507998|gene-LOC103519341|gene-LOC103524942|gene-LOC103516584|gene-LOC103508056|gene-LOC103514397|gene-LOC103513753|gene-LOC103505361|gene-LOC103505365|gene-LOC103523400	LOC103515883;LOC103515885;LOC103519973;LOC103509434;LOC103507998;LOC103519341;LOC103524942;LOC103516584;LOC103508056;LOC103514397;LOC103513753;LOC103505361;LOC103505365;LOC103523400
13	map05110	Vibrio cholerae infection	KEGG PATHWAY	13/ 87	101/ 16644	0.12871287128713	4.82199832013E-15	1.2425918748E-14	Human Diseases	Infectious disease: bacterial	gene-LOC113467623|gene-LOC113466908|gene-LOC108253019|gene-LOC113473739|gene-LOC113467958|gene-LOC113467961|gene-LOC103517132|gene-LOC113473717|gene-LOC113473712|gene-LOC113465618|gene-LOC113466617|gene-LOC108253020|gene-LOC113470296	LOC113467623;LOC113466908;LOC108253019;LOC113473739;LOC113467958;LOC113467961;LOC103517132;LOC113473717;LOC113473712;LOC113465618;LOC113466617;LOC108253020;LOC113470296
12	map04726	Serotonergic synapse	KEGG PATHWAY	12/ 87	77/ 16644	0.15584415584416	5.28716610981E-15	1.33675520512E-14	Organismal Systems	Nervous system	gene-LOC103515883|gene-LOC103508056|gene-LOC103515885|gene-LOC108253019|gene-LOC103509434|gene-LOC103507998|gene-LOC108253020|gene-LOC103517132|gene-LOC103516584|gene-LOC103519973|gene-LOC103513753|gene-LOC103507937	LOC103515883;LOC103508056;LOC103515885;LOC108253019;LOC103509434;LOC103507998;LOC108253020;LOC103517132;LOC103516584;LOC103519973;LOC103513753;LOC103507937
13	map05164	Influenza A	KEGG PATHWAY	13/ 87	104/ 16644	0.125	7.13860061445E-15	1.77143052284E-14	Human Diseases	Infectious disease: viral	gene-LOC113467623|gene-LOC113466908|gene-LOC108253019|gene-LOC113473739|gene-LOC113467958|gene-LOC113467961|gene-LOC103517132|gene-LOC113473717|gene-LOC113473712|gene-LOC113465618|gene-LOC113466617|gene-LOC108253020|gene-LOC113470296	LOC113467623;LOC113466908;LOC108253019;LOC113473739;LOC113467958;LOC113467961;LOC103517132;LOC113473717;LOC113473712;LOC113465618;LOC113466617;LOC108253020;LOC113470296
17	map05205	Proteoglycans in cancer	KEGG PATHWAY	17/ 87	252/ 16644	0.067460317460317	1.29397977382E-14	3.15260526713E-14	Human Diseases	Cancer: overview	gene-LOC113467623|gene-LOC113466908|gene-LOC108253019|gene-LOC103509280|gene-LOC113473739|gene-LOC113467958|gene-LOC113467961|gene-LOC103517132|gene-LOC113471771|gene-LOC113473717|gene-LOC113473712|gene-LOC103507937|gene-LOC113465618|MSTRG.19456|gene-LOC113466617|gene-LOC108253020|gene-LOC113470296	LOC113467623;LOC113466908;LOC108253019;LOC103509280;LOC113473739;LOC113467958;LOC113467961;LOC103517132;LOC113471771;LOC113473717;LOC113473712;LOC103507937;LOC113465618;;LOC113466617;LOC108253020;LOC113470296
14	map04723	Retrograde endocannabinoid signaling	KEGG PATHWAY	14/ 87	146/ 16644	0.095890410958904	2.65110087561E-14	6.34370566663E-14	Organismal Systems	Nervous system	gene-LOC103515883|gene-LOC103515885|gene-LOC108253019|gene-LOC103509434|gene-LOC103507998|gene-LOC108253020|MSTRG.11676|gene-LOC103515251|gene-LOC103516584|gene-LOC103508056|gene-LOC103517132|gene-LOC103507937|gene-LOC103519973|gene-LOC103513753	LOC103515883;LOC103515885;LOC108253019;LOC103509434;LOC103507998;LOC108253020;;LOC103515251;LOC103516584;LOC103508056;LOC103517132;LOC103507937;LOC103519973;LOC103513753
12	map05032	Morphine addiction	KEGG PATHWAY	12/ 87	98/ 16644	0.12244897959184	1.07047212383E-13	2.51654850164E-13	Human Diseases	Substance dependence	gene-LOC103515883|gene-LOC103515885|gene-LOC108253019|gene-LOC103507998|gene-LOC108253020|gene-LOC103517132|gene-LOC103524942|gene-LOC103514397|gene-LOC103505361|gene-LOC103519341|gene-LOC103505365|gene-LOC103523400	LOC103515883;LOC103515885;LOC108253019;LOC103507998;LOC108253020;LOC103517132;LOC103524942;LOC103514397;LOC103505361;LOC103519341;LOC103505365;LOC103523400
21	map05010	Alzheimer disease	KEGG PATHWAY	21/ 87	552/ 16644	0.03804347826087	5.81877186847E-13	1.34433694892E-12	Human Diseases	Neurodegenerative disease	gene-LOC103516584|gene-LOC103507684|gene-LOC103508056|gene-LOC103514274|gene-LOC103519973|gene-LOC103517588|gene-LOC103509434|gene-LOC103513726|gene-LOC103511569|gene-LOC103510651|gene-LOC103509805|gene-LOC103512666|gene-LOC103511026|gene-LOC103505048|gene-LOC113465625|gene-LOC103509868|gene-LOC103513753|gene-LOC103521078|gene-LOC103507937|gene-LOC103511781|gene-LOC113468030	LOC103516584;LOC103507684;LOC103508056;LOC103514274;LOC103519973;LOC103517588;LOC103509434;LOC103513726;LOC103511569;LOC103510651;LOC103509805;LOC103512666;LOC103511026;LOC103505048;LOC113465625;LOC103509868;LOC103513753;LOC103521078;LOC103507937;LOC103511781;LOC113468030
19	map05012	Parkinson disease	KEGG PATHWAY	19/ 87	429/ 16644	0.044289044289044	6.10783937382E-13	1.36408412682E-12	Human Diseases	Neurodegenerative disease	gene-LOC103507684|gene-LOC103509280|gene-LOC103514274|gene-LOC103517588|gene-LOC103513726|gene-LOC103511569|gene-LOC103510651|gene-LOC103509805|gene-LOC113471771|gene-LOC103512666|gene-LOC103511026|gene-LOC103505048|gene-LOC113465625|gene-LOC103509868|gene-LOC103521078|gene-LOC103507937|gene-LOC103511781|MSTRG.19456|gene-LOC113468030	LOC103507684;LOC103509280;LOC103514274;LOC103517588;LOC103513726;LOC103511569;LOC103510651;LOC103509805;LOC113471771;LOC103512666;LOC103511026;LOC103505048;LOC113465625;LOC103509868;LOC103521078;LOC103507937;LOC103511781;;LOC113468030
15	map04910	Insulin signaling pathway	KEGG PATHWAY	15/ 87	224/ 16644	0.066964285714286	6.01266346921E-13	1.36558797436E-12	Organismal Systems	Endocrine system	gene-LOC103507684|gene-LOC103514274|gene-LOC103517588|gene-LOC103513726|gene-LOC103511569|gene-LOC103510651|gene-LOC103509805|gene-LOC103512666|gene-LOC103511026|gene-LOC103505048|gene-LOC113465625|gene-LOC103509868|gene-LOC103521078|gene-LOC103511781|gene-LOC113468030	LOC103507684;LOC103514274;LOC103517588;LOC103513726;LOC103511569;LOC103510651;LOC103509805;LOC103512666;LOC103511026;LOC103505048;LOC113465625;LOC103509868;LOC103521078;LOC103511781;LOC113468030
11	map04911	Insulin secretion	KEGG PATHWAY	11/ 87	99/ 16644	0.11111111111111	3.59709433286E-12	7.90181378037E-12	Organismal Systems	Endocrine system	gene-LOC103508056|gene-LOC108253019|gene-LOC103509434|gene-LOC108253020|gene-LOC103509280|gene-LOC103517132|gene-LOC113471771|gene-LOC103516584|gene-LOC103519973|gene-LOC103513753|MSTRG.19456	LOC103508056;LOC108253019;LOC103509434;LOC108253020;LOC103509280;LOC103517132;LOC113471771;LOC103516584;LOC103519973;LOC103513753;
9	map04730	Long-term depression	KEGG PATHWAY	9/ 87	53/ 16644	0.16981132075472	7.00102237206E-12	1.51312419009E-11	Organismal Systems	Nervous system	gene-LOC103519973|gene-LOC108253019|gene-LOC103509434|gene-LOC108253020|gene-LOC103517132|gene-LOC103516584|gene-LOC103508056|gene-LOC103513753|gene-LOC103507937	LOC103519973;LOC108253019;LOC103509434;LOC108253020;LOC103517132;LOC103516584;LOC103508056;LOC103513753;LOC103507937
10	map05416	Viral myocarditis	KEGG PATHWAY	10/ 87	80/ 16644	0.125	1.09338420836E-11	2.32561085588E-11	Human Diseases	Cardiovascular disease	gene-LOC113467623|gene-LOC113466908|gene-LOC113473739|gene-LOC113467958|gene-LOC113467961|gene-LOC113473717|gene-LOC113473712|gene-LOC113465618|gene-LOC113466617|gene-LOC113470296	LOC113467623;LOC113466908;LOC113473739;LOC113467958;LOC113467961;LOC113473717;LOC113473712;LOC113465618;LOC113466617;LOC113470296
15	map05131	Shigellosis	KEGG PATHWAY	15/ 87	281/ 16644	0.053380782918149	1.5749583057E-11	3.29756895255E-11	Human Diseases	Infectious disease: bacterial	gene-LOC113467623|gene-LOC113466908|gene-LOC113473739|gene-LOC103509434|gene-LOC113467958|gene-LOC113467961|gene-LOC103508056|gene-LOC113473717|gene-LOC113473712|gene-LOC103507937|gene-LOC113465618|gene-LOC113466617|gene-LOC103519973|gene-LOC113470296|gene-LOC103513753	LOC113467623;LOC113466908;LOC113473739;LOC103509434;LOC113467958;LOC113467961;LOC103508056;LOC113473717;LOC113473712;LOC103507937;LOC113465618;LOC113466617;LOC103519973;LOC113470296;LOC103513753
13	map04510	Focal adhesion	KEGG PATHWAY	13/ 87	201/ 16644	0.064676616915423	3.68097989552E-11	7.58848163076E-11	Cellular Processes	Cellular community - eukaryotes	gene-LOC113467623|gene-LOC113466908|gene-LOC108253019|gene-LOC113473739|gene-LOC113467958|gene-LOC113467961|gene-LOC103517132|gene-LOC113473717|gene-LOC113473712|gene-LOC113465618|gene-LOC113466617|gene-LOC108253020|gene-LOC113470296	LOC113467623;LOC113466908;LOC108253019;LOC113473739;LOC113467958;LOC113467961;LOC103517132;LOC113473717;LOC113473712;LOC113465618;LOC113466617;LOC108253020;LOC113470296
13	map05225	Hepatocellular carcinoma	KEGG PATHWAY	13/ 87	202/ 16644	0.064356435643564	3.91781102563E-11	7.95434359748E-11	Human Diseases	Cancer: specific types	gene-LOC113467623|gene-LOC113466908|gene-LOC108253019|gene-LOC113473739|gene-LOC113467958|gene-LOC113467961|gene-LOC103517132|gene-LOC113473717|gene-LOC113473712|gene-LOC113465618|gene-LOC113466617|gene-LOC108253020|gene-LOC113470296	LOC113467623;LOC113466908;LOC108253019;LOC113473739;LOC113467958;LOC113467961;LOC103517132;LOC113473717;LOC113473712;LOC113465618;LOC113466617;LOC108253020;LOC113470296
10	map05412	Arrhythmogenic right ventricular cardiomyopathy	KEGG PATHWAY	10/ 87	96/ 16644	0.10416666666667	7.00120596778E-11	1.40024119356E-10	Human Diseases	Cardiovascular disease	gene-LOC113467623|gene-LOC113466908|gene-LOC113467961|gene-LOC113467958|gene-LOC113473739|gene-LOC113473717|gene-LOC113473712|gene-LOC113465618|gene-LOC113466617|gene-LOC113470296	LOC113467623;LOC113466908;LOC113467961;LOC113467958;LOC113473739;LOC113473717;LOC113473712;LOC113465618;LOC113466617;LOC113470296
10	map05100	Bacterial invasion of epithelial cells	KEGG PATHWAY	10/ 87	99/ 16644	0.1010101010101	9.54795844366E-11	1.88150945801E-10	Human Diseases	Infectious disease: bacterial	gene-LOC113467623|gene-LOC113466908|gene-LOC113467961|gene-LOC113467958|gene-LOC113473739|gene-LOC113473717|gene-LOC113473712|gene-LOC113465618|gene-LOC113466617|gene-LOC113470296	LOC113467623;LOC113466908;LOC113467961;LOC113467958;LOC113473739;LOC113473717;LOC113473712;LOC113465618;LOC113466617;LOC113470296
8	map04961	Endocrine and other factor-regulated calcium reabsorption	KEGG PATHWAY	8/ 87	51/ 16644	0.15686274509804	2.12732850236E-10	4.13133361329E-10	Organismal Systems	Excretory system	gene-LOC103508056|gene-LOC108253019|gene-LOC103509434|gene-LOC108253020|gene-LOC103517132|gene-LOC103516584|gene-LOC103519973|gene-LOC103513753	LOC103508056;LOC108253019;LOC103509434;LOC108253020;LOC103517132;LOC103516584;LOC103519973;LOC103513753
11	map05135	Yersinia infection	KEGG PATHWAY	11/ 87	157/ 16644	0.070063694267516	5.59067649119E-10	1.07021521403E-9	Human Diseases	Infectious disease: bacterial	gene-LOC113467623|gene-LOC113466908|gene-LOC113467961|gene-LOC113467958|gene-LOC113473739|gene-LOC103516584|gene-LOC113473717|gene-LOC113473712|gene-LOC113465618|gene-LOC113466617|gene-LOC113470296	LOC113467623;LOC113466908;LOC113467961;LOC113467958;LOC113473739;LOC103516584;LOC113473717;LOC113473712;LOC113465618;LOC113466617;LOC113470296
9	map04918	Thyroid hormone synthesis	KEGG PATHWAY	9/ 87	86/ 16644	0.1046511627907	6.31792563007E-10	1.19239723159E-9	Organismal Systems	Endocrine system	gene-LOC103508056|gene-LOC108253019|gene-LOC103509434|gene-LOC108253020|gene-LOC103517132|gene-LOC103516584|gene-LOC103519973|gene-LOC103513753|gene-LOC103507937	LOC103508056;LOC108253019;LOC103509434;LOC108253020;LOC103517132;LOC103516584;LOC103519973;LOC103513753;LOC103507937
10	map04520	Adherens junction	KEGG PATHWAY	10/ 87	125/ 16644	0.08	9.73930666534E-10	1.81259318494E-9	Cellular Processes	Cellular community - eukaryotes	gene-LOC113467623|gene-LOC113466908|gene-LOC113467961|gene-LOC113467958|gene-LOC113473739|gene-LOC113473717|gene-LOC113473712|gene-LOC113465618|gene-LOC113466617|gene-LOC113470296	LOC113467623;LOC113466908;LOC113467961;LOC113467958;LOC113473739;LOC113473717;LOC113473712;LOC113465618;LOC113466617;LOC113470296
9	map04928	Parathyroid hormone synthesis, secretion and action	KEGG PATHWAY	9/ 87	92/ 16644	0.097826086956522	1.16364550086E-9	2.1360068098E-9	Organismal Systems	Endocrine system	gene-LOC103508056|gene-LOC108253019|gene-LOC103509434|gene-LOC108253020|gene-LOC103517132|gene-LOC103516584|gene-LOC103519973|gene-LOC103513753|gene-LOC103507937	LOC103508056;LOC108253019;LOC103509434;LOC108253020;LOC103517132;LOC103516584;LOC103519973;LOC103513753;LOC103507937
10	map04926	Relaxin signaling pathway	KEGG PATHWAY	10/ 87	132/ 16644	0.075757575757576	1.66357807977E-9	3.01242517147E-9	Organismal Systems	Endocrine system	gene-LOC103515883|gene-LOC103515885|gene-LOC108253019|gene-LOC103509434|gene-LOC103507998|gene-LOC108253020|gene-LOC103517132|gene-LOC103508056|gene-LOC103513753|gene-LOC103519973	LOC103515883;LOC103515885;LOC108253019;LOC103509434;LOC103507998;LOC108253020;LOC103517132;LOC103508056;LOC103513753;LOC103519973
10	map04391	Hippo signaling pathway - fly	KEGG PATHWAY	10/ 87	137/ 16644	0.072992700729927	2.39333592819E-9	4.27609352503E-9	Environmental Information Processing	Signal transduction	gene-LOC113467623|gene-LOC113466908|gene-LOC113467961|gene-LOC113467958|gene-LOC113473739|gene-LOC113473717|gene-LOC113473712|gene-LOC113465618|gene-LOC113466617|gene-LOC113470296	LOC113467623;LOC113466908;LOC113467961;LOC113467958;LOC113473739;LOC113473717;LOC113473712;LOC113465618;LOC113466617;LOC113470296
11	map04210	Apoptosis	KEGG PATHWAY	11/ 87	192/ 16644	0.057291666666667	4.71779952467E-9	8.31822547772E-9	Cellular Processes	Cell growth and death	gene-LOC113467623|gene-LOC113466908|gene-LOC113473739|gene-LOC113467958|gene-LOC113467961|gene-LOC113473717|gene-LOC113473712|gene-LOC103507937|gene-LOC113465618|gene-LOC113466617|gene-LOC113470296	LOC113467623;LOC113466908;LOC113473739;LOC113467958;LOC113467961;LOC113473717;LOC113473712;LOC103507937;LOC113465618;LOC113466617;LOC113470296
8	map05146	Amoebiasis	KEGG PATHWAY	8/ 87	75/ 16644	0.10666666666667	5.09224631111E-9	8.86183124271E-9	Human Diseases	Infectious disease: parasitic	gene-LOC103519973|gene-LOC108253019|gene-LOC103509434|gene-LOC108253020|gene-LOC103517132|gene-LOC103516584|gene-LOC103508056|gene-LOC103513753	LOC103519973;LOC108253019;LOC103509434;LOC108253020;LOC103517132;LOC103516584;LOC103508056;LOC103513753
9	map04540	Gap junction	KEGG PATHWAY	9/ 87	109/ 16644	0.08256880733945	5.31410535618E-9	9.12936048369E-9	Cellular Processes	Cellular community - eukaryotes	gene-LOC103508056|gene-LOC108253019|gene-LOC103509434|gene-LOC108253020|gene-LOC103517132|gene-LOC103516584|gene-LOC103519973|gene-LOC103513753|gene-LOC103507937	LOC103508056;LOC108253019;LOC103509434;LOC108253020;LOC103517132;LOC103516584;LOC103519973;LOC103513753;LOC103507937
10	map05410	Hypertrophic cardiomyopathy	KEGG PATHWAY	10/ 87	155/ 16644	0.064516129032258	7.93217051824E-9	1.34545677145E-8	Human Diseases	Cardiovascular disease	gene-LOC113467623|gene-LOC113466908|gene-LOC113467961|gene-LOC113467958|gene-LOC113473739|gene-LOC113473717|gene-LOC113473712|gene-LOC113465618|gene-LOC113466617|gene-LOC113470296	LOC113467623;LOC113466908;LOC113467961;LOC113467958;LOC113473739;LOC113473717;LOC113473712;LOC113465618;LOC113466617;LOC113470296
10	map05414	Dilated cardiomyopathy	KEGG PATHWAY	10/ 87	158/ 16644	0.063291139240506	9.54185095268E-9	1.59826003457E-8	Human Diseases	Cardiovascular disease	gene-LOC113467623|gene-LOC113466908|gene-LOC113467961|gene-LOC113467958|gene-LOC113473739|gene-LOC113473717|gene-LOC113473712|gene-LOC113465618|gene-LOC113466617|gene-LOC113470296	LOC113467623;LOC113466908;LOC113467961;LOC113467958;LOC113473739;LOC113473717;LOC113473712;LOC113465618;LOC113466617;LOC113470296
9	map04972	Pancreatic secretion	KEGG PATHWAY	9/ 87	119/ 16644	0.07563025210084	1.15562914265E-8	1.91178154463E-8	Organismal Systems	Digestive system	gene-LOC103508056|gene-LOC108253019|gene-LOC103509434|gene-LOC108253020|gene-LOC103517132|gene-LOC103516584|gene-LOC103519973|gene-LOC103513753|gene-LOC103507937	LOC103508056;LOC108253019;LOC103509434;LOC108253020;LOC103517132;LOC103516584;LOC103519973;LOC103513753;LOC103507937
10	map04390	Hippo signaling pathway	KEGG PATHWAY	10/ 87	163/ 16644	0.061349693251534	1.28737997014E-8	2.10376726828E-8	Environmental Information Processing	Signal transduction	gene-LOC113467623|gene-LOC113466908|gene-LOC113467961|gene-LOC113467958|gene-LOC113473739|gene-LOC113473717|gene-LOC113473712|gene-LOC113465618|gene-LOC113466617|gene-LOC113470296	LOC113467623;LOC113466908;LOC113467961;LOC113467958;LOC113473739;LOC113473717;LOC113473712;LOC113465618;LOC113466617;LOC113470296
10	map04360	Axon guidance	KEGG PATHWAY	10/ 87	165/ 16644	0.060606060606061	1.44713525384E-8	2.33633884355E-8	Organismal Systems	Development and regeneration	gene-LOC108252237|gene-LOC108253019|gene-LOC108253020|gene-LOC103509280|gene-LOC103517132|gene-LOC113471771|gene-LOC108252236|MSTRG.12236|MSTRG.19456|gene-LOC113472687	LOC108252237;LOC108253019;LOC108253020;LOC103509280;LOC103517132;LOC113471771;LOC108252236;;;LOC113472687
10	map04310	Wnt signaling pathway	KEGG PATHWAY	10/ 87	169/ 16644	0.059171597633136	1.82014031111E-8	2.90355716296E-8	Environmental Information Processing	Signal transduction	gene-LOC103508056|gene-LOC108253019|gene-LOC103509434|gene-LOC108253020|gene-LOC103509280|gene-LOC103517132|gene-LOC113471771|gene-LOC103519973|gene-LOC103513753|MSTRG.19456	LOC103508056;LOC108253019;LOC103509434;LOC108253020;LOC103509280;LOC103517132;LOC113471771;LOC103519973;LOC103513753;
9	map04935	Growth hormone synthesis, secretion and action	KEGG PATHWAY	9/ 87	131/ 16644	0.068702290076336	2.68463114871E-8	4.23224204621E-8	Organismal Systems	Endocrine system	gene-LOC103508056|gene-LOC108253019|gene-LOC103509434|gene-LOC108253020|gene-LOC103517132|gene-LOC103516584|gene-LOC103519973|gene-LOC103513753|gene-LOC103507937	LOC103508056;LOC108253019;LOC103509434;LOC108253020;LOC103517132;LOC103516584;LOC103519973;LOC103513753;LOC103507937
7	map04933	AGE-RAGE signaling pathway in diabetic complications	KEGG PATHWAY	7/ 87	66/ 16644	0.10606060606061	5.06134770361E-8	7.88628595678E-8	Human Diseases	Endocrine and metabolic disease	gene-LOC103519973|gene-LOC108253019|gene-LOC103509434|gene-LOC108253020|gene-LOC103517132|gene-LOC103508056|gene-LOC103513753	LOC103519973;LOC108253019;LOC103509434;LOC108253020;LOC103517132;LOC103508056;LOC103513753
10	map04145	Phagosome	KEGG PATHWAY	10/ 87	193/ 16644	0.051813471502591	6.42140175734E-8	9.89043489061E-8	Cellular Processes	Transport and catabolism	gene-LOC113467623|gene-LOC113466908|gene-LOC113467961|gene-LOC113467958|gene-LOC113473739|gene-LOC113473717|gene-LOC113473712|gene-LOC113465618|gene-LOC113466617|gene-LOC113470296	LOC113467623;LOC113466908;LOC113467961;LOC113467958;LOC113473739;LOC113473717;LOC113473712;LOC113465618;LOC113466617;LOC113470296
10	map03082	ATP-dependent chromatin remodeling	KEGG PATHWAY	10/ 87	196/ 16644	0.051020408163265	7.42519239732E-8	1.13065429687E-7	Genetic Information Processing	Chromosome	gene-LOC113467623|gene-LOC113466908|gene-LOC113467961|gene-LOC113467958|gene-LOC113473739|gene-LOC113473717|gene-LOC113473712|gene-LOC113465618|gene-LOC113466617|gene-LOC113470296	LOC113467623;LOC113466908;LOC113467961;LOC113467958;LOC113473739;LOC113473717;LOC113473712;LOC113465618;LOC113466617;LOC113470296
10	map05130	Pathogenic Escherichia coli infection	KEGG PATHWAY	10/ 87	198/ 16644	0.050505050505051	8.16892367456E-8	1.22992783415E-7	Human Diseases	Infectious disease: bacterial	gene-LOC113467623|gene-LOC113466908|gene-LOC113467961|gene-LOC113467958|gene-LOC113473739|gene-LOC113473717|gene-LOC113473712|gene-LOC113465618|gene-LOC113466617|gene-LOC113470296	LOC113467623;LOC113466908;LOC113467961;LOC113467958;LOC113473739;LOC113473717;LOC113473712;LOC113465618;LOC113466617;LOC113470296
10	map04530	Tight junction	KEGG PATHWAY	10/ 87	210/ 16644	0.047619047619048	1.41734780037E-7	2.08708357417E-7	Cellular Processes	Cellular community - eukaryotes	gene-LOC113467623|gene-LOC113466908|gene-LOC113467961|gene-LOC113467958|gene-LOC113473739|gene-LOC113473717|gene-LOC113473712|gene-LOC113465618|gene-LOC113466617|gene-LOC113470296	LOC113467623;LOC113466908;LOC113467961;LOC113467958;LOC113473739;LOC113473717;LOC113473712;LOC113465618;LOC113466617;LOC113470296
8	map04071	Sphingolipid signaling pathway	KEGG PATHWAY	8/ 87	114/ 16644	0.070175438596491	1.40850168414E-7	2.09710250749E-7	Environmental Information Processing	Signal transduction	gene-LOC103508056|gene-LOC108253019|gene-LOC103509434|gene-LOC108253020|gene-LOC103517132|gene-LOC103516584|gene-LOC103519973|gene-LOC103513753	LOC103508056;LOC108253019;LOC103509434;LOC108253020;LOC103517132;LOC103516584;LOC103519973;LOC103513753
9	map04934	Cushing syndrome	KEGG PATHWAY	9/ 87	168/ 16644	0.053571428571429	2.29364300145E-7	3.34074089341E-7	Human Diseases	Endocrine and metabolic disease	gene-LOC103508056|gene-LOC103509434|gene-LOC103509280|gene-LOC113471771|gene-LOC103516584|gene-LOC103519973|gene-LOC103513753|gene-LOC103507937|MSTRG.19456	LOC103508056;LOC103509434;LOC103509280;LOC113471771;LOC103516584;LOC103519973;LOC103513753;LOC103507937;
10	map04810	Regulation of actin cytoskeleton	KEGG PATHWAY	10/ 87	222/ 16644	0.045045045045045	2.37651912437E-7	3.42423185662E-7	Cellular Processes	Cell motility	gene-LOC113467623|gene-LOC113466908|gene-LOC113467961|gene-LOC113467958|gene-LOC113473739|gene-LOC113473717|gene-LOC113473712|gene-LOC113465618|gene-LOC113466617|gene-LOC113470296	LOC113467623;LOC113466908;LOC113467961;LOC113467958;LOC113473739;LOC113473717;LOC113473712;LOC113465618;LOC113466617;LOC113470296
10	map04110	Cell cycle	KEGG PATHWAY	10/ 87	270/ 16644	0.037037037037037	1.42515763258E-6	2.031607689E-6	Cellular Processes	Cell growth and death	gene-LOC113467623|gene-LOC113466908|gene-LOC113467961|gene-LOC113467958|gene-LOC113473739|gene-LOC113473717|gene-LOC113473712|gene-LOC113465618|gene-LOC113466617|gene-LOC113470296	LOC113467623;LOC113466908;LOC113467961;LOC113467958;LOC113473739;LOC113473717;LOC113473712;LOC113465618;LOC113466617;LOC113470296
5	map04742	Taste transduction	KEGG PATHWAY	5/ 87	40/ 16644	0.125	1.97932149472E-6	2.76280291971E-6	Organismal Systems	Sensory system	gene-LOC103509434|gene-LOC103507998|gene-LOC103508056|gene-LOC103519973|gene-LOC103513753	LOC103509434;LOC103507998;LOC103508056;LOC103519973;LOC103513753
10	map05415	Diabetic cardiomyopathy	KEGG PATHWAY	10/ 87	280/ 16644	0.035714285714286	1.97723569599E-6	2.78894298171E-6	Human Diseases	Cardiovascular disease	gene-LOC103508056|gene-LOC108253019|gene-LOC103509434|gene-LOC108253020|gene-LOC103509280|gene-LOC103517132|gene-LOC113471771|gene-LOC103519973|gene-LOC103513753|MSTRG.19456	LOC103508056;LOC108253019;LOC103509434;LOC108253020;LOC103509280;LOC103517132;LOC113471771;LOC103519973;LOC103513753;
9	map05017	Spinocerebellar ataxia	KEGG PATHWAY	9/ 87	230/ 16644	0.039130434782609	3.16290214198E-6	4.36936996933E-6	Human Diseases	Neurodegenerative disease	gene-LOC103508056|gene-LOC108253019|gene-LOC103509434|gene-LOC108253020|gene-LOC103517132|gene-LOC103516584|gene-LOC103519973|gene-LOC103513753|gene-LOC103507937	LOC103508056;LOC108253019;LOC103509434;LOC108253020;LOC103517132;LOC103516584;LOC103519973;LOC103513753;LOC103507937
6	map04927	Cortisol synthesis and secretion	KEGG PATHWAY	6/ 87	79/ 16644	0.075949367088608	3.50787125427E-6	4.79647702114E-6	Organismal Systems	Endocrine system	gene-LOC103508056|gene-LOC103509434|gene-LOC103516584|gene-LOC103519973|gene-LOC103513753|gene-LOC103507937	LOC103508056;LOC103509434;LOC103516584;LOC103519973;LOC103513753;LOC103507937
7	map04072	Phospholipase D signaling pathway	KEGG PATHWAY	7/ 87	129/ 16644	0.054263565891473	4.98238723524E-6	6.7438372679E-6	Environmental Information Processing	Signal transduction	gene-LOC103508056|gene-LOC108253019|gene-LOC103509434|gene-LOC108253020|gene-LOC103517132|gene-LOC103519973|gene-LOC103513753	LOC103508056;LOC108253019;LOC103509434;LOC108253020;LOC103517132;LOC103519973;LOC103513753
6	map04012	ErbB signaling pathway	KEGG PATHWAY	6/ 87	85/ 16644	0.070588235294118	5.38300585657E-6	7.2132278478E-6	Environmental Information Processing	Signal transduction	gene-LOC108253019|gene-LOC108253020|gene-LOC103509280|gene-LOC103517132|gene-LOC113471771|MSTRG.19456	LOC108253019;LOC108253020;LOC103509280;LOC103517132;LOC113471771;
10	map05132	Salmonella infection	KEGG PATHWAY	10/ 87	321/ 16644	0.031152647975078	6.65582256097E-6	8.8304972591E-6	Human Diseases	Infectious disease: bacterial	gene-LOC113467623|gene-LOC113466908|gene-LOC113467961|gene-LOC113467958|gene-LOC113473739|gene-LOC113473717|gene-LOC113473712|gene-LOC113465618|gene-LOC113466617|gene-LOC113470296	LOC113467623;LOC113466908;LOC113467961;LOC113467958;LOC113473739;LOC113473717;LOC113473712;LOC113465618;LOC113466617;LOC113470296
6	map04340	Hedgehog signaling pathway	KEGG PATHWAY	6/ 87	89/ 16644	0.067415730337079	7.03406691203E-6	9.24083300207E-6	Environmental Information Processing	Signal transduction	gene-LOC103523400|gene-LOC103519341|gene-LOC103524942|gene-LOC103514397|gene-LOC103505361|gene-LOC103505365	LOC103523400;LOC103519341;LOC103524942;LOC103514397;LOC103505361;LOC103505365
6	map04727	GABAergic synapse	KEGG PATHWAY	6/ 87	99/ 16644	0.060606060606061	1.30099167784E-5	1.69255227991E-5	Organismal Systems	Nervous system	gene-LOC103515883|gene-LOC103515885|gene-LOC108253019|gene-LOC103507998|gene-LOC108253020|gene-LOC103517132	LOC103515883;LOC103515885;LOC108253019;LOC103507998;LOC108253020;LOC103517132
10	map04714	Thermogenesis	KEGG PATHWAY	10/ 87	351/ 16644	0.028490028490028	1.44980445889E-5	1.86801728357E-5	Organismal Systems	Environmental adaptation	gene-LOC113467623|gene-LOC113466908|gene-LOC113467961|gene-LOC113467958|gene-LOC113473739|gene-LOC113473717|gene-LOC113473712|gene-LOC113465618|gene-LOC113466617|gene-LOC113470296	LOC113467623;LOC113466908;LOC113467961;LOC113467958;LOC113473739;LOC113473717;LOC113473712;LOC113465618;LOC113466617;LOC113470296
5	map05142	Chagas disease	KEGG PATHWAY	5/ 87	71/ 16644	0.070422535211268	3.4489083806E-5	4.40146402857E-5	Human Diseases	Infectious disease: parasitic	gene-LOC103509434|gene-LOC103516584|gene-LOC103508056|gene-LOC103513753|gene-LOC103519973	LOC103509434;LOC103516584;LOC103508056;LOC103513753;LOC103519973
6	map04066	HIF-1 signaling pathway	KEGG PATHWAY	6/ 87	119/ 16644	0.050420168067227	3.7069769098E-5	4.68617835767E-5	Environmental Information Processing	Signal transduction	gene-LOC108253019|gene-LOC108253020|gene-LOC103509280|gene-LOC103517132|gene-LOC113471771|MSTRG.19456	LOC108253019;LOC108253020;LOC103509280;LOC103517132;LOC113471771;
4	map04973	Carbohydrate digestion and absorption	KEGG PATHWAY	4/ 87	45/ 16644	0.088888888888889	8.81025127857E-5	0.000110333987975	Organismal Systems	Digestive system	gene-LOC103509434|gene-LOC103508056|gene-LOC103519973|gene-LOC103513753	LOC103509434;LOC103508056;LOC103519973;LOC103513753
5	map04621	NOD-like receptor signaling pathway	KEGG PATHWAY	5/ 87	116/ 16644	0.043103448275862	0.000353455247693	0.000438546325841	Organismal Systems	Immune system	gene-LOC103507937|gene-LOC103509434|gene-LOC103508056|gene-LOC103513753|gene-LOC103519973	LOC103507937;LOC103509434;LOC103508056;LOC103513753;LOC103519973
3	map04960	Aldosterone-regulated sodium reabsorption	KEGG PATHWAY	3/ 87	39/ 16644	0.076923076923077	0.00110041089255	0.00135279871194	Organismal Systems	Excretory system	gene-LOC108253020|gene-LOC103517132|gene-LOC108253019	LOC108253020;LOC103517132;LOC108253019
4	map00562	Inositol phosphate metabolism	KEGG PATHWAY	4/ 87	104/ 16644	0.038461538461538	0.00215196085896	0.00262147959183	Metabolism	Carbohydrate metabolism	gene-LOC103509434|gene-LOC103508056|gene-LOC103513753|gene-LOC103519973	LOC103509434;LOC103508056;LOC103513753;LOC103519973
5	map04361	Axon regeneration	KEGG PATHWAY	5/ 87	175/ 16644	0.028571428571429	0.00223771359499	0.00270138397954	Organismal Systems	Development and regeneration	gene-LOC103509434|gene-LOC103516584|gene-LOC103508056|gene-LOC103513753|gene-LOC103519973	LOC103509434;LOC103516584;LOC103508056;LOC103513753;LOC103519973
10	map05014	Amyotrophic lateral sclerosis	KEGG PATHWAY	10/ 87	662/ 16644	0.015105740181269	0.00234622401673	0.00280708944859	Human Diseases	Neurodegenerative disease	gene-LOC113467623|gene-LOC113466908|gene-LOC113467961|gene-LOC113467958|gene-LOC113473739|gene-LOC113473717|gene-LOC113473712|gene-LOC113465618|gene-LOC113466617|gene-LOC113470296	LOC113467623;LOC113466908;LOC113467961;LOC113467958;LOC113473739;LOC113473717;LOC113473712;LOC113465618;LOC113466617;LOC113470296
3	map04650	Natural killer cell mediated cytotoxicity	KEGG PATHWAY	3/ 87	53/ 16644	0.056603773584906	0.00267608285673	0.0031734079894	Organismal Systems	Immune system	gene-LOC108253020|gene-LOC103517132|gene-LOC108253019	LOC108253020;LOC103517132;LOC108253019
3	map04370	VEGF signaling pathway	KEGG PATHWAY	3/ 87	55/ 16644	0.054545454545455	0.00297456361381	0.0034964168794	Environmental Information Processing	Signal transduction	gene-LOC108253020|gene-LOC103517132|gene-LOC108253019	LOC108253020;LOC103517132;LOC108253019
6	map04144	Endocytosis	KEGG PATHWAY	6/ 87	277/ 16644	0.021660649819495	0.00329640841785	0.00384103241732	Cellular Processes	Transport and catabolism	gene-LOC103523400|gene-LOC103519341|gene-LOC103524942|gene-LOC103514397|gene-LOC103505361|gene-LOC103505365	LOC103523400;LOC103519341;LOC103524942;LOC103514397;LOC103505361;LOC103505365
6	map04151	PI3K-Akt signaling pathway	KEGG PATHWAY	6/ 87	286/ 16644	0.020979020979021	0.0038545990809	0.00445272652449	Environmental Information Processing	Signal transduction	gene-LOC103515883|gene-LOC103515885|gene-LOC108253019|gene-LOC103507998|gene-LOC108253020|gene-LOC103517132	LOC103515883;LOC103515885;LOC108253019;LOC103507998;LOC108253020;LOC103517132
3	map04664	Fc epsilon RI signaling pathway	KEGG PATHWAY	3/ 87	63/ 16644	0.047619047619048	0.00436948876068	0.00500437174301	Organismal Systems	Immune system	gene-LOC108253020|gene-LOC103517132|gene-LOC108253019	LOC108253020;LOC103517132;LOC108253019
3	map05223	Non-small cell lung cancer	KEGG PATHWAY	3/ 87	69/ 16644	0.043478260869565	0.00563702422582	0.00640136649373	Human Diseases	Cancer: specific types	gene-LOC108253020|gene-LOC103517132|gene-LOC108253019	LOC108253020;LOC103517132;LOC108253019
3	map01521	EGFR tyrosine kinase inhibitor resistance	KEGG PATHWAY	3/ 87	88/ 16644	0.034090909090909	0.0109983049652	0.0123846459272	Human Diseases	Drug resistance: antineoplastic	gene-LOC108253020|gene-LOC103517132|gene-LOC108253019	LOC108253020;LOC103517132;LOC108253019
3	map04666	Fc gamma R-mediated phagocytosis	KEGG PATHWAY	3/ 87	94/ 16644	0.031914893617021	0.0131379747871	0.0146707385123	Organismal Systems	Immune system	gene-LOC108253020|gene-LOC103517132|gene-LOC108253019	LOC108253020;LOC103517132;LOC108253019
3	map04217	Necroptosis	KEGG PATHWAY	3/ 87	110/ 16644	0.027272727272727	0.0199335615732	0.022075183891	Cellular Processes	Cell growth and death	MSTRG.19456|gene-LOC103509280|gene-LOC113471771	;LOC103509280;LOC113471771
3	map05161	Hepatitis B	KEGG PATHWAY	3/ 87	135/ 16644	0.022222222222222	0.0337705132107	0.0370922030347	Human Diseases	Infectious disease: viral	gene-LOC108253020|gene-LOC103517132|gene-LOC108253019	LOC108253020;LOC103517132;LOC108253019
3	map05231	Choline metabolism in cancer	KEGG PATHWAY	3/ 87	139/ 16644	0.02158273381295	0.0363470946893	0.0395976478729	Human Diseases	Cancer: overview	gene-LOC108253020|gene-LOC103517132|gene-LOC108253019	LOC108253020;LOC103517132;LOC108253019
3	map05206	MicroRNAs in cancer	KEGG PATHWAY	3/ 87	185/ 16644	0.016216216216216	0.0728204146201	0.0786930287023	Human Diseases	Cancer: overview	gene-LOC108253020|gene-LOC103517132|gene-LOC108253019	LOC108253020;LOC103517132;LOC108253019
3	map05171	Coronavirus disease - COVID-19	KEGG PATHWAY	3/ 87	199/ 16644	0.015075376884422	0.0862465026277	0.0924562508169	Human Diseases	Infectious disease: viral	gene-LOC108253020|gene-LOC103517132|gene-LOC108253019	LOC108253020;LOC103517132;LOC108253019
3	map04150	mTOR signaling pathway	KEGG PATHWAY	3/ 87	210/ 16644	0.014285714285714	0.097479959331	0.103669163098	Environmental Information Processing	Signal transduction	gene-LOC108253020|gene-LOC103517132|gene-LOC108253019	LOC108253020;LOC103517132;LOC108253019
3	map05207	Chemical carcinogenesis - receptor activation	KEGG PATHWAY	3/ 87	217/ 16644	0.013824884792627	0.104924093718	0.110707311482	Human Diseases	Cancer: overview	gene-LOC108253020|gene-LOC103517132|gene-LOC108253019	LOC108253020;LOC103517132;LOC108253019
6	map05016	Huntington disease	KEGG PATHWAY	6/ 87	638/ 16644	0.0094043887147335	0.116794968948	0.122269733118	Human Diseases	Neurodegenerative disease	gene-LOC103508056|gene-LOC103509434|gene-LOC103516584|gene-LOC103519973|gene-LOC103513753|gene-LOC103507937	LOC103508056;LOC103509434;LOC103516584;LOC103519973;LOC103513753;LOC103507937
3	map04010	MAPK signaling pathway	KEGG PATHWAY	3/ 87	259/ 16644	0.011583011583012	0.153833554679	0.159796095558	Environmental Information Processing	Signal transduction	gene-LOC108253020|gene-LOC103517132|gene-LOC108253019	LOC108253020;LOC103517132;LOC108253019
1	map04130	SNARE interactions in vesicular transport	KEGG PATHWAY	1/ 87	40/ 16644	0.025	0.189317959375	0.195143127355	Genetic Information Processing	Folding, sorting and degradation	gene-LOC103507684	LOC103507684
1	map04380	Osteoclast differentiation	KEGG PATHWAY	1/ 87	68/ 16644	0.014705882352941	0.300295203781	0.30717219318	Organismal Systems	Development and regeneration	gene-LOC103507937	LOC103507937
1	map04140	Autophagy - animal	KEGG PATHWAY	1/ 87	286/ 16644	0.0034965034965035	0.779507127593	0.791317841648	Cellular Processes	Transport and catabolism	gene-LOC103507937	LOC103507937
1	map00230	Purine metabolism	KEGG PATHWAY	1/ 87	294/ 16644	0.0034013605442177	0.788717800711	0.794648009739	Metabolism	Nucleotide metabolism	gene-LOC103508103	LOC103508103
1	map05020	Prion disease	KEGG PATHWAY	1/ 87	402/ 16644	0.0024875621890547	0.881479906356	0.881479906356	Human Diseases	Neurodegenerative disease	gene-LOC103507937	LOC103507937
